# Supplementary material for: Global DNA methylation remodeling during direct reprogramming of fibroblasts to neurons
Source: eLife. 2019 Jan 15;8:e40197. doi: 10.7554/eLife.40197 (PMC6333439; doi:10.7554/eLife.40197)
Supplement: Supplementary file 1. [file elife-40197-supp1.xlsx]

## Sheet: Sheet1
Supplementary File 1. Summary of MethylC-seq experiments
Sample	non-clonal reads	CG non-coversion rate	CH non-conversion rate	Autosome coverage	Autosome mCG/CG	Autosome mCH/CH	Adjusted autosome mCG level	Adjusted autosome mCH level
MEF A	506921183	0.00414617	0.00439694	17.9685	0.719281	0.00501988	0.718112	0.000625691
MEF B	474966037	0.004165	0.00471742	16.8621	0.736249	0.00513539	0.735146	0.000419951
Ascl1 2d A	464606046	0.004363	0.0045835	16.8324	0.728337	0.00520477	0.727147	0.000624131
Ascl1 2d B	475734723	0.00481207	0.00506493	16.0074	0.772949	0.00619416	0.771851	0.00113498
Ascl1 5d A	411799577	0.00479271	0.0052056	15.3971	0.765228	0.0064042	0.764097	0.00120487
Ascl1 5d B	389838157	0.00364916	0.00388201	14.0755	0.749539	0.00500499	0.748622	0.00112736
Ascl1 22d A	276695613	0.00366524	0.00397017	12.0222	0.799554	0.00690977	0.798817	0.00295132
Ascl1 22d B	211709350	0.0034273	0.0038664	9.07966	0.790531	0.00648217	0.789811	0.00262592
BAM 5d A	352636847	0.0035709	0.00396673	14.6914	0.756171	0.00496633	0.755297	0.00100358
BAM 5d B	618959133	0.00398284	0.00429632	31.133	0.760537	0.0054399	0.759579	0.00114851
BAM 22d A	337943350	0.00486919	0.00528746	10.7516	0.84189	0.0115089	0.841116	0.00625451
BAM 22d B	299200243	0.00485679	0.00524574	10.5129	0.808579	0.0101953	0.807645	0.00497566
NPC A	247391754	0.00279342	0.0029112	12.6068	0.778007	0.00296817	0.777385	5.71363e-05
NPC B	218609712	0.00298991	0.00311293	11.2829	0.776395	0.00317918	0.775724	6.64569e-05
NPC 7d A	278271068	0.00282049	0.00294443	14.0362	0.813172	0.00344474	0.812644	0.000501787
NPC 7d B	294998469	0.00293526	0.00307988	14.8145	0.812579	0.00343646	0.812027	0.000357682
NPC 14d	274551320	0.00300815	0.00311367	13.9323	0.81887	0.00438312	0.818323	0.00127341
NPC 21d	264128482	0.00311575	0.00314279	13.239	0.828195	0.00650536	0.827658	0.00337317
Reprocessed MethylC-seq data from Hon et al., 2013
Sample	non-clonal read pairs	CG non-coversion rate	CH non-conversion rate	Autosome coverage	Autosome mCG/CG	Autosome mCH/CH	Adjusted autosome mCG level	Adjusted autosome mCH level
cortex	321550937	0.00435769	0.00405983	11.6414	0.751533	0.0163036	0.750446	0.0122937
Cerebellum	270929402	0.0054852	0.00573361	10.4183	0.745205	0.0127632	0.7438	0.00707013
Olfactory_bulb	340988837	0.00485339	0.00474822	12.2789	0.771424	0.013473	0.770309	0.0087664
Heart	247452522	0.00498306	0.00400209	8.50082	0.716915	0.00594835	0.715497	0.00195408
Kidney	200385327	0.00485509	0.00471951	8.0553	0.742865	0.00693848	0.74161	0.00222949
Lung	248254252	0.00441667	0.00437385	9.37424	0.724044	0.00585594	0.72282	0.0014886
Pancreas	236859389	0.00460778	0.00492696	9.41916	0.672546	0.00606887	0.67103	0.00114756
