# Supplementary material for: Global DNA methylation remodeling during direct reprogramming of fibroblasts to neurons
Source: eLife. 2019 Jan 15;8:e40197. doi: 10.7554/eLife.40197 (PMC6333439; doi:10.7554/eLife.40197)
Supplement: Supplementary file 2. [file elife-40197-supp2.xlsx]

## Sheet: Sheet1
Supplementary File 2. Enriched gene ontology terms in gene clusters defined by gene body mCH
Cluster 1
	Category	Term	Count	%	Pvalue	Genes	List Total	Pop Hits	Pop Total	Fold Enrichment	Bonferroni	Benjamini	FDR
	UP_KEYWORDS	Acetylation	245	43.058	8.23084e-72	Sgta, Dld, Uqcrq, Rbm8a, Syngr2, Eif4a3, Ube2v1, Dpm1, Rps3, Csnk1a1, Irf2bp2, Hnrnpl, Rpl13a, Pmpca, Dctn4, Phf23, Hsp90ab1, Kif20a, Tceb2, Pcbp1, Fubp1, Rpp21, Sod1, Cct3, Tuba1a, Zfp830, Mrps22, Rpl4, Rfc4, Tmem208, Ubap2l, Usmg5, Eef1b2, Pdhb, Picalm, Luc7l3, Mfap1b, Ddx5, Dhx9, Ndufb4, Plrg1, Csnk2b, Wdr5, Prkar1a, Nxt1, Mybbp1a, Psme3, Tmsb4x, Rbm34, Ptma, Ngdn, Pcna, Pcgf1, Psmg3, Tomm22, …	543	3125	22680	3.27461	2.05771e-69	2.05771e-69	1.06927e-68
	GOTERM_MF_DIRECT	GO:0044822~poly(A) RNA binding	141	24.7803	5.63498e-57	Rbm4b, Rbm8a, Eif4a3, Rps11, Rbm5, Vcp, Nap1l4, Clk3, Rps3, Rpl13a, Hnrnpl, Srp14, Pabpc1, Hspa9, Hsp90ab1, Pcbp1, Fubp1, Rps24, Cct3, Rpl4, Eef1a1, Nip7, Eif3l, Srsf7, Ubap2l, Utp15, Luc7l3, Hnrnph1, Mfap1b, Rpl3, Ddx5, Rbm15, Dhx9, Rps15, Mrps14, Erh, Wbp11, Zc3h11a, Mybbp1a, Srrm2, Dhx57, Gpatch4, Rbm7, Mrps12, Rbm34, Rbm4, Ngdn, Hnrnpab, Ywhae, Elac2, Ncoa5, Dazap1, Rps13, Rpl32, Arf1, Myef2,…	473	1113	17446	4.6726	3.22321e-54	3.22321e-54	8.268e-54
	GOTERM_CC_DIRECT	GO:0005634~nucleus	290	50.9666	2.86207e-36	Rbm4b, Rbm8a, Eif4a3, Dpm1, Ube2v1, Jmjd6, Rbm5, Anapc1, Pom121, Clk3, Rps3, Csnk1a1, Irf2bp2, Hnrnpl, Rpl13a, Brd3, Med23, Ppp4r2, Phf23, Tceb2, Pcbp1, Fubp1, Rpp21, Sod1, Hsbp1, Tuba1a, Sharpin, Zfp830, Rpl4, BC029214, Twist1, Rfc4, Med8, Nip7, Men1, Pdhb, Picalm, Luc7l3, Azin1, Mgea5, Rbm15, Ddx5, Ifrd1, Dhx9, Plrg1, Csnk2b, Trmt5, Wdr5, Gzf1, Tfip11, Mybbp1a, Nxt1, Dhx57, Psme3, Lig4, Tmsb4x,…	506	6019	19662	1.87219	1.3509e-33	1.3509e-33	4.0881e-33
	UP_KEYWORDS	Phosphoprotein	323	56.7663	9.26984e-36	Rbm4b, Dld, Sgta, Uqcrq, Rbm8a, Syngr2, Eif4a3, Dpm1, Rbm5, Anapc1, Tgoln2, Pom121, Clk3, Rps3, Csnk1a1, Irf2bp2, Hnrnpl, Rpl13a, Brd3, Dctn4, Ppp4r2, Phf23, Hsp90ab1, Kif20a, Tceb2, Fastk, Pcbp1, Fubp1, Sod1, Cct3, Tuba1a, Sharpin, Zfp830, Rpl4, Pja1, BC029214, Mrps22, Tomm20, Med8, Ubap2l, Men1, Eef1b2, Pdhb, Picalm, Luc7l3, Lrpap1, Camsap1, Mfap1b, Mgea5, Ddx5, Ndufb4, Dhx9, Plrg1, Csnk2b, Gzf…	543	7617	22680	1.77118	2.31746e-33	1.15873e-33	1.20424e-32
	GOTERM_CC_DIRECT	GO:0030529~intracellular ribonucleoprotein complex	60	10.5448	1.71189e-33	Mrpl10, Snrpf, Rpl15, Eif4a3, Jmjd6, Mrps23, Rps11, Rps3, Csnk1a1, Hnrnpl, Rpl13a, Rpl19, Rplp2, Rplp1, Mrpl51, Srp14, Hnrnpu, Pabpc1, Rps10, Rpl38, Pcbp1, Rps24, Snrpb2, Rpl4, Mrps22, Rpl35a, Mrps2, Srp9, Rpl22l1, Npm1, Hnrnph1, Rpl3, Ddx5, Rps15, Dhx9, Ncl, Snrpd1, Snrpe, Mrps14, Mrpl27, Rpl27, Hnrnpa3, Rps4x, Mrps12, Pabpn1, Nsa2, Rps23, Rrp9, Hnrnpab, Rpl30, Gtf3c1, Hnrnpa2b1, Rps13, Rpl32, R…	506	320	19662	7.28582	8.08014e-31	4.04007e-31	2.44522e-30
	UP_KEYWORDS	Nucleus	228	40.0703	3.17502e-32	Rbm4b, Rbm8a, Eif4a3, Ube2v1, Jmjd6, Rbm5, Pom121, Clk3, Rps3, Csnk1a1, Irf2bp2, Hnrnpl, Brd3, Med23, Ppp4r2, Phf23, Tceb2, Pcbp1, Fubp1, Rpp21, Sod1, Hsbp1, Zfp830, BC029214, Twist1, Rfc4, Med8, Nip7, Men1, Picalm, Luc7l3, Azin1, Mgea5, Ddx5, Dhx9, Plrg1, Trmt5, Wdr5, Gzf1, Tfip11, Nxt1, Mybbp1a, Psme3, Lig4, Rbm34, Tut1, Rbm4, Ptma, Ngdn, Pcna, Pcgf1, Tspyl1, Neurog3, Ctr9, Elac2, Cdk9, Slu7, D…	543	4534	22680	2.10037	7.93754e-30	2.64585e-30	4.12465e-29
	GOTERM_MF_DIRECT	GO:0003723~RNA binding	86	15.1142	4.99093e-29	Rbm4b, Eif4e2, Rbm22, Rbm18, Psma6, Cpeb4, Snrpf, Ddx6, Jmjd6, Rps11, Caprin1, Rbm5, Lrrc47, Eif3d, Rps3, Exosc1, Hnrnpl, Crnkl1, Srp14, Hnrnpu, Pabpc1, Rpl38, Tars, Unc50, Pcbp1, Fastk, Fubp1, Srsf2, Snrpb2, Ddx24, Ddx47, Cstf2t, Rae1, Pum1, Srp9, Nip7, Sf1, Smndc1, Srsf7, Aggf1, Nol12, Npm1, Magoh, Trmt2a, Hnrnph1, Sf3a1, Ddx5, Dhx9, Rps15, Ncl, Snrpd1, Smarce1, Pes1, Snrpe, Ireb2, Eif4b, Hnrnp…	473	780	17446	4.06667	2.85481e-26	1.42741e-26	7.323e-26
	UP_KEYWORDS	RNA-binding	71	12.478	1.62267e-28	Rbm4b, Eif4e2, Rbm22, Rbm18, Cpeb4, Rbm8a, Snrpf, Eif4a3, Ddx6, Jmjd6, Rps11, Caprin1, Rbm5, Eif3d, Rps3, Exosc1, Hnrnpl, Srp14, Hnrnpu, Pabpc1, Unc50, Pcbp1, Fastk, Srsf2, Snrpb2, Ddx24, Ddx47, Cstf2t, Pum1, Srp9, Nip7, Sf1, Srsf7, Nol12, Npm1, Magoh, Trmt2a, Hnrnph1, Ddx5, Dhx9, Ncl, Snrpe, Ireb2, Eif4b, Hnrnpa3, Fam103a1, Rps4x, Rbm7, Rbm17, Kin, Pabpn1, Rrp9, Rbm34, Tut1, Dgcr8, Ahcyl1, Rbm4,…	543	601	22680	4.93432	4.05669e-26	1.01417e-26	2.10801e-25
	UP_KEYWORDS	Ribonucleoprotein	52	9.13884	4.20298e-28	Mrpl10, Snrpf, Rpl15, Mrps23, Rps11, Rpl35, Rps3, Rpl13a, Hnrnpl, Rpl19, Rplp2, Rplp1, Mrpl51, Srp14, Hnrnpu, Rpl38, Rps10, Pcbp1, Rps24, Snrpb2, Rpl4, Mrps22, Rpl35a, Mrps2, Srp9, Rpl22l1, Hnrnph1, Rpl3, Rps15, Rps12, Snrpd1, Snrpe, Mrps14, Mrpl27, Rpl27, Hnrnpa3, Rps4x, Mrps12, Nsa2, Rps23, Rrp9, Hnrnpab, Rpl30, Hnrnpa2b1, Rps13, Rpl32, Rpl27a, Hnrnpa1, Rpl17, Rpl29, Snrpd2, Hnrnpk	543	308	22680	7.05173	1.05074e-25	2.10149e-26	5.46007e-25
	UP_KEYWORDS	mRNA processing	51	8.96309	3.16472e-27	Rbm4b, Rbm22, Rbm8a, Snrpf, Eif4a3, Jmjd6, Rbm5, Crnkl1, Pabpc1, Hnrnpu, Ppp4r2, Syf2, Srsf2, Snrpb2, Cstf2t, Ddx47, Sf1, Smndc1, Srsf7, Luc7l3, Hnrnph1, Magoh, Sf3a1, Ddx5, Plrg1, Snrpd1, Snrpe, Tfip11, Wbp11, Srrm2, Fam103a1, Hnrnpa3, Snrnp27, Rbm17, Sf3a3, Kin, Pabpn1, Tut1, Rbm4, Slu7, Tra2b, Arl6ip4, Hnrnpa2b1, Zranb2, Snrnp25, Sf3b1, Hnrnpa1, Fip1l1, Snrpd2, Cpsf7, Hnrnpk	543	307	22680	6.93865	7.91181e-25	1.31863e-25	4.11128e-24
	GOTERM_BP_DIRECT	GO:0006397~mRNA processing	53	9.31459	3.65144e-26	Rbm4b, Rbm22, Rbm8a, Snrpf, Eif4a3, Jmjd6, Rbm5, Hnrnpl, Crnkl1, Pabpc1, Hnrnpu, Ppp4r2, Syf2, Pcbp1, Srsf2, Snrpb2, Cstf2t, Ddx47, Sf1, Smndc1, Srsf7, Aggf1, Luc7l3, Hnrnph1, Magoh, Sf3a1, Ddx5, Plrg1, Snrpd1, Snrpe, Tfip11, Wbp11, Srrm2, Hnrnpa3, Snrnp27, Rbm17, Sf3a3, Kin, Pabpn1, Tut1, Rbm4, Slu7, Tra2b, Arl6ip4, Hnrnpa2b1, Zranb2, Snrnp25, Sf3b1, Hnrnpa1, Fip1l1, Snrpd2, Cpsf7, Hnrnpk	480	322	18082	6.20048	6.78802e-23	6.78802e-23	6.22439e-23
	UP_KEYWORDS	mRNA splicing	44	7.73286	2.85628e-25	Hnrnph1, Rbm4b, Magoh, Sf3a1, Rbm22, Ddx5, Plrg1, Rbm8a, Snrpf, Eif4a3, Jmjd6, Snrpd1, Rbm5, Snrpe, Crnkl1, Tfip11, Wbp11, Srrm2, Hnrnpa3, Pabpc1, Hnrnpu, Snrnp27, Ppp4r2, Sf3a3, Rbm17, Syf2, Rbm4, Srsf2, Snrpb2, Ddx47, Sf1, Slu7, Smndc1, Tra2b, Arl6ip4, Srsf7, Hnrnpa2b1, Zranb2, Snrnp25, Sf3b1, Hnrnpa1, Luc7l3, Snrpd2, Hnrnpk	543	240	22680	7.65746	7.1407e-23	1.0201e-23	3.71058e-22
	GOTERM_BP_DIRECT	GO:0008380~RNA splicing	44	7.73286	1.47258e-23	Hnrnph1, Rbm4b, Magoh, Sf3a1, Rbm22, Ddx5, Plrg1, Rbm8a, Snrpf, Eif4a3, Jmjd6, Snrpd1, Rbm5, Snrpe, Crnkl1, Tfip11, Wbp11, Srrm2, Hnrnpa3, Pabpc1, Hnrnpu, Snrnp27, Ppp4r2, Sf3a3, Rbm17, Syf2, Rbm4, Srsf2, Snrpb2, Ddx47, Sf1, Slu7, Smndc1, Tra2b, Arl6ip4, Srsf7, Hnrnpa2b1, Zranb2, Snrnp25, Sf3b1, Hnrnpa1, Luc7l3, Snrpd2, Hnrnpk	480	241	18082	6.87766	2.73752e-20	1.36876e-20	2.51022e-20
	UP_KEYWORDS	Spliceosome	31	5.44815	9.76577e-23	Magoh, Hnrnph1, Sf3a1, Rbm22, Ddx5, Plrg1, Rbm8a, Snrpf, Eif4a3, Rbm5, Snrpd1, Snrpe, Crnkl1, Tfip11, Srrm2, Hnrnpu, Pabpc1, Hnrnpa3, Sf3a3, Rbm17, Syf2, Snrpb2, Sf1, Smndc1, Slu7, Hnrnpa2b1, Snrnp25, Sf3b1, Hnrnpa1, Snrpd2, Hnrnpk	543	117	22680	11.0667	2.44144e-20	3.0518e-21	1.26867e-19
	GOTERM_CC_DIRECT	GO:0005681~spliceosomal complex	33	5.79965	5.13217e-22	Magoh, Hnrnph1, Sf3a1, Rbm22, Ddx5, Plrg1, Snrpf, Snrpd1, Rbm5, Snrpe, Crnkl1, Tfip11, Wbp11, Srrm2, Hnrnpu, Pabpc1, Hnrnpa3, Sf3a3, Rbm17, Syf2, Srsf2, Snrpb2, Sf1, Smndc1, Slu7, Prcc, Hnrnpa2b1, Rheb, Snrnp25, Sf3b1, Hnrnpa1, Snrpd2, Hnrnpk	506	136	19662	9.42871	2.42238e-19	8.07462e-20	7.33064e-19
	GOTERM_CC_DIRECT	GO:0005730~nucleolus	73	12.8295	1.24106e-19	Rbm4b, Rps19bp1, Slc25a3, Pin4, Ddx6, Jmjd6, Kdm2a, Npm3, Rps11, Cdk5, Rps3, Zfp207, Exosc1, Rpl19, Rpl13a, Pak1ip1, Hspa9, Rps10, Spata2, Zfp330, Snrpb2, Rpl4, Ddx24, Eef1a1, Ddx47, Rae1, Nip7, Eif3l, Abtb1, Nol12, Utp15, Ppan, Npm1, Rpl3, Snapc5, Ddx5, Plrg1, Dhx9, Ncl, Tmx1, Gzf1, Pes1, Tmub1, Dnttip2, Ctsb, Tfip11, Wbp11, Mybbp1a, Zbed6, Eme1, Nsa2, Rps23, Rrp9, Rbm34, Maf1, Tut1, Dgcr8, Rbm4…	506	842	19662	3.3689	5.85779e-17	1.46445e-17	1.77269e-16
	GOTERM_CC_DIRECT	GO:0071013~catalytic step 2 spliceosome	26	4.56942	1.25183e-18	Magoh, Hnrnph1, Sf3a1, Rbm22, Ddx5, Plrg1, Rbm8a, Snrpf, Eif4a3, Snrpd1, Snrpe, Crnkl1, Tfip11, Srrm2, Hnrnpu, Pabpc1, Hnrnpa3, Sf3a3, Syf2, Snrpb2, Slu7, Hnrnpa2b1, Sf3b1, Hnrnpa1, Snrpd2, Hnrnpk	506	96	19662	10.524	5.90866e-16	1.18173e-16	1.78808e-15
	UP_KEYWORDS	Ribosomal protein	34	5.9754	2.47106e-18	Mrpl10, Rpl3, Rps15, Rps12, Rpl15, Rps11, Mrps23, Mrps14, Mrpl27, Rpl35, Rps3, Rpl19, Rpl13a, Rplp2, Rpl27, Rplp1, Mrpl51, Rps4x, Rpl38, Rps10, Mrps12, Rps23, Rps24, Mrps22, Rpl4, Rpl35a, Rpl30, Mrps2, Rps13, Rpl32, Rpl22l1, Rpl27a, Rpl17, Rpl29	543	203	22680	6.99562	6.17765e-16	6.86406e-17	3.21014e-15
	KEGG_PATHWAY	mmu03010:Ribosome	31	5.44815	4.95123e-18	Mrpl10, Rpl3, Rps15, Rps12, Rpl15, Rps11, Mrps14, Mrpl27, Rpl35, Rps3, Rpl19, Rpl13a, Rplp2, Rpl27, Rplp1, Rps4x, Rpl38, Rps10, Mrps12, Rps23, Rps24, Rpl4, Rpl35a, Rpl30, Mrps2, Rps13, Rpl32, Rpl22l1, Rpl27a, Rpl17, Rpl29	224	145	7720	7.36823	8.41709e-16	8.41709e-16	6.04042e-15
	KEGG_PATHWAY	mmu03040:Spliceosome	29	5.09666	4.23978e-17	Magoh, Sf3a1, Rbm22, Ddx5, Plrg1, Rbm8a, Snrpf, Eif4a3, Snrpd1, Snrpe, Crnkl1, Wbp11, Hnrnpu, Snrnp27, Hnrnpa3, Sf3a3, Rbm17, Syf2, Pcbp1, Srsf2, Snrpb2, Smndc1, Tra2b, Slu7, Srsf7, Sf3b1, Hnrnpa1, Snrpd2, Hnrnpk	224	133	7720	7.51477	7.20763e-15	3.60381e-15	5.17246e-14
	GOTERM_CC_DIRECT	GO:0005840~ribosome	32	5.6239	1.18779e-16	Mrpl10, Rpl3, Rps15, Rpl15, Rps11, Mrps23, Mrps14, Mrpl27, Rps3, Rpl19, Rpl13a, Rplp2, Rpl27, Rplp1, Mrpl51, Rps4x, Rpl38, Rps10, Mrps12, Rps23, Rps24, Mrps22, Rpl4, Rpl35a, Rpl30, Mrps2, Rps13, Rpl32, Rpl22l1, Rpl27a, Rpl17, Rpl29	506	188	19662	6.61408	5.24025e-14	8.77076e-15	1.55431e-13
	UP_KEYWORDS	Isopeptide bond	70	12.3023	1.36363e-16	Eif4e2, Rbm22, Psma1, Mef2d, Uqcrq, Psma6, Rbm8a, Eif4a3, Rbbp4, Cbx1, Rps3, Hnrnpl, Rpl19, Hnrnpu, Tars, Snip1, Brd8, Ncor1, Wrnip1, Tuba1a, Cct3, Ccnl1, Rpl4, Tomm20, Hdgf, Cbx3, Fam122a, Cebpb, Picalm, Npm1, Luc7l3, Sf3a1, Mfap1b, Rpl3, Stip1, Ddx5, Csnk2b, Ncl, Psmd12, Psmd11, Nktr, Smarce1, Pes1, Dnttip2, Erh, Vdac1, Zc3h11a, Insig1, Hnrnpa3, Polr3d, Maf1, Dgcr8, Cdc23, Setx, Pcna, Poldip3, …	543	953	22680	3.06795	2.77556e-14	2.77556e-15	1.44329e-13
	GOTERM_CC_DIRECT	GO:0005654~nucleoplasm	112	19.6837	2.57829e-16	Dld, Rbm8a, Phf1, Eif4a3, Jmjd6, Vcp, Rbm5, Tgoln1, Rbbp4, Clk3, Hnrnpl, Med23, Ppp4r2, Pcbp1, Fubp1, Sod1, Brd8, Zfp830, Med8, Eif3l, Srsf7, Men1, Pdhb, Ppp1r9b, Luc7l3, Rsc1a1, Hnrnph1, Rpl3, Rbm15, Ddx5, Plrg1, Rps15, Ndufb4, Dhx9, Wdr5, Dpp8, Wdr61, Wbp11, Dcaf7, Nxt1, Rbm7, Psme3, Lig4, Ptma, Rbm4, Setx, Pcna, Hnrnpab, Zdhhc7, Cdk9, Elac2, Taf5, Slu7, Dbp, Dazap1, Mul1, Apoa1bp, Snrnp25, Mye…	506	1935	19662	2.24913	1.04805e-13	1.4988e-14	3.21965e-13
	SMART	SM00360:RRM	33	5.79965	2.8193e-16	Hnrnph1, Rbm4b, Rbm22, Gm6793, Rbm15, Rbm18, Cpeb4, Rbm8a, Ncl, Rbm5, Hnrnpl, Hnrnpa3, Pabpc1, Eif4b, Rbm7, Pabpn1, Rbm34, Tut1, Rbm4, Srsf2, Snrpb2, Poldip3, Hnrnpab, Cstf2t, Tra2b, Srsf7, Hnrnpa2b1, Dazap1, Myef2, Hnrnpa1, Ewsr1, Rbm6, Cpsf7	249	229	10425	6.0333	5.42899e-14	5.42899e-14	3.9968e-13
	INTERPRO	IPR000504:RNA recognition motif domain	34	5.9754	1.6692e-15	Hnrnph1, Rbm4b, Rbm22, Rbm15, Gm6793, Rbm18, Cpeb4, Rbm8a, Ncl, Rbm5, Hnrnpl, Hnrnpa3, Pabpc1, Eif4b, Rbm7, Rbm17, Pabpn1, Rbm34, Tut1, Rbm4, Srsf2, Snrpb2, Poldip3, Hnrnpab, Cstf2t, Tra2b, Srsf7, Hnrnpa2b1, Dazap1, Myef2, Hnrnpa1, Ewsr1, Rbm6, Cpsf7	514	241	20594	5.65249	1.46216e-12	1.46216e-12	2.58682e-12
	INTERPRO	IPR012677:Nucleotide-binding, alpha-beta plait	36	6.32689	4.51423e-15	Hnrnph1, Trmt2a, Rbm4b, Rbm22, Rbm15, Gm6793, Rbm18, Rbm8a, Cpeb4, Ncl, Rbm5, Hnrnpl, Hnrnpa3, Pabpc1, Eif4b, Rbm7, Rbm17, Pabpn1, Rbm34, Tut1, Rps24, Rbm4, Srsf2, Snrpb2, Poldip3, Hnrnpab, Cstf2t, Tra2b, Srsf7, Hnrnpa2b1, Dazap1, Myef2, Hnrnpa1, Ewsr1, Rbm6, Cpsf7	514	281	20594	5.13303	3.99658e-12	1.99829e-12	7.07212e-12
	UP_KEYWORDS	Ubl conjugation	87	15.29	3.42143e-14	Eif4e2, Rbm22, Psma1, Mef2d, Rbm8a, Ddx6, Eif4a3, Vcp, Rce1, Rbbp4, Cbx1, Rps3, Rpl19, Hnrnpl, Hnrnpu, Snx3, Snip1, Tars, Hsp90ab1, Fubp1, Brd8, Ncor1, Paip2, Wrnip1, Cct3, Ccnl1, Ctnnb1, Pja1, Rpl4, Eef1a1, Tomm20, Hdgf, Cbx3, Fam122a, Cebpb, Picalm, Npm1, Luc7l3, Sf3a1, Azin1, Mfap1b, Rpl3, Gga1, Ddx5, Stip1, Csnk2b, Ncl, Psmd12, Nktr, Psmd11, Smarce1, Pes1, Dnttip2, Erh, Ireb2, Vdac1, Insig1, …	543	1505	22680	2.41449	8.54872e-12	7.77156e-13	4.442e-11
	GOTERM_MF_DIRECT	GO:0003735~structural constituent of ribosome	35	6.15114	4.00573e-14	Mrpl10, Rpl3, Rps15, Slc25a3, Rps12, Rpl15, Rps11, Mrps23, Mrps14, Mrpl27, Rpl35, Rps3, Rpl19, Rpl13a, Rplp2, Rpl27, Rplp1, Mrpl51, Rps4x, Rpl38, Rps10, Mrps12, Rps23, Rps24, Mrps22, Rpl4, Rpl35a, Rpl30, Mrps2, Rps13, Rpl32, Rpl22l1, Rpl27a, Rpl17, Rpl29	473	264	17446	4.88989	2.29252e-11	7.64178e-12	5.88085e-11
	UP_KEYWORDS	Methylation	65	11.4236	1.1919e-13	Slc25a3, Cdc42, Npm3, Rps11, Caprin1, Vcp, Rps3, Hnrnpl, Disp2, Hnrnpu, Hspa9, Pabpc1, Snx3, Rps10, Fubp1, Rpl4, Eef1a1, Dcaf10, Pum1, Ubap2l, Cebpb, Smarcd1, Inpp5e, Krt10, Hnrnph1, Ddx5, Hoxa9, Dhx9, Ncl, Snrpd1, Smarce1, Polr2b, Csnk1d, Wbp11, Srrm2, Hnrnpa3, Btf3, Fam103a1, Rbm7, Polr3d, Eif4g2, Kin, Pabpn1, Rrp9, Ykt6, Pcna, Cenpb, Hnrnpab, Poldip3, Calm2, H3f3b, Tra2b, Rheb, Hnrnpa2b1, Daza…	543	960	22680	2.82804	2.98095e-11	2.48412e-12	1.54898e-10
	GOTERM_BP_DIRECT	GO:0006412~translation	40	7.02988	2.53747e-12	Eif4e2, Mrpl10, Rpl3, Rps15, Slc25a3, Rps12, Rpl15, Rps11, Mrps23, Mrps14, Eif3d, Mrpl27, Rpl35, Rps3, Rpl13a, Rpl19, Rpl27, Mrpl51, Eif4b, Rps4x, Rpl38, Eif4g2, Tars, Mrps12, Rps23, Rps24, Rpl4, Eef1a1, Rpl35a, Rpl30, Mrps2, Eif3l, Rps13, Rpl32, Rpl22l1, Rpl27a, Eef1b2, Abtb1, Rpl17, Rpl29	480	401	18082	3.75769	4.71726e-09	1.57242e-09	4.32557e-09
	GOTERM_CC_DIRECT	GO:0005737~cytoplasm	244	42.8822	9.32422e-12	Sgta, Rbm8a, Eif4a3, Ube2v1, Arl4c, Clk3, Rps3, Csnk1a1, Irf2bp2, Hnrnpl, Rpl13a, Ppp4r2, Dctn4, Phf23, Hsp90ab1, Kif20a, Pcbp1, Sod1, Timm22, Cct3, Tuba1a, Sharpin, Zfp830, Pja1, Rpl4, Srp9, Nip7, Men1, Eef1b2, Lrpap1, Camsap1, Azin1, Mgea5, Ifrd1, Dhx9, Csnk2b, Trmt5, Gzf1, Prkar1a, Ireb2, Tfip11, Nxt1, Mybbp1a, Psme3, Lig4, Tmsb4x, Strn4, Rbm4, Ptma, Ngdn, Pcna, Neurog3, Tomm22, Cdk9, Slu7, Ub…	506	6631	19662	1.42984	4.40103e-09	5.50128e-10	1.33184e-08
	GOTERM_CC_DIRECT	GO:0016607~nuclear speck	27	4.74517	2.01986e-11	Magoh, Rbm15, Plrg1, Rbm8a, Eif4a3, Csnk1a1, Crnkl1, Tfip11, Wbp11, Srrm2, Nxt1, Fastk, Pabpn1, Tut1, Rbm4, Srsf2, Ccnl1, Zfp830, Poldip3, Ctr9, Smndc1, Arl6ip4, Slu7, Aggf1, Bclaf1, Npm1, Luc7l3	506	205	19662	5.11784	9.53375e-09	1.05931e-09	2.88511e-08
	UP_KEYWORDS	Mitochondrion	64	11.2478	2.44706e-11	Dld, Mrpl10, Uqcrq, Slc25a3, Uqcr11, Mrps23, Ndufb10, Ndufb9, Uqcr10, Rps3, Grpel2, Pmpca, Mrpl51, Uqcrh, Cox7a2, Hspa9, Coq9, Tomm5, Fastk, Timm22, Idh3b, Dynll1, Cox5b, 9430016H08Rik, Mrps22, Tomm20, Tmem14c, Mrps2, Usmg5, Pdhb, Ndufb4, Trmt5, Atp5g2, Mrps14, Mrpl27, Cyc1, 2010107E04Rik, Vdac1, Sdhd, Iscu, Mrps12, Cox4i1, Grpel1, Atp5g1, Mdh2, Abhd10, Foxred1, Timm8b, Tmem126a, Timm10, Tomm22, …	543	1058	22680	2.52661	6.11763e-09	4.70587e-10	3.17896e-08
	GOTERM_CC_DIRECT	GO:0005739~mitochondrion	91	15.993	4.87664e-11	Dld, Mrpl10, Uqcrq, Slc25a3, Uqcr11, Usp48, Ddx6, Mrps23, Ndufb10, Ndufb9, Rps3, Uqcr10, Grpel2, Pmpca, Mrpl51, Uqcrh, Coq9, Cox7a2, Hspa9, Hsp90ab1, Tomm5, Fastk, Brd8, Sod1, Timm22, Idh3b, Dynll1, Cox5b, 9430016H08Rik, Ctsd, Mrps22, Tomm20, Map1lc3b, Rpl35a, Tmem14c, Mrps2, Arglu1, Tusc2, Usmg5, Pdhb, Ywhaz, Psap, Mgea5, Ndufb4, Trmt5, Atp5g2, Mrps14, Prosc, Ireb2, Mrpl27, Cyc1, Nudt8, Vdac1, 2…	506	1721	19662	2.05465	2.30178e-08	2.30178e-09	6.96565e-08
	UP_KEYWORDS	Cytoplasm	169	29.7012	5.29602e-11	Rbm8a, Snrpf, Eif4a3, Phf1, Vcp, Arl4c, Cdk5, Clk3, Rps3, Csnk1a1, Actr1b, Irf2bp2, Hnrnpl, Srp14, Pabpc1, Ppp4r2, Dctn4, Phf23, Hsp90ab1, Tars, Kif20a, Sod1, Paip2, Cct3, Tuba1a, Sharpin, Ctnnb1, Eef1a1, Srp9, Copb2, Eif3l, Bod1, Srsf7, Snap47, Commd5, Nfe2l1, Abtb1, Ppp1r9b, Lrpap1, Camsap1, Mgea5, Rpl3, Dhx9, Nudc, Trmt5, Gzf1, Ireb2, Dpp8, Wdr61, Wbp11, Tfip11, Nxt1, Dcaf7, Mybbp1a, Psme3, Ki…	543	4404	22680	1.60281	1.324e-08	9.45718e-10	6.88004e-08
	GOTERM_CC_DIRECT	GO:0022625~cytosolic large ribosomal subunit	18	3.16344	1.40377e-10	Rpl3, Rpl4, Rpl15, Rps12, Rpl35a, Rpl30, Rpl35, Rpl19, Rpl13a, Rpl27, Rplp2, Rpl32, Rplp1, Rpl22l1, Rpl27a, Rpl17, Rpl38, Rpl29	506	91	19662	7.68614	6.62581e-08	6.02347e-09	2.00511e-07
	GOTERM_CC_DIRECT	GO:0070062~extracellular exosome	121	21.2654	3.17367e-10	Syngr2, Ube2v1, Rps11, Vcp, Vps4a, Ndufb10, Ndufb9, Rps3, Actr1b, Hnrnpl, Rplp2, Cd81, Srp14, Pabpc1, Hspa9, Snx3, Hsp90ab1, Tars, Tceb2, Pcbp1, Sod1, Fkbp2, Tuba1a, Cct3, Ctnnb1, BC029214, Ctsd, Rpl4, Eef1a1, Srp9, Srsf7, Usmg5, Pdhb, Krt10, Psap, Rpl3, Ddx5, Ndufb4, Csnk2b, Prosc, Gba, Pgam1, Cox4i1, Ahcyl1, Ptma, Pcna, Ywhae, Atp5o, Rheb, Rps13, Apoa1bp, Arf1, Hnrnpa1, Bcl2l2, Psmb5, Ube2d3, S…	506	2674	19662	1.75833	1.49797e-07	1.24831e-08	4.53318e-07
	GOTERM_CC_DIRECT	GO:0005743~mitochondrial inner membrane	33	5.79965	6.90865e-09	Uqcrq, Ndufb4, Slc25a3, Uqcr11, Ndufb10, Ndufb9, Uqcr10, Rps3, Grpel2, Pmpca, Cyc1, Uqcrh, Vdac1, Cox7a2, Coq9, Sdhd, Cox4i1, Timm22, Atp5g1, Mdh2, Foxred1, Cox5b, 9430016H08Rik, Timm8b, Tmem126a, Timm10, Tomm22, Tmem14c, Cox8a, Timm13, Atp5o, Cox6a1, Usmg5	506	387	19662	3.31345	3.26088e-06	2.50837e-07	9.86811e-06
	KEGG_PATHWAY	mmu00190:Oxidative phosphorylation	20	3.51494	1.44582e-08	Atp6v1b2, Atp5g1, Cox5b, Uqcrq, Ndufb4, Uqcr11, Atp5g2, Cox8a, Ndufb10, Ndufb9, Atp5o, Cox6a1, Uqcr10, Cyc1, Uqcrh, Sdhd, Cox7a2, Atp6v1e1, Atp6v1g1, Cox4i1	224	139	7720	4.95889	2.45789e-06	8.19296e-07	1.76387e-05
	KEGG_PATHWAY	mmu05016:Huntington's disease	23	4.04218	4.87624e-08	Atp5g1, Cox5b, Uqcrq, Ndufb4, Polr2c, Uqcr11, Atp5g2, Cox8a, Ndufb10, Atp5o, Ndufb9, Cox6a1, Uqcr10, Polr2b, Cyc1, Vdac1, Uqcrh, Sdhd, Cox7a2, Dctn4, Cycs, Cox4i1, Sod1	224	198	7720	4.00343	8.28957e-06	2.0724e-06	5.94893e-05
	GOTERM_BP_DIRECT	GO:0000381~regulation of alternative mRNA splicing, via spliceosome	11	1.93322	4.94487e-08	Tra2b, Magoh, Sf3a1, Rbm4, Srsf2, Ddx5, Hnrnpl, Rbm8a, Eif4a3, Rbm7, Rbm5	480	39	18082	10.6251	9.19209e-05	2.2981e-05	8.42923e-05
	UP_KEYWORDS	Mitochondrion inner membrane	24	4.21793	5.34883e-08	Timm22, Foxred1, Cox5b, Uqcrq, Ndufb4, Slc25a3, Uqcr11, Timm8b, Tmem126a, Timm10, Cox8a, Ndufb10, Timm13, Atp5o, Ndufb9, Cox6a1, Uqcr10, Rps3, Pmpca, Cyc1, Uqcrh, Sdhd, Cox7a2, Cox4i1	543	254	22680	3.94658	1.3372e-05	8.91472e-07	6.94864e-05
	GOTERM_CC_DIRECT	GO:0000502~proteasome complex	13	2.28471	1.01027e-07	Psmd2, Psma7, Psma1, Psmd7, Psma6, Zfand2a, Psmg3, Adrm1, Psmd12, Psme3, Psmd11, Psmb5, Vcp	506	66	19662	7.65379	4.76834e-05	3.40603e-06	0.000144303
	KEGG_PATHWAY	mmu05010:Alzheimer's disease	21	3.69069	1.55061e-07	Atp5g1, Cox5b, Uqcrq, Ndufb4, Uqcr11, Atp5g2, Calm2, Cox8a, Ndufb10, Cdk5, Ndufb9, Atp5o, Cox6a1, Uqcr10, Cyc1, Uqcrh, Gapdh, Sdhd, Cox7a2, Cycs, Cox4i1	224	177	7720	4.08898	2.63601e-05	5.27207e-06	0.000189172
	UP_SEQ_FEATURE	domain:RRM	17	2.9877	2.07839e-07	Trmt2a, Tut1, Rbm22, Srsf2, Rbm18, Rbm8a, Poldip3, Cstf2t, Tra2b, Srsf7, Eif4b, Bcl2l2, Rbm7, Ewsr1, Rbm17, Pabpn1, Cpsf7	518	116	18012	5.09593	0.000259765	0.000259765	0.000337713
	KEGG_PATHWAY	mmu05012:Parkinson's disease	19	3.33919	2.42327e-07	Atp5g1, Cox5b, Uqcrq, Ndufb4, Uqcr11, Atp5g2, Cox8a, Ndufb10, Ndufb9, Atp5o, Cox6a1, Uqcr10, Cyc1, Vdac1, Uqcrh, Sdhd, Cox7a2, Cycs, Cox4i1	224	149	7720	4.39477	4.11948e-05	6.86591e-06	0.000295635
	GOTERM_MF_DIRECT	GO:0000166~nucleotide binding	90	15.8172	3.27452e-07	Rbm4b, Rbm22, Gm6793, Rbm18, Cdc42, Cpeb4, Rbm8a, Ddx6, Rbm5, Vcp, Vps4a, Cdk5, Arl4c, Cmpk1, Clk3, Csnk1a1, Actr1b, Hnrnpl, Hnrnpu, Hspa9, Pabpc1, Tars, Hsp90ab1, Kif20a, Fastk, Gpn2, Rps24, Tor1b, Srsf2, Snrpb2, Wrnip1, Cct3, Tuba1a, Nubp1, Kti12, Ddx24, Rfc4, Eef1a1, Hdgf, Cstf2t, Ddx47, Srsf7, Arl8a, Rbm6, Trmt2a, Hnrnph1, Rbm15, Ddx5, Dhx9, Ncl, Sar1a, Prkar1a, Mocs3, Vdac1, Csnk1d, Eif4b, G…	473	1936	17446	1.71464	0.000187285	4.68245e-05	0.000480457
	UP_KEYWORDS	Viral nucleoprotein	8	1.40598	5.34832e-07	Hnrnph1, Hnrnpa2b1, Hnrnpa3, Hnrnpu, Hnrnpa1, Hnrnpab, Snrpd2, Hnrnpk	543	22	22680	15.1883	0.000133699	8.35672e-06	0.000694796
	INTERPRO	IPR000467:G-patch domain	8	1.40598	7.0428e-07	Aggf1, Tfip11, Gpatch3, Gpatch4, Rbm17, Rbm6, Rbm5, Gpank1	514	22	20594	14.5695	0.000618167	0.000206098	0.00109428
	UP_SEQ_FEATURE	domain:RRM 2	17	2.9877	8.13407e-07	Rbm4b, Hnrnph1, Rbm4, Snrpb2, Gm6793, Cpeb4, Ncl, Hnrnpab, Rbm5, Hnrnpa2b1, Dazap1, Hnrnpl, Myef2, Hnrnpa1, Hnrnpa3, Pabpc1, Rbm34	518	128	18012	4.61818	0.00101624	0.000508251	0.00132168
	UP_SEQ_FEATURE	domain:RRM 1	17	2.9877	8.13407e-07	Rbm4b, Hnrnph1, Rbm4, Snrpb2, Gm6793, Cpeb4, Ncl, Hnrnpab, Rbm5, Hnrnpa2b1, Dazap1, Hnrnpl, Myef2, Hnrnpa1, Hnrnpa3, Pabpc1, Rbm34	518	128	18012	4.61818	0.00101624	0.000508251	0.00132168
	GOTERM_CC_DIRECT	GO:0019013~viral nucleocapsid	8	1.40598	8.6316e-07	Hnrnph1, Hnrnpa2b1, Hnrnpa3, Hnrnpu, Hnrnpa1, Hnrnpab, Snrpd2, Hnrnpk	506	22	19662	14.1301	0.000407329	2.71604e-05	0.0012329
	GOTERM_CC_DIRECT	GO:0005925~focal adhesion	29	5.09666	1.16419e-06	Ywhaz, Rpl3, Rps15, Cdc42, Rps11, Arpc5l, Arpc2, Rps3, Rpl19, Rpl13a, Rplp2, Cd81, Rpl27, Pabpc1, Hspa9, Rps4x, Rpl38, Rps10, Lig4, Cfl1, Ctnnb1, Hsp90b1, Rpl4, Ywhae, Rpl30, Rps13, Arf1, Npm1, Hnrnpk	506	391	19662	2.88203	0.000549349	3.43432e-05	0.00166289
	GOTERM_MF_DIRECT	GO:0003729~mRNA binding	17	2.9877	1.51961e-06	Rbm4, Paip2, Rbm8a, Eif4a3, Eef1a1, Cstf2t, Rbm5, Tra2b, Rpl35, Rps3, Rpl13a, Rps13, Sf3b1, Hnrnpa3, Pabpc1, Luc7l3, Pcbp1	473	142	17446	4.41566	0.000868843	0.000173829	0.00222965
	GOTERM_CC_DIRECT	GO:0043209~myelin sheath	19	3.33919	2.44579e-06	Dld, Atp6v1b2, Mdh2, Cox5b, Stip1, Cct3, Tuba1a, Slc25a3, Cdc42, Eef1a1, Vcp, Atp5o, Cox6a1, Gapdh, Vdac1, Hspa9, Cycs, Pgam1, Sod1	506	192	19662	3.84529	0.00115375	6.79044e-05	0.00349344
	KEGG_PATHWAY	mmu04932:Non-alcoholic fatty liver disease (NAFLD)	18	3.16344	2.50062e-06	Jun, Cox5b, Uqcrq, Ndufb4, Cdc42, Uqcr11, Cox8a, Ndufb10, Ndufb9, Cox6a1, Uqcr10, Cyc1, Uqcrh, Sdhd, Cox7a2, Xbp1, Cycs, Cox4i1	224	157	7720	3.95132	0.000425016	6.07277e-05	0.00305068
	UP_KEYWORDS	Virion	8	1.40598	2.5104e-06	Hnrnph1, Hnrnpa2b1, Hnrnpa3, Hnrnpu, Hnrnpa1, Hnrnpab, Snrpd2, Hnrnpk	543	27	22680	12.3757	0.000627405	3.69171e-05	0.0032612
	INTERPRO	IPR020472:G-protein beta WD-40 repeat	13	2.28471	2.6552e-06	Taf5, Rbbp4, Pak1ip1, Plrg1, Wdr61, Wsb1, Utp15, Rae1, Wdr5, Katnb1, Rrp9, Strn4, Copb2	514	91	20594	5.72374	0.00232855	0.000582648	0.00412546
	UP_KEYWORDS	Chaperone	18	3.16344	3.69419e-06	Sgta, Tor1b, Cct3, Psmg3, Timm8b, Hsp90b1, Timm10, Npm3, Timm13, Mesdc2, Nploc4, Grpel2, Hspa9, Btf3, Npm1, Hsp90ab1, Pdrg1, Grpel1	543	191	22680	3.93625	0.000923122	5.13069e-05	0.004799
	GOTERM_BP_DIRECT	GO:0006417~regulation of translation	15	2.6362	3.94159e-06	Rbm4b, Magoh, Eif4e2, Paip2, Ngdn, Rbm8a, Poldip3, Ddx6, Pum1, Ireb2, Rps3, Rpl13a, Rplp1, Eif4g2, Rpl38	480	121	18082	4.66994	0.00730065	0.00146441	0.00671879
	GOTERM_CC_DIRECT	GO:0005829~cytosol	78	13.7083	4.04674e-06	Psma7, Sgta, Psma1, Psma6, Cdc42, Snrpf, Jmjd6, Caprin1, Vcp, Vps4a, Tgoln2, Tgoln1, Cdk5, Nploc4, Chmp1b, Rps3, Csnk1a1, Hnrnpl, Snx3, Hsp90ab1, Sod1, Ncor1, Dynll1, Sharpin, Nubp1, Ctnnb1, Eef1a1, Map1lc3b, Txndc17, Copb2, Men1, Spry2, Bnip2, Dus1l, Npm1, Ywhaz, Mgea5, Stip1, Snrpd1, Snrpe, Mocs3, Ireb2, Lgals1, Csnk1d, Iscu, Ankra2, Chmp5, Pgam1, Atp6v1g1, Tmsb4x, Maf1, Ahcyl1, Atp6v1b2, Cfl1,…	506	1784	19662	1.69894	0.00190824	0.000106109	0.00578009
	SMART	SM00443:G_patch	7	1.23023	4.99814e-06	Aggf1, Tfip11, Gpatch3, Gpatch4, Rbm17, Rbm5, Gpank1	249	20	10425	14.6536	0.000814367	0.000407266	0.00605417
	UP_KEYWORDS	Proteasome	10	1.75747	6.63332e-06	Psmd2, Psma7, Psma1, Psmd7, Psma6, Adrm1, Psmd12, Psme3, Psmd11, Psmb5	543	56	22680	7.45856	0.00165696	8.72769e-05	0.00861697
	GOTERM_CC_DIRECT	GO:0015935~small ribosomal subunit	8	1.40598	6.75845e-06	Rps24, Rps3, Rps15, Rps4x, Npm1, Mrps12, Mrps2, Rps23	506	29	19662	10.7194	0.00318492	0.000167881	0.00965313
	GOTERM_MF_DIRECT	GO:0003676~nucleic acid binding	61	10.7206	7.42785e-06	Rbm4b, Rbm22, Zfp90, Mynn, Gm6793, Rbm18, Cpeb4, Eif4a3, Ddx6, Rbm5, Hnrnpl, Pabpc1, Pcbp1, Gpank1, Fubp1, Srsf2, Snrpb2, Zfp830, Ddx24, Ddx47, Cstf2t, Sf1, Srsf7, Aggf1, Gpatch3, Npm1, Hnrnph1, Rbm15, Ddx5, Dhx9, Ncl, Gzf1, Tfip11, Eif4b, Hnrnpa3, Dhx57, Gpatch4, Rbm7, Zbed6, Rbm17, Sf3a3, Pabpn1, Rbm34, Tut1, Rbm4, Cenpb, Hnrnpab, Poldip3, Rexo4, Zbtb9, Tra2b, Hnrnpa2b1, Dazap1, Zcchc6, Zfp281,…	473	1237	17446	1.81884	0.00423973	0.000707874	0.0108981
	GOTERM_BP_DIRECT	GO:0000398~mRNA splicing, via spliceosome	14	2.46046	8.39925e-06	Sf3a1, Snrpb2, Rbm15, Plrg1, Snrpf, Snrpe, Sf1, Tra2b, Hnrnpa2b1, Crnkl1, Sf3b1, Ubl5, Sf3a3, Syf2	480	112	18082	4.70885	0.015493	0.00259899	0.0143167
	UP_KEYWORDS	Electron transport	13	2.28471	9.69913e-06	Ndufb9, Foxred1, Uqcr10, Uqcrq, Cyc1, Ndufb4, Uqcrh, Tmx1, Uqcr11, Sdhd, Cyb561d2, Cycs, Ndufb10	543	107	22680	5.07461	0.00242186	0.000121232	0.0125994
	UP_KEYWORDS	Protein transport	33	5.79965	1.0436e-05	Gga1, Ipo13, Sar1a, Vps4a, Mcfd2, Pom121, Cog8, Chmp1b, Sec61a1, Btf3, Nxt1, Sec61b, Snx3, Chmp5, Kif20a, Unc50, Tomm5, Timm22, Ykt6, Timm8b, Yipf5, Timm10, Tomm20, Tomm22, Timm13, Copb2, Sdccag3, Arf1, Chchd4, Arfgap1, Xbp1, Copb1, Xpo6	543	577	22680	2.38881	0.0026056	0.000124231	0.0135565
	GOTERM_MF_DIRECT	GO:0005515~protein binding	152	26.7135	1.11279e-05	Phf1, Ube2v1, Jmjd6, Dpm2, Vps4a, Vcp, Anapc1, Cdk5, Rbbp4, Rps3, Hnrnpl, Cd81, Pabpc1, Hspa9, Ppp4r2, Snx3, Hsp90ab1, Tceb2, Pcbp1, Gpank1, Fubp1, Sod1, Timm22, Cct3, Ctnnb1, Rpl4, Pja1, Eef1a1, Eif3l, Srsf7, Sptlc1, Men1, Nfe2l1, Eef1b2, Ppp1r9b, Krt10, Rsc1a1, Ddx5, Rbm15, Hoxa9, Dhx9, Rps15, Csnk2b, Nudc, Wdr5, Prkar1a, Mrps14, Zfpl1, Aff4, Golga1, Cyc1, Wbp11, Tfip11, Nxt1, Mybbp1a, Rbm17, L…	473	4092	17446	1.37007	0.00634497	0.000908899	0.0163263
	UP_KEYWORDS	Respiratory chain	10	1.75747	1.56432e-05	Ndufb9, Foxred1, Uqcr10, Uqcrq, Cyc1, Ndufb4, Uqcrh, Uqcr11, Cycs, Ndufb10	543	62	22680	6.73677	0.00390319	0.000177749	0.0203201
	GOTERM_BP_DIRECT	GO:2000144~positive regulation of DNA-templated transcription, initiation	5	0.878735	1.59757e-05	Jun, Setx, Bclaf1, Ctnnb1, Twist1	480	7	18082	26.9077	0.0292624	0.00423374	0.0272294
	UP_KEYWORDS	Transit peptide	30	5.27241	1.73778e-05	Dld, Mrpl10, Slc25a3, Atp5g2, Grpel2, Pmpca, Cyc1, Mrpl51, Uqcrh, Sdhd, Coq9, Hspa9, Cox7a2, Iscu, Mrps12, Cox4i1, Grpel1, Idh3b, Atp5g1, Mdh2, Abhd10, Cox5b, 9430016H08Rik, Cox8a, Elac2, Atp5o, Cox6a1, Apoa1bp, Pdhb, Isca2	543	510	22680	2.45694	0.00433507	0.000188873	0.0225731
	UP_KEYWORDS	Ubl conjugation pathway	34	5.9754	2.47684e-05	Fbxo3, Usp48, Ube2v1, Kdm2a, Vcp, Anapc1, Dda1, Dcaf7, Phf23, Ubl5, Rnf14, Tceb2, Spsb2, March7, Cdc23, Uba3, Otub1, Sharpin, Wsb1, Pja1, Usp47, Dcaf10, Map1lc3b, Nedd4, Med8, Ube2z, Ube2q1, Zfand5, Mul1, Commd5, Asb6, Trim39, Ndnl2, Ube2d3	543	631	22680	2.25057	0.00617305	0.000257974	0.0321718
	UP_KEYWORDS	Translation regulation	12	2.10896	2.99442e-05	Magoh, Paip2, Eif4e2, Rps3, Rpl13a, Ngdn, Rbm8a, Gapdh, Poldip3, Eif4a3, Eif4g2, Pum1	543	101	22680	4.96253	0.00745821	0.000299402	0.0388934
	GOTERM_BP_DIRECT	GO:0006364~rRNA processing	14	2.46046	3.01683e-05	Rps24, Rps15, Eif4a3, Rpl35a, Ddx47, Npm3, Pes1, Exosc1, Wbp11, Exosc3, Utp15, Nsun5, Nsa2, Rrp9	480	126	18082	4.18565	0.0545401	0.00698596	0.0514138
	UP_KEYWORDS	Transcription	73	12.8295	3.22818e-05	Zfp90, Mynn, Mef2d, Phf1, Jmjd6, Kdm2a, Cited2, Rbbp4, Rps3, Irf2bp2, Brd3, Med23, Tceb2, Fubp1, Brd8, Ncor1, Dynll1, Gtf3c4, Polr2m, Ccnl1, Ctnnb1, Twist1, Hdgf, Med8, Med31, Cbx3, Sf1, Cebpg, Commd5, Cebpb, Men1, Rsc1a1, Ddx5, Snapc5, Hoxa9, Polr2c, Wdr5, Gzf1, Dnttip2, Aff4, Polr2b, Hexim1, Wdr61, Mybbp1a, Btf3, Polr3d, Zbed6, Rnf14, Maf1, Jun, Chd2, Crebzf, Pcgf1, Hnrnpab, Neurog3, Ctr9, Sox4…	543	1859	22680	1.64016	0.00803809	0.000310358	0.041929
	GOTERM_MF_DIRECT	GO:0051082~unfolded protein binding	11	1.93322	3.2802e-05	Grpel2, Cct3, Hspa9, Hsp90b1, Nudc, Hsp90ab1, Aamp, Tomm20, Npm1, Pdrg1, Grpel1	473	75	17446	5.40961	0.0185881	0.00234263	0.0481183
	KEGG_PATHWAY	mmu03050:Proteasome	9	1.58172	3.66326e-05	Psmd2, Psma7, Psma1, Psmd7, Psma6, Psmd12, Psme3, Psmd11, Psmb5	224	45	7720	6.89286	0.00620831	0.000778155	0.044682
	UP_KEYWORDS	Repressor	30	5.27241	3.99926e-05	Zfp90, Phf1, Gzf1, Kdm2a, Cited2, Rbbp4, Irf2bp2, Hexim1, Mybbp1a, Eif4g2, Zbed6, Maf1, Ncor1, Ngdn, Pcgf1, Twist1, Hnrnpab, Hdgf, Sf1, Cbx3, Tra2b, Ncoa5, Srsf7, Men1, Zfp281, Myef2, Bclaf1, Mxd4, Ewsr1, Hnrnpk	543	534	22680	2.34651	0.00994853	0.000370241	0.0519418
	GOTERM_CC_DIRECT	GO:0030532~small nuclear ribonucleoprotein complex	5	0.878735	4.89024e-05	Slu7, Snrpb2, Sf3b1, Snrpf, Snrpd2	506	9	19662	21.5876	0.0228181	0.00115346	0.069828
	GOTERM_CC_DIRECT	GO:0005689~U12-type spliceosomal complex	7	1.23023	5.21079e-05	Snrnp25, Sf3b1, Snrpf, Pdcd7, Snrpd1, Snrpd2, Snrpe	506	27	19662	10.0742	0.0242955	0.00117053	0.0744035
	INTERPRO	IPR019775:WD40 repeat, conserved site	15	2.6362	5.27922e-05	Taf5, Rbbp4, Pak1ip1, Plrg1, Wdr61, Wsb1, Dcaf7, Utp15, Aamp, Rae1, Dcaf10, Wdr5, Rrp9, Katnb1, Strn4	514	161	20594	3.73287	0.0452949	0.00922772	0.0819949
	GOTERM_CC_DIRECT	GO:0022627~cytosolic small ribosomal subunit	9	1.58172	5.74877e-05	Rps24, Rps3, Rps13, Rps15, Rps12, Rps4x, Rps10, Rps11, Rps23	506	53	19662	6.59848	0.0267701	0.00123265	0.0820823
	GOTERM_CC_DIRECT	GO:0030687~preribosome, large subunit precursor	7	1.23023	6.48893e-05	Rplp2, Rplp1, Aamp, Ppan, Nsa2, Pes1, Nip7	506	28	19662	9.71443	0.0301644	0.0013308	0.092646
	GOTERM_CC_DIRECT	GO:0071011~precatalytic spliceosome	7	1.23023	6.48893e-05	Aggf1, Plrg1, Crnkl1, Snrnp27, Snrpd1, Snrpd2, Snrpe	506	28	19662	9.71443	0.0301644	0.0013308	0.092646
	GOTERM_CC_DIRECT	GO:0036464~cytoplasmic ribonucleoprotein granule	7	1.23023	6.48893e-05	Tuba1a, Dhx9, Cdc42, Pabpc1, Ncl, Hnrnpu, Rps4x	506	28	19662	9.71443	0.0301644	0.0013308	0.092646
	GOTERM_MF_DIRECT	GO:0003730~mRNA 3'-UTR binding	9	1.58172	8.22958e-05	Tut1, Hnrnpa2b1, Rbm4, Hnrnpl, Cpeb4, Pabpc1, Pcbp1, Pum1, Hnrnpk	473	53	17446	6.26327	0.0459843	0.00521691	0.120682
	UP_KEYWORDS	Citrullination	11	1.93322	8.37381e-05	Rps19bp1, Rpl13a, Rpl19, Bclaf1, Sf3b1, Hnrnpu, Mybbp1a, Rpl4, Rps11, H3f3b, Hist1h1c	543	94	22680	4.88774	0.0207178	0.000747414	0.108729
	GOTERM_CC_DIRECT	GO:0070469~respiratory chain	9	1.58172	0.000111128	Ndufb9, Foxred1, Uqcr10, Uqcrq, Cyc1, Uqcrh, Uqcr11, Cycs, Ndufb10	506	58	19662	6.02964	0.0511034	0.00218325	0.158615
	GOTERM_CC_DIRECT	GO:0005686~U2 snRNP	6	1.05448	0.000123415	Sf3a1, Snrpb2, Sf3b1, Snrpd1, Snrpd2, Snrpe	506	20	19662	11.6573	0.0565911	0.00232751	0.176138
	GOTERM_CC_DIRECT	GO:0034709~methylosome	5	0.878735	0.00018066	Erh, Snrpf, Snrpd1, Snrpd2, Snrpe	506	12	19662	16.1907	0.0817441	0.0032746	0.25774
	UP_KEYWORDS	rRNA processing	10	1.75747	0.000195401	Exosc1, Wbp11, Exosc3, Utp15, Eif4a3, Nsun5, Ddx47, Nsa2, Rrp9, Pes1	543	85	22680	4.91388	0.0476808	0.00168324	0.253548
	UP_KEYWORDS	mRNA transport	10	1.75747	0.000213696	Magoh, Srsf7, Hnrnpa2b1, Zc3h11a, Rbm8a, Hnrnpa1, Poldip3, Nxt1, Eif4a3, Pom121	543	86	22680	4.85674	0.0520274	0.0017794	0.277256
	GOTERM_CC_DIRECT	GO:0034715~pICln-Sm protein complex	4	0.702988	0.000317937	Snrpf, Snrpd1, Snrpd2, Snrpe	506	6	19662	25.9051	0.13937	0.00554347	0.453174
	KEGG_PATHWAY	mmu04260:Cardiac muscle contraction	10	1.75747	0.000348456	Cox6a1, Uqcr10, Cox5b, Uqcrq, Cyc1, Uqcrh, Uqcr11, Cox7a2, Cox8a, Cox4i1	224	77	7720	4.47588	0.0575269	0.00656148	0.424282
	KEGG_PATHWAY	mmu03015:mRNA surveillance pathway	11	1.93322	0.000424466	Magoh, Smg5, Dazap1, Rbm8a, Pabpc1, Fip1l1, Nxt1, Eif4a3, Cstf2t, Pabpn1, Cpsf7	224	96	7720	3.94903	0.0696314	0.00719146	0.516612
	UP_KEYWORDS	Transport	69	12.1265	0.000527967	Rbm22, Ipo13, Uqcrq, Slc25a3, Rbm8a, Uqcr11, Eif4a3, Vcp, Vps4a, Ndufb10, Mcfd2, Cog8, Pom121, Arl4c, Ndufb9, Chmp1b, Uqcr10, Sec61a1, Uqcrh, Snx3, Kif20a, Tomm5, Unc50, Timm22, Dynll1, Yipf5, Tomm20, Copb2, Srsf7, Sdccag3, Copb1, Magoh, Gga1, Ndufb4, Tmx1, Sar1a, Cyb561d2, Atp5g2, Dynlt1f, Zfpl1, Cyc1, Vdac1, Zc3h11a, Sdhd, Btf3, Nxt1, Sec61b, Chmp5, Atp6v1g1, Atp6v1b2, Atp5g1, Foxred1, Dynlt1c,…	543	1901	22680	1.51604	0.123682	0.00424987	0.683713
	UP_KEYWORDS	Translocation	9	1.58172	0.00054617	Timm22, Sec61a1, Chchd4, Timm8b, Sec61b, Timm10, Tomm22, Timm13, Pom121	543	78	22680	4.81938	0.127663	0.00425903	0.707209
	UP_KEYWORDS	Transcription regulation	66	11.5993	0.000550854	Zfp90, Mynn, Mef2d, Phf1, Jmjd6, Kdm2a, Cited2, Rbbp4, Rps3, Irf2bp2, Brd3, Med23, Tceb2, Fubp1, Brd8, Ncor1, Dynll1, Ccnl1, Ctnnb1, Twist1, Hdgf, Med8, Med31, Cbx3, Sf1, Cebpg, Commd5, Cebpb, Men1, Rsc1a1, Ddx5, Snapc5, Hoxa9, Wdr5, Gzf1, Dnttip2, Aff4, Hexim1, Wdr61, Mybbp1a, Btf3, Zbed6, Rnf14, Maf1, Jun, Chd2, Crebzf, Pcgf1, Hnrnpab, Neurog3, Ctr9, Sox4, Zbtb9, Cdk9, Taf5, Ncoa5, Dbp, Zfp281,…	543	1799	22680	1.53234	0.128685	0.00416559	0.713254
	UP_KEYWORDS	ER-Golgi transport	9	1.58172	0.00121689	Zfpl1, Ykt6, Arf1, Arfgap1, Yipf5, Sar1a, Mcfd2, Copb2, Copb1	543	88	22680	4.27172	0.262441	0.00891323	1.56938
	UP_KEYWORDS	WD repeat	16	2.81195	0.00135589	Plrg1, Wsb1, Aamp, Dcaf10, Rae1, Wdr5, Copb2, Taf5, Rbbp4, Pak1ip1, Wdr61, Dcaf7, Utp15, Rrp9, Katnb1, Strn4	543	256	22680	2.6105	0.287663	0.00964472	1.74719
Cluster 2
	Category	Term	Count	%	Pvalue	Genes	List Total	Pop Hits	Pop Total	Fold Enrichment	Bonferroni	Benjamini	FDR
	UP_KEYWORDS	Acetylation	341	33.3659	8.89906e-64	Get4, Cog1, Ddx1, Txn1, Elavl1, Herpud1, Atp6v1c1, Eif3i, Ipo9, Ctu2, Cd2bp2, Brd7, Derl1, Sec13, Nars, Metap2, Rbm25, Tpd52l2, Rab18, Csde1, Atp1a1, Fen1, Lsm7, Dnaja2, Eprs, Smg7, Ier2, Tuba1b, Rpsa, Ighmbp2, Ranbp6, Slc25a11, Phip, Prpf8, Eif3c, Atg12, Cops3, Slc25a4, Ctps, Cct8, Psmc2, Ccna2, Cox19, Kif5b, Polr3f, Ddx52, Ddx46, Rtn4, Atp5f1, Tpp2, Nckap1, Gars, Dph2, Denr, Cops5, Twf1, Lancl1…	991	3125	22680	2.49732	2.8388e-61	2.8388e-61	1.20031e-60
	UP_KEYWORDS	Phosphoprotein	572	55.9687	5.54594e-57	Cog1, Ddx1, Rpl22, Elavl1, Wars, Cd2bp2, Nars, Metap2, Amd2, Clk2, Clk4, Rbm25, Csde1, Atp1a1, Atxn10, Dnaja2, Ktn1, Tmem134, Med19, Sec62, Id2, Ranbp6, B230219D22Rik, Syvn1, Psip1, Tcf12, Ubc, Slc25a4, Tbk1, Ctps, Srsf10, Bysl, Txnl4a, Ltv1, Rps6kb2, Yrdc, Ikbkap, 3110040N11Rik, Usp20, Kif5b, Dennd4c, Ddx52, Ddx46, Aarsd1, Cdc34, Mlx, Glyr1, Gadd45a, Pelo, Denr, Chmp7, Atp5b, Krt9, Rpl5, Tmem87a…	991	7617	22680	1.71863	1.76916e-54	8.84578e-55	7.48042e-54
	GOTERM_MF_DIRECT	GO:0044822~poly(A) RNA binding	189	18.4932	5.12561e-55	Mcat, Ddx1, Rpl22, Txn1, Srp72, Elavl1, Dhx15, Mrpl14, Rrp1, Metap2, Zc3h18, Tpd52l2, Csde1, Hnrnpr, Mrpl21, Noa1, Ktn1, Skiv2l2, Cnbp, Ddx51, Rpsa, Strap, Pprc1, Slc25a11, Kpnb1, Prrc2b, Mrpl44, Prpf8, Eif3c, Psip1, Dusp11, Srsf3, Brix1, Ubc, Zfp622, Fam98a, Srsf10, Raver1, Bysl, Hnrnpd, Gnl2, Wbscr22, Wdr75, Ngrn, Tpr, Rps27l, Ddx46, Ddx52, Mrpl28, Rtn4, Scaf11, Qk, Nop58, Exosc10, Nolc1, 27000…	849	1113	17446	3.48943	4.37215e-52	4.37215e-52	7.93413e-52
	UP_KEYWORDS	Nucleus	405	39.6282	1.69291e-53	Ddx1, Elavl1, Cd2bp2, Clk2, Clk4, Rbm25, Lsm7, Pold4, Ier2, Med19, Id2, Ranbp6, Psip1, Tcf12, Dusp11, Ubc, Srsf10, Cnot7, Bysl, Txnl4a, Rps6kb2, Zfp397, Ikbkap, Wbscr22, Fem1b, Ddx46, Ddx52, Cdc34, Mlx, Olig1, Glyr1, Gadd45a, Chchd1, Pelo, Chmp7, Cops5, Rpl5, Rplp0, Uspl1, Kpna4, Nsun2, Ciapin1, Vps25, Nhp2, Rpa3, Med11, Tsnax, Emg1, Taf11, Srrm1, Wdr74, Rnf10, Sdcbp, Topbp1, Ergic2, Ufd1l, Tprkb…	991	4534	22680	2.04429	5.40038e-51	1.80013e-51	2.28341e-50
	GOTERM_CC_DIRECT	GO:0005634~nucleus	486	47.5538	4.73421e-45	Ddx1, Rpl22, Elavl1, Wars, Cd2bp2, Clk2, Clk4, Rbm25, Hnrnpr, Dnaja2, Pold4, Ier2, Med19, Id2, Ranbp6, Tdpoz2, Psip1, Tcf12, Dusp11, Ubc, Slc25a4, Srsf10, Cnot7, Bysl, Txnl4a, Rps6kb2, Ltv1, Ikbkap, Zfp397, Fem1b, Wbscr22, Ddx52, Ddx46, Aarsd1, Cdc34, Mlx, Olig1, Glyr1, Gadd45a, Pelo, Chchd1, Chmp7, Cops5, Atp5b, Krt9, Rpl5, Rplp0, Uspl1, Kpna4, Nsun2, Kpna6, Ciapin1, Vps25, Nhp2, Rpa3, Med11, Cb…	930	6019	19662	1.70709	2.95415e-42	2.95415e-42	7.0296e-42
	GOTERM_CC_DIRECT	GO:0005654~nucleoplasm	204	19.9609	4.13863e-29	Ankrd11, Rnf44, Ddx1, Elavl1, Cd2bp2, Tab2, Sec13, Clk2, Usp21, Hnrnpr, Dnajc14, Fen1, Ing1, Ier2, Med19, Id2, Syvn1, Gabpa, Psip1, Rad23b, Ubc, Cops3, Srsf10, Cnot7, Cct8, Ltv1, Psmb7, Fem1b, Ccna2, Atp5f1, Cdc34, Mlx, Pcbp2, Glyr1, Gadd45a, Gars, Cops5, Eed, Hnrnpa0, Dnmt3a, Cstf2, Pip4k2b, Dhx16, Ppp6r3, Kpna4, Kpna6, Mtmr3, Phf12, Ciapin1, Pdk2, Yy1, Nhp2, Rpa3, Ppid, Cdkn2aipnl, Zfr, Med11, …	930	1935	19662	2.22892	2.5825e-26	1.29125e-26	6.14524e-26
	UP_KEYWORDS	RNA-binding	92	9.00196	9.78374e-26	Son, Uhmk1, Rpl22, Ddx1, Elavl1, Eif4g3, Nhp2, Raly, Pno1, Zfr, Tfb2m, Carhsp1, Mrps17, Emg1, Rbm25, Snrpg, Srrm1, Csde1, Rpl12, Lsm7, Morc3, Rnps1, Eprs, Rbm45, Matr3, Ptbp1, Ddx51, Ighmbp2, Snrpa1, Fus, Pprc1, Fxr2, Ythdc2, Nudt21, Hnrnpf, Mrpl44, Prpf8, Dis3, Dusp11, Srsf3, Park7, Exosc4, U2af1l4, Srp54a, Cnot7, Srsf10, Raver1, Hnrnpd, Larp4, Tia1, Krr1, Tardbp, Rbm14, Nufip1, Ddx52, Ddx46, Sr…	991	601	22680	3.50334	3.12101e-23	7.80254e-24	1.31964e-22
	GOTERM_CC_DIRECT	GO:0005737~cytoplasm	464	45.4012	1.28691e-25	Get4, Hyal2, Ddx1, Rpl22, Wars, Elavl1, Atp6v1c1, Cd2bp2, Nars, Metap2, Rbm25, Hnrnpr, Csde1, Atxn10, Lsm7, Thg1l, Ier2, Id2, Ranbp6, Tdpoz2, Tcf12, Bbip1, Ubc, Tbk1, Ghrl, Cnot7, Bysl, Txnl4a, Rps6kb2, Ltv1, Yrdc, Ikbkap, Wbscr22, Fem1b, Hyal1, Usp20, Kif5b, Dennd4c, Aarsd1, Cdc34, Mlx, Nckap1, Socs4, Gmppb, Glyr1, Gadd45a, Pelo, Chchd1, Chmp7, Cops5, Commd2, Rpl5, Rplp0, Dhx16, Kpna4, Nsun2, Kp…	930	6631	19662	1.47939	8.03034e-23	2.67678e-23	1.91087e-22
	UP_KEYWORDS	Cytoplasm	328	32.0939	1.29135e-25	Get4, Dnase1l2, Ddx1, Txn1, Elavl1, Wars, Eif3i, Ipo9, Ctu2, Cd2bp2, Tab2, Nars, Metap2, Usp21, Rab24, Rbm25, Csde1, Atxn10, Dph1, Thg1l, Rab4a, Smg7, Ier2, Tuba1b, Rpsa, Ighmbp2, Id2, Ranbp6, Eif3c, Rad23b, Atg12, Fgfr1op2, Rnf19a, Cops3, Ubc, Tbk1, Cnot7, Bysl, Cct8, Rps6kb2, Pank3, Psmc2, Ikbkap, Psmb7, Mtmr2, Wbscr22, Fem1b, Ccna2, Cox19, Slc7a6os, Usp20, Kif5b, Dennd4c, Cep120, Qk, Aarsd1, C…	991	4404	22680	1.7045	4.11941e-23	8.23882e-24	1.74179e-22
	GOTERM_MF_DIRECT	GO:0003723~RNA binding	112	10.9589	2.69177e-25	Rpl22, Ddx1, Sf3b3, Elavl1, Suz12, Snrpg, Rbm25, Csde1, Mrpl21, Lsm7, Eprs, Skiv2l2, Ddx51, Cwc22, Ighmbp2, Pprc1, Prpf8, Mrpl44, Eif3c, Dusp11, Srsf3, Brix1, Cnot7, Srsf10, Raver1, Hnrnpd, Nufip1, Ddx52, Ddx46, Qk, Exosc10, 2700060E02Rik, Srsf5, Eif4h, Eif4a2, Pcbp2, Tarbp2, Ranbp2, Hnrnpa0, Ptcd3, Rpl5, Dhx36, Cstf2, Nxf1, Gtf3a, Ubr5, Nsun2, Son, Uhmk1, Yy1, Eif4g3, Nhp2, Raly, Pno1, Rpl39, Zf…	849	780	17446	2.95061	2.29608e-22	1.14804e-22	4.16669e-22
	UP_KEYWORDS	Ubl conjugation	157	15.362	7.32183e-25	Mga, Eif3i, Tab2, Brd7, Suz12, Chmp6, Zc3h18, Rbm25, Cul4a, Csde1, Ubb, Smad2, Pi4k2a, Skiv2l2, Tuba1b, Id2, Epc2, Phip, Sp3, B230219D22Rik, Syvn1, Eef1g, Tcf12, Zfp410, Brix1, Ubc, Tbk1, Cep68, Hnrnpd, Zbtb33, Cct8, Ccdc43, Wbscr22, Ccna2, Hipk1, Wdr75, Mtx1, Usp20, Polr3f, Ddx46, Ubqln1, Bod1l, Nop58, Exosc10, Ppp1r15a, Scamp3, Acin1, Glyr1, Pdcd2, Ranbp2, Hnrnpa0, March6, Usp33, Bap1, Rnf181, …	991	1505	22680	2.38744	2.33566e-22	3.89277e-23	9.87575e-22
	UP_KEYWORDS	Isopeptide bond	118	11.546	1.07719e-24	Mga, Eif3i, Brd7, Suz12, Zc3h18, Rbm25, Cul4a, Csde1, Ubb, Ktn1, Skiv2l2, Tuba1b, Epc2, Kpnb1, Prrc2b, Phip, Sp3, B230219D22Rik, Eef1g, Tcf12, Atg12, Brix1, Ubc, Slc25a4, Tbk1, Hnrnpd, Zbtb33, Cct8, Ccdc43, Mtx1, Hipk1, Wdr75, Polr3f, Ddx46, Bod1l, Exosc10, Nop58, Tpp2, Scamp3, Acin1, Glyr1, Ranbp2, Hnrnpa0, Ccar1, Rpl5, Cstf2, Rplp0, Cul1, Nsun2, H2afj, Phf12, Ptrh2, Psmc1, Son, Cul3, Thrap3, Hm…	991	953	22680	2.83373	3.43624e-22	4.90891e-23	1.45292e-21
	GOTERM_CC_DIRECT	GO:0005730~nucleolus	112	10.9589	2.24159e-23	Sf3b3, Srp72, Dhx15, Suz12, Rrp1, Snapin, Dnajc14, Fen1, Kdm5a, Skiv2l2, Ddx51, Nup153, Brix1, Zfp622, Gemin4, Bysl, Zbtb33, Mdn1, Ikbkap, Wbscr22, Gnl2, Med1, Wdr75, Nufip1, Ddx52, Scaf11, Exosc10, Nop58, Nolc1, Srsf5, Tnfaip1, C2cd4b, Acin1, Gnl3, Chchd1, Eed, Rpl5, Utp14b, Nsun2, Utp23, Ciapin1, Vps25, Phlda1, Nhp2, Spin1, Ppid, Ing3, Pno1, Cdkn2aipnl, Gtpbp10, Hspa8, Emg1, Nop14, H1f0, Ppp1cb…	930	842	19662	2.81223	1.39875e-20	3.49687e-21	3.32842e-20
	UP_KEYWORDS	Ribonucleoprotein	58	5.67515	1.03904e-20	Rpl22, Srp72, Fau, Rps21, Nhp2, Raly, Mrpl14, Rpl39, Mrps17, Snrpg, Hnrnpr, Mrpl21, Mrpl37, Rpl12, Rpl18, Rpl14, Lsm7, Mrpl49, Rps20, Mrps18a, Mrps34, Rpsa, Snrpa1, Ighmbp2, Rps7, Mrpl9, Mrpl42, Hnrnpf, Prpf8, Mrpl44, Mrps16, Mrps18c, Srp54a, Uba52, Raver1, Hnrnpd, Dcaf13, Krr1, Rps27l, Mrpl28, Srp68, Rpl7, Mrps33, Nop58, Rpl10a, Pcbp2, Rpl31, Lsm5, Hnrnpa0, Rps14, Rpl5, Rplp0, Utp14b, Mrpl11, Rp…	991	308	22680	4.3097	3.31455e-18	4.14318e-19	1.40147e-17
	GOTERM_CC_DIRECT	GO:0030529~intracellular ribonucleoprotein complex	59	5.77299	4.91264e-19	Ddx1, Rpl22, Rps21, Nhp2, Raly, Mrpl14, Rpl39, Secisbp2, Hspa8, Mrps17, Hnrnpr, Mrpl21, Mrpl37, Rpl12, Rpl18, Rpl14, Mrpl49, Eprs, Rps20, Mrps18a, Mrps34, Rpsa, Snrpa1, Ighmbp2, Rps7, Mrpl9, Mrpl42, Hnrnpf, Prpf8, Mrpl44, Actb, Mrps16, Mrps18c, Raver1, Hnrnpd, Tia1, Dcaf13, Krr1, Rps27l, Ilf2, Mrpl28, Srp68, Rpl7, Mrps33, Nop58, Rpl10a, Pcbp2, Rpl31, Lsm5, Hnrnpa0, Rps14, Rpl5, Rplp0, Mrpl11, Rps…	930	320	19662	3.89804	3.06549e-16	6.13097e-17	7.29454e-16
	UP_KEYWORDS	Ubl conjugation pathway	77	7.53425	9.89729e-16	Rnf4, Cul3, Uba5, Atg4b, Usp9x, Commd7, Mysm1, Vcpip1, Socs1, Usp21, Usp24, Cul4a, Ube2f, Fbxl22, Dcaf5, Fbxl14, Cacybp, Ufd1l, Rchy1, Ube2b, Syvn1, Rad23b, Usp38, Usp16, Atg12, Herc1, Rnf19a, Trim8, Cdc27, Dcaf13, Fbxo28, Fbxo22, Fem1b, Mdm2, Ubac1, Usp20, Siah1b, Asxl1, Sumo1, Uba1, Cdc34, Spop, Tnfaip1, Usp19, Ubxn6, Kcmf1, Socs4, Fbxw11, Lrrc41, Fem1c, Ufm1, Nfx1, Ranbp2, Ubr4, Dcaf15, Commd9…	991	631	22680	2.79274	3.18745e-13	3.54161e-14	1.34337e-12
	UP_KEYWORDS	Protein transport	72	7.04501	2.91914e-15	Ap4b1, Arf6, Cog1, Vps25, Atg4b, Tmed10, Ipo9, Tomm7, Derl1, Ppid, Cog3, Sec13, Chmp6, Rhob, Chmp1a, Cope, Chmp4b, Rab24, Rab18, Napg, Dnajc14, Blzf1, Rab4a, Timm17a, Preb, Vamp3, Stx12, Sec62, Ranbp6, Kpnb1, Lsg1, Gosr1, Arfgap2, Vps26b, Sec24c, Vps33b, Atg16l1, Snx5, Sec22b, Mtx1, Golph3, Slc7a6os, Cog4, Tpr, Dennd4c, Rab2a, Ahctf1, Vps4b, Parp11, Ap3m1, Eif5a, Sec24b, Rab14, Sec23b, Scamp3, Tg…	991	577	22680	2.85579	9.20819e-13	9.20375e-14	3.89688e-12
	GOTERM_BP_DIRECT	GO:0006412~translation	59	5.77299	1.33444e-13	Rpl22, Wars, Eif4g3, Rps21, Fau, Eif3i, Nhp2, Mrpl14, Rpl39, Nars, Mrps17, Mrpl21, Mrpl37, Rpl12, Rpl18, Rpl14, Mrpl49, Eprs, Rps20, Mrps18a, Eif2d, Rpsa, Rmnd1, Ighmbp2, Slc25a36, Rps7, Mrpl9, Slc25a11, Eif3c, Eef1g, Mrps16, Eif1, Slc25a4, Gfm2, Mrps18c, Uba52, Eif3m, Rsl24d1, Rps27l, Rpl7, Aarsd1, Eif5a, Eif5, Eif4h, Rpl10a, Eif4a2, Etf1, Pelo, Rpl31, Denr, Gars, Eif3g, Slc25a22, Rps14, Rpl5, M…	891	401	18082	2.98591	3.51905e-10	3.51905e-10	2.36844e-10
	UP_KEYWORDS	mRNA splicing	41	4.01174	2.70547e-13	Son, Thrap3, Tardbp, Sf3b3, Ddx46, Dhx15, Cd2bp2, Cwc15, Ppie, Raly, Wtap, Qk, Sart3, Srsf5, Hspa8, Snrnp40, Snrpg, Rbm25, Srrm1, Prpf38b, Acin1, Rnps1, Prpf4b, Lsm7, Sap18, Lsm5, Skiv2l2, Cwc22, Ptbp1, Strap, Snrpa1, Srsf1, Hnrnpf, Prpf8, Srsf3, U2af1l4, Dhx8, Srsf10, Srsf4, U2af1, Txnl4a	991	240	22680	3.90969	8.63091e-11	7.84628e-12	3.6493e-10
	GOTERM_CC_DIRECT	GO:0005840~ribosome	37	3.62035	5.55055e-13	Rpl22, Rsl24d1, Rps27l, Fau, Rps21, Mrpl28, Mrpl14, Rpl7, Rpl39, Mrps33, Mrps17, Rpl10a, Mrpl21, Mrpl37, Rpl12, Rpl18, Rpl14, Mrpl49, Rpl31, Rps20, Denr, Mrps18a, Mrps34, Rpsa, Rps7, Mrpl9, Mrpl42, Rps14, Mrpl44, Rpl5, Mrps16, Rplp0, Mrpl11, Rps27a, Rpl37a, Mrps18c, Uba52	930	188	19662	4.16091	3.4632e-10	5.77201e-11	8.24096e-10
	GOTERM_MF_DIRECT	GO:0000166~nucleotide binding	163	15.9491	1.41824e-12	Ddx1, Uba5, Wars, Elavl1, Nkiras2, Dhx15, Nars, Clk2, Clk4, Rab24, Rbm25, Rab18, Ercc3, Hnrnpr, Atp1a1, Gpn1, Thg1l, Noa1, Eprs, Rab4a, Opa1, Pi4k2a, Skiv2l2, Tuba1b, Ddx51, Ighmbp2, Tlk2, Pprc1, Ube2b, Nras, Nek9, Srsf3, Ulk2, Gfm2, Tbk1, Ctps, Srsf10, Raver1, Hnrnpd, Cct8, Rps6kb2, Psmc2, Pank3, Gnl2, Hipk1, Clpx, Kif5b, Rap2b, Rab2a, Ddx46, Ddx52, Rfk, Aarsd1, Cdc34, Exosc10, Srsf5, Rab14, Eif…	849	1936	17446	1.7301	1.20972e-09	4.03241e-10	2.19528e-09
	UP_KEYWORDS	mRNA processing	45	4.40313	3.81935e-12	Son, Thrap3, Tardbp, Ddx1, Sf3b3, Ddx46, Dhx15, Cd2bp2, Cwc15, Raly, Ppie, Wtap, Qk, Sart3, Srsf5, Hspa8, Snrnp40, Snrpg, Rbm25, Srrm1, Prpf38b, Acin1, Rnps1, Prpf4b, Lsm7, Sap18, Lsm5, Skiv2l2, Cwc22, Ptbp1, Strap, Snrpa1, Srsf1, Hnrnpf, Nudt21, Prpf8, Cstf2, Srsf3, U2af1l4, Dhx8, Srsf10, Srsf4, U2af1, Txnl4a, Rnmt	991	307	22680	3.35462	1.21839e-09	1.01532e-10	5.15163e-09
	UP_KEYWORDS	Mitochondrion	97	9.49119	7.23372e-12	Ciapin1, Mcat, Cox11, Pdk2, Gcdh, Rps6kb1, Tomm7, Mrpl14, Hax1, Ndufs1, Supv3l1, Tfb2m, Sh3glb1, Mrps17, Rhot1, Glrx2, Rnmtl1, Pcca, Mrpl37, Ndufs7, Mrpl21, Fen1, Mrpl49, Noa1, Opa1, Timm17a, Mrps18a, Bak1, Pi4k2a, Mrps34, Rmnd1, Slc25a36, Mrpl9, Atp5g3, Slc25a11, Hemk1, Mrpl42, Mrpl44, Tbrg4, Ppox, Mrps16, Coasy, Park7, Slc25a4, Gfm2, Wdr81, Bad, Raf1, Mrps18c, Acadvl, Pycr2, Cyb5r3, Ndufa6, Tfa…	991	1058	22680	2.09824	2.30757e-09	1.77506e-10	9.75698e-09
	GOTERM_BP_DIRECT	GO:0015031~protein transport	71	6.94716	8.09048e-12	Arf6, Cog1, Vps25, Atg4b, Tmed10, Ipo9, Tomm7, Derl1, Ppid, Cog3, Sec13, Chmp6, Rhob, Chmp1a, Cope, Chmp4b, Rab24, Rab18, Napg, Dnajc14, Blzf1, Rab4a, Ktn1, Timm17a, Preb, Vamp3, Stx12, Sec62, Vamp2, Ranbp6, Kpnb1, Lsg1, Gosr1, Arfgap2, Vps26b, Vps33b, Atg16l1, Snx5, Sec22b, Mtx1, Golph3, Slc7a6os, Cog4, Tpr, Dennd4c, Rab2a, Ahctf1, Vps4b, Parp11, Ap3m1, Eif5a, Rab14, Scamp3, Tgfbrap1, Sec23b, Gp…	891	592	18082	2.43391	2.13347e-08	1.06674e-08	1.43591e-08
	GOTERM_BP_DIRECT	GO:0006364~rRNA processing	29	2.83757	1.29342e-11	Dcaf13, Mdn1, Krr1, Wbscr22, Wdr36, Ddx52, Nhp2, Utp11l, Rpl7, Rrp1, Exosc10, Tfb2m, Emg1, Nop14, Rnmtl1, Rpl14, Cirh1a, Ftsj3, Sbds, Skiv2l2, Ddx51, Rps7, Nat10, Rpl5, Dis3, Utp14b, Exosc4, Gemin4, Utp23	891	126	18082	4.67085	3.41075e-08	1.13692e-08	2.29557e-08
	UP_KEYWORDS	Ribosomal protein	35	3.42466	1.44543e-11	Rpl22, Rps27l, Fau, Rps21, Mrpl28, Mrpl14, Rpl7, Rpl39, Mrps33, Mrps17, Rpl10a, Mrpl21, Mrpl37, Rpl12, Rpl18, Rpl14, Mrpl49, Rpl31, Rps20, Mrps18a, Mrps34, Rpsa, Rps7, Mrpl9, Mrpl42, Rps14, Mrpl44, Rpl5, Mrps16, Rplp0, Mrpl11, Rps27a, Rpl37a, Mrps18c, Uba52	991	203	22680	3.94586	4.61093e-09	3.29352e-10	1.94961e-08
	GOTERM_CC_DIRECT	GO:0005739~mitochondrion	143	13.9922	2.2533e-11	Mcat, Txn1, Cox11, Gnrh1, Ctu2, Mrpl14, Ndufs1, Nars, Rab24, Nbr1, Glrx2, Zdhhc8, Ubb, Mrpl21, Napg, Gpn1, Fen1, Thg1l, Noa1, Opa1, Bak1, Pi4k2a, Dcaf5, Rmnd1, Slc25a36, Atp5g3, Slc25a11, Mrpl44, Ppox, Poldip2, Slmo2, Slc25a4, Gfm2, Wdr81, Yrdc, Mmadhc, Golph3, Cox19, Mtx1, Clpx, Mrpl28, Rfk, Atp5f1, Isca1, Ppp1r15a, Myg1, Gmppb, Chchd1, Tmem186, Gars, Dnajc30, Ranbp2, Afg3l2, Atp5b, Osgepl1, Ptc…	930	1721	19662	1.75671	1.40606e-08	2.00866e-09	3.34583e-08
	GOTERM_BP_DIRECT	GO:0042254~ribosome biogenesis	24	2.34834	3.32533e-11	Dcaf13, Bms1, Krr1, Gnl2, Wbscr22, Rsl24d1, Ddx51, Ipo9, Nhp2, Nvl, Lsg1, Nop58, Gtpbp10, Rplp0, Brix1, Nop14, Utp14b, Emg1, Gnl3, Ftsj3, Bysl, Utp23, Noa1, Sbds	891	89	18082	5.47255	8.76889e-08	2.19222e-08	5.90181e-08
	GOTERM_BP_DIRECT	GO:0008380~RNA splicing	39	3.81605	1.86936e-10	Son, Thrap3, Tardbp, Sf3b3, Ddx46, Cd2bp2, Dhx15, Cwc15, Scaf11, Ppie, Raly, Wtap, Qk, Sart3, Srsf5, Hspa8, Snrnp40, Rbm25, Srrm1, Prpf38b, Acin1, Rnps1, Prpf4b, Sap18, Lsm5, Skiv2l2, Cwc22, Ptbp1, Strap, Snrpa1, Srsf1, Hnrnpf, Prpf8, Srsf3, U2af1l4, Dhx8, Srsf10, Srsf4, U2af1	891	241	18082	3.2841	4.9295e-07	9.85899e-08	3.31775e-07
	KEGG_PATHWAY	mmu03010:Ribosome	30	2.93542	2.40723e-10	Rpl22, Rsl24d1, Fau, Rps21, Rps27l, Mrpl28, Mrpl14, Rpl7, Rpl39, Mrps17, Rpl10a, Mrpl21, Rpl12, Rpl18, Rpl14, Rpl31, Rps20, Mrps18a, Rpsa, Rps7, Mrpl9, Rps14, Rpl5, Mrps16, Rplp0, Mrpl11, Rps27a, Rpl37a, Mrps18c, Uba52	404	145	7720	3.95357	5.3922e-08	5.3922e-08	3.07315e-07
	UP_KEYWORDS	Ribosome biogenesis	18	1.76125	4.35552e-10	Dcaf13, Krr1, Gnl2, Wbscr22, Rsl24d1, Ddx51, Nhp2, Nvl, Nop58, Gtpbp10, Brix1, Nop14, Utp14b, Emg1, Ftsj3, Bysl, Sbds, Utp23	991	60	22680	6.86579	1.38941e-07	9.26274e-09	5.87477e-07
	KEGG_PATHWAY	mmu04141:Protein processing in endoplasmic reticulum	32	3.13112	4.75906e-10	Sel1l, Capn2, Ssr3, Man1a2, Herpud1, Ssr2, Ubqln1, Derl1, Sec13, Ppp1r15a, Sec24b, Rpn1, Hspa8, Ubxn6, Sec23b, Dnaja2, Hyou1, Preb, Bak1, Sec62, Nsfl1c, Ufd1l, March6, Mapk8, Syvn1, Rad23b, Sec63, Cul1, Edem3, Sec24c, Dnajc10, Uggt1	404	168	7720	3.63979	1.06603e-07	5.33015e-08	6.07556e-07
	GOTERM_CC_DIRECT	GO:0005829~cytosol	142	13.8943	5.47658e-10	Hyal2, Get4, Txn1, Capn2, Uba5, Elavl1, Ipo9, Ctu2, Tab2, Sec13, Snapin, Amd2, Rab24, Snrpg, Nbr1, Ubb, Atxn10, Dnaja2, Rab4a, Bak1, Tuba1b, Rpsa, Strap, Cnbp, Id2, Ppm1a, Atg12, Tbc1d10b, Vps26b, Ubc, Gemin4, Tbk1, Srsf10, Hnrnpd, Cct8, Psmb7, Mtmr2, Golph3, Cox19, Kif5b, Dennd4c, Rap2b, Wdr4, 2700060E02Rik, Rab14, Spg21, Ywhag, Gatsl2, Uck1, Oaz2, Ppp2r2a, Sphk2, Mkks, Psmf1, Snx1, Nmt1, Kpna4,…	930	1784	19662	1.68282	3.41738e-07	4.27173e-08	8.1319e-07
	GOTERM_CC_DIRECT	GO:0016607~nuclear speck	34	3.32681	6.27211e-10	Son, Tardbp, Thrap3, Hipk1, Ddx46, Cd2bp2, Sumo1, Wtap, Toe1, Sart3, Clk2, Srsf5, Spop, Rbm25, Srrm1, Acin1, Rnps1, Sap18, Cwc22, Srsf1, Rchy1, Rfwd2, Prpf8, Ep400, Ddx42, Dusp11, Srsf3, U2af1l4, Nxf1, Snrnp70, Srp54a, Srsf10, Srsf4, U2af1	930	205	19662	3.50647	3.9138e-07	4.34866e-08	9.31314e-07
	UP_KEYWORDS	Transcription	138	13.5029	6.76768e-10	Habp4, Ddx1, Txn1, Mga, Commd7, Brd7, Zfp292, Suz12, Usp21, Ercc3, Ino80d, Smad2, Brf2, Taf2, Kdm5a, Med19, Cnbp, Ighmbp2, Id2, Epc2, Pprc1, Sp3, Gabpa, Atf7ip, Asf1a, Psip1, Tcf12, Zfp410, Znrd1, Kdm1b, Cnot7, Zfp354c, Hnrnpd, Zbtb33, Ikbkap, Zfp397, Wbscr22, Med1, Hipk1, Polr3f, 2700060E02Rik, Srsf5, Mlx, Hoxa10, Morf4l1, Olig1, Creb3, Cebpz, Commd9, Ccdc59, Eed, Snapc4, Tceb3, Ccar1, Dnmt3a, C…	991	1859	22680	1.6989	2.15889e-07	1.34931e-08	9.12832e-07
	UP_KEYWORDS	Transcription regulation	132	12.9159	3.49192e-09	Habp4, Txn1, Ddx1, Mga, Commd7, Brd7, Zfp292, Suz12, Usp21, Ercc3, Ino80d, Smad2, Taf2, Brf2, Kdm5a, Med19, Cnbp, Ighmbp2, Id2, Epc2, Pprc1, Sp3, Gabpa, Atf7ip, Asf1a, Psip1, Tcf12, Zfp410, Kdm1b, Cnot7, Zfp354c, Hnrnpd, Zbtb33, Ikbkap, Zfp397, Wbscr22, Med1, Hipk1, 2700060E02Rik, Srsf5, Mlx, Hoxa10, Morf4l1, Olig1, Creb3, Cebpz, Commd9, Ccdc59, Eed, Snapc4, Tceb3, Ccar1, Dnmt3a, Commd2, Dhx36, T…	991	1799	22680	1.67924	1.11392e-06	6.55249e-08	4.70994e-06
	KEGG_PATHWAY	mmu03040:Spliceosome	27	2.64188	3.52051e-09	Sf3b3, Ddx46, Dhx15, Cwc15, Ppie, Srsf5, Hspa8, Snrnp40, Snrpg, Rbm25, Prpf38b, Acin1, Lsm7, Lsm5, Snrpa1, Srsf1, Prpf8, Ddx42, Srsf3, Dhx16, U2af1l4, Dhx8, Snrnp70, Srsf10, Srsf4, Txnl4a, U2af1	404	133	7720	3.87925	7.88594e-07	2.62865e-07	4.49439e-06
	GOTERM_BP_DIRECT	GO:0006511~ubiquitin-dependent protein catabolic process	28	2.73973	7.90193e-09	Psmc2, Cul3, Herpud1, Usp20, Nub1, Psma5, Usp9x, Siah1b, Usp21, Usp19, Usp24, Cul4a, Ufd1l, Trp53inp2, Ube2b, Bap1, Usp33, Cul2, Psmf1, Usp16, Usp38, Cul1, Cops3, Psmd13, Ube2c, Usp22, Trpc4ap, Psma3	891	154	18082	3.68983	2.08372e-05	3.47289e-06	1.40244e-05
	GOTERM_BP_DIRECT	GO:0006397~mRNA processing	43	4.20744	7.93472e-09	Son, Thrap3, Tardbp, Ddx1, Sf3b3, Phrf1, Ddx46, Dhx15, Cd2bp2, Cwc15, Ppie, Raly, Wtap, Qk, Sart3, Srsf5, Hspa8, Snrnp40, Rbm25, Srrm1, Prpf38b, Acin1, Rnps1, Prpf4b, Sap18, Lsm5, Skiv2l2, Cwc22, Ptbp1, Strap, Snrpa1, Srsf1, Hnrnpf, Nudt21, Prpf8, Cstf2, Srsf3, U2af1l4, Dhx8, Srsf10, Srsf4, U2af1, Rnmt	891	322	18082	2.71008	2.09236e-05	2.98912e-06	1.40826e-05
	UP_KEYWORDS	Nucleotide-binding	128	12.5245	8.89552e-09	Uba5, Ddx1, Wars, Nkiras2, Dhx15, Nars, Clk2, Rab24, Clk4, Rab18, Ercc3, Atp1a1, Gpn1, Thg1l, Noa1, Eprs, Rab4a, Opa1, Pi4k2a, Skiv2l2, Ddx51, Tuba1b, Ighmbp2, Tlk2, Ube2b, Nras, Nek9, Ulk2, Gfm2, Tbk1, Ctps, Cct8, Rps6kb2, Psmc2, Pank3, Gnl2, Hipk1, Clpx, Kif5b, Rap2b, Ddx46, Rab2a, Ddx52, Rfk, Cdc34, Rab14, Eif4a2, Gnl3, Gmppb, Ddr1, Gars, Uck1, Afg3l2, Atp5b, Sphk2, Mkks, Tssk1, Dhx36, Rfc5, P…	991	1754	22680	1.67013	2.83767e-06	1.57648e-07	1.19984e-05
	UP_KEYWORDS	Proteasome	16	1.56556	1.08532e-08	Psmc2, Psmc1, AI314180, Psmb7, Psmb4, Psma5, Psmd8, Ubqln1, Psmf1, Shfm1, Psmc6, Rad23b, Psmd13, Psmb10, Psmb1, Psma3	991	56	22680	6.53885	3.46218e-06	1.8222e-07	1.4639e-05
	GOTERM_MF_DIRECT	GO:0003735~structural constituent of ribosome	37	3.62035	2.12929e-08	Rsl24d1, Rpl22, Rps27l, Fau, Rps21, Mrpl28, Mrpl14, Rpl7, Rpl39, Mrps17, Rpl10a, Mrpl21, Mrpl37, Rpl12, Rpl18, Rpl14, Mrpl49, Rpl31, Rps20, Mrps18a, Mrps34, Rpsa, Slc25a36, Rps7, Slc25a22, Mrpl9, Slc25a11, Rps14, Rpl5, Mrps16, Rplp0, Mrpl11, Rps27a, Slc25a4, Rpl37a, Mrps18c, Uba52	849	264	17446	2.87996	1.81627e-05	4.54071e-06	3.29601e-05
	UP_KEYWORDS	rRNA processing	19	1.8591	2.15417e-08	Dcaf13, Krr1, Skiv2l2, Wbscr22, Ddx51, Nat10, Nhp2, Utp11l, Rrp1, Tfb2m, Exosc10, Dis3, Emg1, Nop14, Exosc4, Rnmtl1, Ftsj3, Cirh1a, Utp23	991	85	22680	5.11569	6.87178e-06	3.4359e-07	2.90556e-05
	UP_KEYWORDS	Spliceosome	22	2.15264	3.25354e-08	Skiv2l2, Sf3b3, Cwc22, Snrpa1, Srsf1, Hnrnpf, Cwc15, Raly, Ppie, Prpf8, Hspa8, Snrnp40, Snrpg, Srrm1, U2af1l4, Prpf38b, Dhx8, Txnl4a, Lsm7, U2af1, Prpf4b, Lsm5	991	117	22680	4.30335	1.03787e-05	4.94227e-07	4.3884e-05
	GOTERM_CC_DIRECT	GO:0000502~proteasome complex	17	1.66341	5.01725e-08	Psmc2, Psmc1, AI314180, Psmb7, Psmb4, Psma5, Psmd8, Ubqln1, Psmf1, Shfm1, Psmc6, Rad23b, Psmd13, Psmb10, Psmb1, Elp2, Psma3	930	66	19662	5.44565	3.13071e-05	3.13076e-06	7.44986e-05
	SMART	SM00360:RRM	32	3.13112	6.50351e-08	Tardbp, Uhmk1, Rbm14, Elavl1, Ppie, Raly, Sart3, Srsf5, Rbm25, Eif4h, Hnrnpr, Rnps1, Rbm45, Matr3, Ptbp1, Fus, Eif3g, Srsf1, Hnrnpa0, Pprc1, Hnrnpf, Cstf2, Srsf3, Spen, U2af1l4, Snrnp70, Srsf10, Srsf4, Raver1, Hnrnpd, U2af1, Tia1	483	229	10425	3.01608	1.93152e-05	1.93152e-05	8.67733e-05
	INTERPRO	IPR000504:RNA recognition motif domain	33	3.22896	7.97014e-08	Tardbp, Uhmk1, Rbm14, Elavl1, Ppie, Raly, Sart3, Srsf5, Rbm25, Eif4h, Hnrnpr, Rnps1, Rbm45, Matr3, Ptbp1, Fus, Eif3g, Srsf1, Hnrnpa0, Pprc1, Hnrnpf, Cstf2, Srsf3, Spen, U2af1l4, Snrnp70, Srsf10, Srsf4, Raver1, Hnrnpd, U2af1, Tia1, Synj1	953	241	20594	2.959	0.000124008	0.000124008	0.000133014
	UP_KEYWORDS	Methylation	79	7.72994	9.60912e-08	Son, Habp4, Thrap3, Elavl1, Tmed10, Mga, Tab2, Rhob, Med15, Zc3h18, Hspa8, Snrnp40, Zdhhc8, Rab18, Wdr74, Atxn10, Fen1, Eprs, Dnaja2, Rab4a, Cnbp, Tuba1b, Fus, Nudt21, Prpf8, Sos2, Nras, Slc4a2, Actb, Hist1h3f, Actg1, Tbc1d10b, Bad, Raf1, Scrib, Uba52, Hnrnpd, Bysl, Larp4, Mri1, Tardbp, Dvl2, Nap1l1, Kif5b, Tpr, Rap2b, Golga5, Ilf2, Mto1, Cap1, Qk, Sart3, Terf2, Eif4h, Rab14, Acin1, Ranbp2, Mdh1,…	991	960	22680	1.88332	3.06526e-05	1.39332e-06	0.000129609
	GOTERM_CC_DIRECT	GO:0005681~spliceosomal complex	24	2.34834	9.68619e-08	Skiv2l2, Sf3b3, Cwc22, Snrpa1, Srsf1, Dhx15, Hnrnpf, Cwc15, Raly, Ppie, Prpf8, Hspa8, Snrnp40, Rbm25, Dhx16, Srrm1, U2af1l4, Prpf38b, Dhx8, Snrnp70, Txnl4a, U2af1, Prpf4b, Lsm5	930	136	19662	3.73093	6.044e-05	5.49469e-06	0.000143825
	INTERPRO	IPR012677:Nucleotide-binding, alpha-beta plait	36	3.5225	1.00302e-07	Tardbp, Uhmk1, Rbm14, Elavl1, Ppie, Raly, Sart3, Srsf5, Rbm25, Eif4h, Hnrnpr, Acin1, Rnps1, Rbm45, Matr3, Ptbp1, Fus, Eif3g, Srsf1, Hnrnpa0, Pprc1, Hnrnpf, Cstf2, Srsf3, Spen, U2af1l4, Nxf1, Snrnp70, Srsf10, Srsf4, Raver1, U2af1, Hnrnpd, Larp4, Tia1, Synj1	953	281	20594	2.7685	0.000156058	7.80321e-05	0.000167394
	GOTERM_BP_DIRECT	GO:0016192~vesicle-mediated transport	31	3.03327	2.03445e-07	Ap4b1, Arf6, Cul3, Sec22b, Tmed10, Rab2a, Sec13, Ap3m1, Cope, Chmp1a, Tgfbrap1, Sec23b, Napg, Mon1b, Blzf1, Preb, Ergic2, Vamp3, Stxbp5, Stx12, Vamp2, Clta, Rab6a, Trappc10, Gosr1, Arfgap2, Cltc, Vps33b, Ap2m1, Cnih4, Stx5a	891	213	18082	2.95359	0.000536342	6.70585e-05	0.000361076
	UP_KEYWORDS	Transit peptide	50	4.89237	2.18326e-07	Tfam, Mmadhc, Yrdc, Mcat, Cox11, Clpx, Gcdh, Pdk2, Mrpl28, Mto1, Atp5f1, Mrpl14, Atp5c1, Isca1, Supv3l1, Ndufs1, Tfb2m, Mrps17, Glrx2, Myg1, Rnmtl1, Pcca, Mrpl21, Mrpl37, Ndufs7, Ndufc1, Opa1, Mrps18a, Pus1, Atp5b, Rmnd1, Atp5d, Osgepl1, Mrpl9, Atp5g3, Ptcd3, Mrpl42, Tbrg4, Mrpl44, Ndufaf1, Mrps16, Mrpl11, Ndufs3, Fdx1l, Gfm2, Wdr81, Mrps18c, Acadvl, Mtif2, Ptrh2	991	510	22680	2.24372	6.96435e-05	3.02808e-06	0.00029448
	UP_KEYWORDS	Protein biosynthesis	23	2.25049	4.32903e-07	Gars, Denr, Wars, Eif2d, Rmnd1, Eif3g, Eif4g3, Eif3i, Eif3c, Aarsd1, Nars, Eef1g, Eif5a, Eif5, Eif1, Eif4h, Gfm2, Eif4a2, Etf1, Eif3m, Eprs, Mtif2, Brf2	991	147	22680	3.5808	0.000138087	5.75399e-06	0.000583902
	UP_KEYWORDS	Zinc-finger	111	10.8611	4.42794e-07	Rnf44, Zfyve16, Tab2, Zfp292, Suz12, Zc3h18, Nbr1, Dnaja2, Brf2, Ing1, Kdm5a, Cnbp, Nup153, Ighmbp2, Zfyve26, Sp3, Syvn1, Arfgap2, Zfp410, Znrd1, Rnf19a, Zfp622, Kdm1b, Zfp354c, Zbtb33, Pex10, Zfp397, Usp20, Nufip1, Clpx, Rps27l, Kcmf1, Zfp706, Trim44, Rsf1, Rnf145, Pdcd2, Zfand3, Ranbp2, March6, Usp33, Rnf181, Dnmt3a, Pogz, Atf2, Ltn1, Gtf3a, Zfp637, Ubr5, Rspry1, Mtmr3, Phf12, Rnf4, Rnft1, Nr2c…	991	1565	22680	1.62322	0.000141241	5.65004e-06	0.000597243
	GOTERM_BP_DIRECT	GO:0000398~mRNA splicing, via spliceosome	21	2.05479	4.9965e-07	Sf3b3, Cwc22, Snrpa1, Ddx46, Dhx15, Cwc15, Prpf8, Sart3, Snrpg, Spen, Dhx16, Srrm1, U2af1l4, Dhx8, Snrnp70, Srsf10, Txnl4a, Lsm7, Raver1, U2af1, Lsm5	891	112	18082	3.80513	0.00131671	0.000146387	0.000886778
	GOTERM_CC_DIRECT	GO:0032040~small-subunit processome	12	1.17417	4.99875e-07	Dcaf13, Krr1, Nop14, Emg1, Utp14b, Heatr1, Pwp2, Wdr36, Rps7, Utp11l, Utp23, Nop58	930	36	19662	7.04731	0.000311873	2.59932e-05	0.000742237
	UP_KEYWORDS	WD repeat	31	3.03327	9.22924e-07	Dcaf13, Wdr26, Wdr38, Wdr75, Wdr36, Kctd3, Brwd1, Wdr4, Wdr92, Eif3i, Dmxl1, Sec13, Snrnp40, Fbxw11, Wdr74, Wdr11, Cirh1a, Preb, Dcaf5, Stxbp5, Strap, Ppp2r2a, Eed, Phip, Rfwd2, Fbxw2, Pwp2, Wdr81, Grwd1, Atg16l1, Elp2	991	256	22680	2.77135	0.00029437	1.13235e-05	0.00124484
	KEGG_PATHWAY	mmu03008:Ribosome biogenesis in eukaryotes	18	1.76125	9.58389e-07	Mdn1, Bms1, Gnl2, Wdr75, Wdr36, Nat10, Nhp2, Nvl, Lsg1, Nop58, Utp14b, Emg1, Heatr1, Pwp2, Nxf1, Gnl3, Cirh1a, Sbds	404	83	7720	4.1441	0.000214656	5.36683e-05	0.0012235
	GOTERM_BP_DIRECT	GO:0006351~transcription, DNA-templated	139	13.6008	9.64948e-07	Habp4, Ddx1, Txn1, Mga, Commd7, Brd7, Zfp292, Suz12, Usp21, Ercc3, Ino80d, Smad2, Brf2, Taf2, Kdm5a, Med19, Cnbp, Ighmbp2, Id2, Epc2, Pprc1, Sp3, Gabpa, Atf7ip, Asf1a, Psip1, Tcf12, Zfp410, Znrd1, Kdm1b, Cnot7, Zfp354c, Hnrnpd, Zbtb33, Ikbkap, Zfp397, Wbscr22, Med1, Hipk1, Polr3f, 2700060E02Rik, Srsf5, Mlx, Hoxa10, Morf4l1, Olig1, Creb3, Cebpz, Commd9, Ccdc59, Eed, Snapc4, Tceb3, Ccar1, Dnmt3a, C…	891	1885	18082	1.49648	0.00254133	0.000254424	0.00171258
	UP_KEYWORDS	ER-Golgi transport	17	1.66341	1.16027e-06	Arf6, Cul3, Preb, Sec22b, Ergic2, Tmed10, Rab6a, Rab2a, Sec13, Trappc10, Gosr1, Arfgap2, Cope, Sec23b, Napg, Cnih4, Blzf1	991	88	22680	4.42115	0.000370059	1.37083e-05	0.00156498
	SMART	SM00320:WD40	32	3.13112	1.35123e-06	Dcaf13, Wdr26, Wdr38, Wdr75, Wdr36, Kctd3, Brwd1, Wdr4, Wdr92, Eif3i, Dmxl1, Sec13, Snrnp40, Fbxw11, Wdr74, Cirh1a, Wdr11, Preb, Dcaf5, Stxbp5, Strap, Ppp2r2a, Eed, Phip, Rfwd2, Fbxw2, Herc1, Pwp2, Wdr81, Grwd1, Atg16l1, Elp2	483	262	10425	2.6362	0.000401236	0.000200638	0.00180287
	GOTERM_MF_DIRECT	GO:0005515~protein binding	258	25.2446	1.58789e-06	Ddx1, Txn1, Herpud1, Elavl1, Tab2, Derl1, Brd7, Metap2, Rab24, Cul4a, Atp1a1, Lsm7, Rab4a, Kdm5a, Tuba1b, Id2, Ube2b, Cables2, Syvn1, Rad23b, Tcf12, Atg12, Ubc, Cops3, Slc25a4, Tbk1, Cnot7, Cct8, Yrdc, Psmc2, Fem1b, Ccna2, Kif5b, Npc1, Cep120, Rtn4, Mlx, Nckap1, Pcbp2, Gadd45a, Pelo, Tarbp2, Gars, Cops5, Atp5b, Eed, Ccar1, Dnmt3a, Tssk1, Rpl5, Gins4, Lamtor3, Pip4k2b, Cul1, Kpna4, Kpna6, Psma3, I…	849	4092	17446	1.2956	0.00135355	0.000270857	0.00245792
	INTERPRO	IPR001680:WD40 repeat	32	3.13112	1.76515e-06	Dcaf13, Wdr26, Wdr38, Wdr75, Wdr36, Kctd3, Brwd1, Wdr4, Wdr92, Eif3i, Dmxl1, Sec13, Snrnp40, Fbxw11, Wdr74, Cirh1a, Wdr11, Preb, Dcaf5, Stxbp5, Strap, Ppp2r2a, Eed, Phip, Rfwd2, Fbxw2, Herc1, Pwp2, Wdr81, Grwd1, Atg16l1, Elp2	953	263	20594	2.62931	0.0027428	0.000915104	0.00294581
	SMART	SM00088:PINT	8	0.782779	2.014e-06	Cops7b, Cops3, Cops7a, Psmd13, Gps1, Eif3c, Eif3m, Cops2	483	15	10425	11.5114	0.000597979	0.000199366	0.00268715
	KEGG_PATHWAY	mmu03050:Proteasome	13	1.27202	2.07888e-06	Psmc2, Psmc1, Psmb7, Psmb4, Psma5, Psmd8, Psmf1, Shfm1, Psmc6, Psmd13, Psmb10, Psmb1, Psma3	404	45	7720	5.52035	0.000465562	9.31298e-05	0.00265393
	UP_KEYWORDS	Transport	126	12.3288	2.15548e-06	Ap4b1, Get4, Cog1, Txn1, Atp6v1c1, Ipo9, Cog3, Derl1, Sec13, Ndufs1, Chmp6, Rab24, Glrx2, Rab18, Atp1a1, Dnajc14, Napg, Rab4a, Sec62, Slc25a36, Ranbp6, Atp5g3, Slc25a11, Kpnb1, Slc23a1, Slc4a2, Arfgap2, Srsf3, Vps26b, Slc25a4, Golph3, Mtx1, Cog4, Slc7a6os, Slc35b2, Dennd4c, Tpr, Rab2a, Slc10a1, Atp5f1, Qk, Rab14, Sec23b, Scamp3, Chmp7, Ranbp2, Dbil5, Commd9, Atp5b, Vps37a, Triap1, Snx1, Sec63, Sl…	991	1901	22680	1.5169	0.000687362	2.45568e-05	0.00290729
	UP_KEYWORDS	ATP-binding	97	9.49119	2.28647e-06	Psmc1, Uhmk1, Thrap3, Ddx1, Uba5, Wars, Pdk2, Hipk3, Dhx15, Rps6kb1, Supv3l1, Nars, Tssk6, Clk2, Hspa8, Clk4, Ercc3, Pcca, Atp1a1, Ube2f, Eprs, Rock2, Abcf2, Hyou1, Pi4k2a, Skiv2l2, Ddx51, Tlk2, Ighmbp2, Ube2b, Top2b, Ythdc2, Mat2a, Ep400, Flad1, Actb, Coasy, Psmc6, Nek9, Actg1, Ulk2, Dhx8, Tbk1, Raf1, Ctps, Ttll13, Cct8, Rps6kb2, Mapk7, Psmc2, Pank3, Hipk1, Clpx, Map2k1, Kif5b, Ddx52, Dync1li1, …	991	1363	22680	1.62872	0.000729118	2.51508e-05	0.00308396
	INTERPRO	IPR017986:WD40-repeat-containing domain	35	3.42466	2.3411e-06	Dcaf13, Son, Wdr26, Sf3b3, Wdr38, Wdr75, Wdr36, Kctd3, Brwd1, Wdr4, Wdr92, Eif3i, Dmxl1, Sec13, Snrnp40, Fbxw11, Wdr74, Cirh1a, Wdr11, Preb, Dcaf5, Ubr4, Stxbp5, Strap, Ppp2r2a, Eed, Phip, Rfwd2, Fbxw2, Herc1, Pwp2, Wdr81, Grwd1, Atg16l1, Elp2	953	307	20594	2.46364	0.00363614	0.000910276	0.003907
	INTERPRO	IPR000717:Proteasome component (PCI) domain	8	0.782779	3.49723e-06	Cops7b, Cops3, Cops7a, Psmd13, Gps1, Eif3c, Eif3m, Cops2	953	16	20594	10.8048	0.00542692	0.00108775	0.00583638
	UP_KEYWORDS	Zinc	135	13.2094	4.23774e-06	Rnf44, Uba5, Kdm6b, Zfyve16, Tab2, Zfp292, Suz12, Usp21, Zc3h18, Nbr1, Smad2, Dnaja2, Brf2, Kdm5a, Ing1, Bak1, Cnbp, Nup153, Ighmbp2, Zfyve26, Sp3, Syvn1, Arfgap2, Zfp410, Znrd1, Rnf19a, Zfp622, Kdm1b, Zfp354c, Zbtb33, Pex10, Zfp397, Usp20, Nufip1, Clpx, Rps27l, Rfk, Aarsd1, Kcmf1, Cdadc1, Zfp706, Trim44, Rsf1, Rnf145, Pdcd2, Zfand3, Cops5, Ranbp2, Afg3l2, Lancl1, March6, Usp33, Rnf181, Dnmt3a, P…	991	2099	22680	1.47194	0.00135093	4.50604e-05	0.00571575
	GOTERM_MF_DIRECT	GO:0061630~ubiquitin protein ligase activity	27	2.64188	4.27552e-06	Rnf4, Cul3, Rnf44, Med1, Mdm2, Siah1b, Med11, Cdc34, Kcmf1, Fbxw11, Cul4a, Ube2f, Rnf145, Fbxl22, Ube2b, Rnf181, Rnf114, Cul2, Med20, Rfwd2, Syvn1, Rnf7, Pja2, Ltn1, Rnf19a, Cul1, Ube2c	849	199	17446	2.78804	0.00364038	0.000607653	0.00661803
	GOTERM_BP_DIRECT	GO:0006888~ER to Golgi vesicle-mediated transport	16	1.56556	5.10951e-06	Hyou1, Cul3, Preb, Htt, Sec22b, Ergic2, Cog3, Sec13, Gosr1, Sec24b, Cope, Sec23b, Tbc1d20, Sec24c, Cnih4, Stx5a	891	78	18082	4.16288	0.0133834	0.00122414	0.009068
	GOTERM_BP_DIRECT	GO:0006413~translational initiation	13	1.27202	9.49901e-06	Denr, Eif2d, Eif3g, Eif4g3, Eif3i, Eif3c, Eif1, Eif5, Eif4h, Eif4a2, Abce1, Eif3m, Mtif2	891	54	18082	4.88561	0.0247379	0.00208524	0.0168576
	GOTERM_CC_DIRECT	GO:0071013~catalytic step 2 spliceosome	17	1.66341	1.02788e-05	Skiv2l2, Sf3b3, Cwc22, Snrpa1, Srsf1, Hnrnpf, Cwc15, Raly, Prpf8, Ppie, Snrnp40, Snrpg, Srrm1, Hnrnpr, Dhx8, Lsm7, Prpf4b	930	96	19662	3.74388	0.00639346	0.000493262	0.0152614
	GOTERM_BP_DIRECT	GO:0043161~proteasome-mediated ubiquitin-dependent protein catabolic process	22	2.15264	1.32106e-05	Rnf4, Cul3, Rnf44, Nsfl1c, Psma5, Ube2b, Psmd8, Rnf181, Tdpoz2, Siah1b, Cdc34, Rad23b, Spop, Tnfaip1, Edem3, Cul4a, Fbxw11, Pcbp2, Trim13, Rnf145, Gm4858, Fbxl22	891	149	18082	2.99644	0.0342369	0.00267616	0.0234437
	UP_KEYWORDS	Cell cycle	52	5.08806	1.51909e-05	Arf6, Son, H2afx, Usp9x, Rps6kb1, Spin1, Brd7, Wtap, Chmp1a, Ppp1cb, Dctn3, Birc5, Ing1, Tlk2, Zfyve26, Clta, Cables2, Cdkn2d, Nek9, Usp16, Cltc, Gnai2, Txnl4a, Cdc27, E2f4, Mapk7, Ccna2, Cdc123, Tpr, Dync1li1, Ahctf1, Vps4b, Cdc34, Terf2, Cdk4, Fbxw11, Mapre1, Mnat1, Gadd45a, Pelo, Smc3, Sept7, Ensa, Ccar1, Pogz, Tbrg1, Anapc16, Appl1, Nsun2, Haus3, Ube2c, Usp22	991	626	22680	1.90107	0.00483421	0.000156308	0.0204877
	GOTERM_BP_DIRECT	GO:0030433~ER-associated ubiquitin-dependent protein catabolic process	13	1.27202	1.70957e-05	Psmc2, Psmc1, AI314180, March6, Ubqln1, Derl1, Syvn1, Psmc6, Usp19, Erlin2, Edem3, Dnajc10, Trim13	891	57	18082	4.62847	0.0440806	0.00321494	0.0303372
	UP_KEYWORDS	Initiation factor	13	1.27202	1.80394e-05	Denr, Eif2d, Eif3g, Eif4g3, Eif3i, Eif3c, Eif1, Eif5, Eif4h, Eif4a2, Eif3m, Mtif2, Brf2	991	64	22680	4.64871	0.0057381	0.000179816	0.024329
	UP_KEYWORDS	Alternative splicing	263	25.7339	1.98301e-05	Get4, Rnf44, Wars, Clk4, Ino80d, Smg7, Ktn1, Tmem134, Ing1, BC048403, Zdhhc6, Pprc1, Syvn1, Mrpl44, Slc4a2, Psip1, Tcf12, Zfp410, Fgfr1op2, Ghrl, Wdr81, Srsf10, Hyal1, Dennd4c, Ddx46, Cep120, Rtn4, Qk, Tpp2, Mlx, Nckap1, Hoxa10, Cdadc1, Eif4a2, Pcbp2, Elmo3, Chmp7, Ndst1, Fam114a2, Zfand3, Ccdc59, Osgepl1, Snapc4, March6, Rnf181, Ccar1, 4933434E20Rik, Srrd, Cstf2, Taf6l, Tmem87a, Uspl1, Ppp6r3, N…	991	4779	22680	1.25947	0.00630589	0.000191674	0.0267437
	INTERPRO	IPR016024:Armadillo-type fold	36	3.5225	2.05774e-05	Unc45a, Ap4b1, AI314180, Htt, Usp9x, Eif4g3, Ipo9, Eif5, Psmd5, Rictor, Usp24, Rrp12, Atxn10, Elmo3, Ifrd2, Taf2, Tti2, Cwc22, Cebpz, Ubr4, Ranbp6, Kpnb1, Tbrg4, Taf6l, Ltn1, Heatr1, Heatr3, Ppp6r3, Smek1, Cltc, Kpna4, Tnpo3, Kpna6, Rspry1, Eif3m, Trpc4ap	953	354	20594	2.19759	0.0315116	0.00532224	0.0343361
	GOTERM_BP_DIRECT	GO:0006446~regulation of translational initiation	10	0.978474	2.15549e-05	Eif5, Eif1, Eif3g, Eif4ebp2, Eif4a2, Eif3i, Impact, Eif3c, Eif3m, Ppp1r15b	891	33	18082	6.14971	0.0552555	0.00378221	0.0382488
	GOTERM_BP_DIRECT	GO:0016567~protein ubiquitination	38	3.7182	2.20953e-05	Dcaf13, Rnf4, Cul3, Med1, Fem1b, Rnf44, Mdm2, Ubac1, Nub1, Siah1b, Cdc34, Med11, Vcpip1, Socs1, Tnfaip1, Kcmf1, Socs4, Fbxw11, Lrrc41, Rnf145, Fem1c, Fbxl22, Dcaf5, Dcaf15, Ube2b, Rchy1, Med20, Rnf114, Rnf181, Rfwd2, Syvn1, Pja2, Ltn1, Cul1, Rnf19a, Anapc16, Ube2c, Trpc4ap	891	362	18082	2.13031	0.0566011	0.00363501	0.0392077
	GOTERM_CC_DIRECT	GO:0005925~focal adhesion	39	3.81605	2.21635e-05	Arf6, Ppfia1, Capn2, Rpl22, Map2k1, Srp68, Ywhab, Cap1, Rpl7, Rhob, Nckap1, Hspa8, Ppp1cb, Ywhag, Rpl10a, C2cd4b, Sdcbp, Pcbp2, Rpl12, Rpl18, Rpl31, Hyou1, Pfn1, Twf1, Rps7, Usp33, Scarb2, Rps14, Rfwd2, Rpl5, Ppp1r12a, Actb, Slc4a2, Lamtor3, Rplp0, Actg1, Cltc, Rpl37a, Pdpk1	930	391	19662	2.10879	0.013735	0.000987384	0.0329045
	INTERPRO	IPR013083:Zinc finger, RING/FYVE/PHD-type	42	4.10959	2.28301e-05	Kdm4a, Rnf4, Rnf44, Rnft1, Trim45, Mdm2, Usp20, Phrf1, Zfyve16, Phf10, Siah1b, Scaf11, Mdm4, Ing3, Rnf10, Mnat1, Rsf1, Rnf145, Kdm5a, Ing1, Zfyve26, March6, Usp33, Rchy1, Rnf114, Rnf181, Nsd1, Rfwd2, Syvn1, Trim26, Rnf7, Usp16, Pja2, Ltn1, Rnf19a, Trim8, Trim13, Usp22, Rspry1, Pex10, Mtmr3, Phf12	953	445	20594	2.03956	0.0349005	0.00506202	0.0380945
	GOTERM_BP_DIRECT	GO:0007030~Golgi organization	15	1.46771	2.77493e-05	Cog1, Htt, Golph3, Cog4, Nsfl1c, Tmed10, l7Rn6, Rab2a, Golga5, Cog3, Atl2, Vcpip1, Cltc, Tbc1d20, Blzf1	891	79	18082	3.8533	0.0705626	0.00429521	0.0492381
	GOTERM_BP_DIRECT	GO:0010388~cullin deneddylation	6	0.587084	3.04938e-05	Cops5, Cops7b, Cops3, Cops7a, Gps1, Cops2	891	9	18082	13.5294	0.0772652	0.00445745	0.0541068
	GOTERM_MF_DIRECT	GO:0008565~protein transporter activity	14	1.36986	3.26761e-05	Chmp7, Ap4b1, Vps26b, Sec62, Ranbp6, l7Rn6, Zfyve16, Kpna4, Ipo9, Kpnb1, Tnpo3, Kpna6, Cog3, Rab4a	849	71	17446	4.05189	0.0274883	0.00397396	0.0505685
	UP_KEYWORDS	Signalosome	6	0.587084	3.29052e-05	Cops5, Cops7b, Cops3, Cops7a, Gps1, Cops2	991	10	22680	13.7316	0.010442	0.000308685	0.0443737
	GOTERM_CC_DIRECT	GO:0043209~myelin sheath	24	2.34834	3.98758e-05	Arf6, Mdh1, Tuba1b, Atp5b, Sept7, Rtn4, Atp5f1, Atp5c1, Ndufs1, Actb, Actg1, Hspa8, Vdac2, Ndufs3, Cct2, Ubc, Slc25a4, Rps27a, Ywhag, Cltc, Ubb, Atp1a1, Napg, Uba52	930	192	19662	2.64274	0.024576	0.00165749	0.0591933
	GOTERM_BP_DIRECT	GO:0000462~maturation of SSU-rRNA from tricistronic rRNA transcript (SSU-rRNA, 5.8S rRNA, LSU-rRNA)	9	0.880626	4.29994e-05	Bms1, Dcaf13, Krr1, Emg1, Heatr1, Pwp2, Ccdc59, Rps14, Bysl	891	28	18082	6.52309	0.107199	0.00595022	0.0762881
	GOTERM_CC_DIRECT	GO:0000139~Golgi membrane	39	3.81605	4.30129e-05	Hyal2, Cul3, Cog1, Sec22b, Man1a2, Cog4, Itm2b, Tmed10, Golga5, Rab2a, Tmem167b, Tmbim4, Snapin, Sh3glb1, Golga4, Cope, Rab14, Scamp3, Sec23b, Slc35a5, Blzf1, Golga3, Creb3, Preb, Ndst1, Stx12, Zdhhc3, Rab6a, Rfwd2, Nras, Gosr1, Ndst2, Arfgap2, Gba2, Pja2, Slc9a8, Tmco1, Tmem5, Stx5a	930	403	19662	2.04599	0.0264836	0.00167613	0.0638486
	GOTERM_BP_DIRECT	GO:0006606~protein import into nucleus	13	1.27202	4.91533e-05	Ing1, Htt, Hspa8, Nup153, Heatr3, l7Rn6, Tpr, Kpna4, Ipo9, Kpnb1, Tnpo3, Phip, Kpna6	891	63	18082	4.18766	0.121571	0.00646007	0.0872018
	GOTERM_CC_DIRECT	GO:0070062~extracellular exosome	169	16.5362	4.97803e-05	Rpl22, Capn2, Txn1, Wars, Atp6v1c1, Eif3i, Commd7, Sec13, Chmp6, Nars, Szt2, Nbr1, Crk, Rab18, Atp1a1, Dnajc14, Napg, Trmt112, Dnaja2, Rab4a, Tuba1b, Rpsa, Cacybp, Kpnb1, Ift20, Phip, Slc23a1, Nras, Eef1g, Myl12b, Ubc, Gemin4, Tsta3, Hnrnpd, Cct8, Psmb7, Mtmr2, Hyal1, Ubac1, Rap2b, Rab2a, Npc1, Rtn4, Atp5f1, Nckap1, Ubxn6, Serpinh1, Rab14, Myg1, Ywhag, Scamp3, Pcbp2, Gmppb, Ddr1, Pdcd2, Phlda3, G…	930	2674	19662	1.3362	0.0305862	0.00182561	0.0738909
	KEGG_PATHWAY	mmu03013:RNA transport	23	2.25049	6.79876e-05	Ranbp2, Nup153, Strap, Eif3g, Tpr, Eif4g3, Fxr2, Eif3i, Kpnb1, Sec13, Eif3c, Sumo1, Eif1, Eif5, Eif4ebp2, Srrm1, Gemin4, Nxf1, Eif4a2, Acin1, Rnps1, Sap18, Nup54	404	170	7720	2.58532	0.0151143	0.00253507	0.0867603
	GOTERM_MF_DIRECT	GO:0003676~nucleic acid binding	91	8.90411	7.21279e-05	Rnaseh1, Son, Uhmk1, Sf3b3, Ddx1, Elavl1, Yy1, Dhx15, Raly, Zfp292, Pno1, Zfr, Nars, Carhsp1, Rbm25, Csde1, Zfp236, Rnps1, Rbm45, Matr3, Skiv2l2, Cnbp, Ptbp1, Ddx51, Ighmbp2, Fus, Pprc1, Fxr2, Hemk1, Ythdc2, Sp3, Hnrnpf, Prpf8, Zfp276, Zfp410, Srsf3, Znrd1, Zfp622, Zfp46, U2af1l4, Dhx8, Tbk1, Zfp865, Cnot7, Srsf10, Zfp354c, Raver1, Hnrnpd, Zfp654, Zbtb33, Tia1, Krr1, Zfp397, Vezf1, Tardbp, Rbm14,…	849	1237	17446	1.51168	0.0596728	0.00766142	0.111591
	GOTERM_MF_DIRECT	GO:0050733~RS domain binding	5	0.489237	7.68599e-05	Son, Srsf5, Srsf1, U2af1, Luc7l	849	6	17446	17.1241	0.0634609	0.00725842	0.118908
	GOTERM_BP_DIRECT	GO:0034976~response to endoplasmic reticulum stress	14	1.36986	7.80753e-05	Sel1l, Ufm1, Hyou1, Tardbp, Uba5, Herpud1, Ubqln1, Ppp1r15a, Usp19, Tmbim6, Dnajc10, Tmx4, Ppp1r15b, Creb3	891	76	18082	3.73838	0.18608	0.00975651	0.138478
	GOTERM_BP_DIRECT	GO:0006886~intracellular protein transport	27	2.64188	7.99485e-05	Ap4b1, Tmed10, Rab2a, Ipo9, Cog3, Ap3m1, Snapin, Rhob, Sec24b, Tgfbrap1, Scamp3, Sec23b, Napg, Timm17a, Stx12, Clta, Rab6a, Kpnb1, Snx2, Snx1, Tbc1d10b, Vps26b, Cltc, Sec24c, Ap2m1, Snx5, Stx5a	891	232	18082	2.36181	0.19009	0.00953753	0.141798
	GOTERM_MF_DIRECT	GO:0008270~zinc ion binding	81	7.92564	8.51058e-05	Rnf4, Rnft1, Rnf44, Nrd1, Nr2c1, Phf10, Tab2, Mdm4, Ing3, Zfr, Cndp1, Nbr1, Zdhhc8, Rnf10, Zdhhc25, Birc5, Morc3, Taf2, Brf2, Kdm5a, Ing1, Matr3, Esrra, Cnbp, Nup153, Ighmbp2, Zdhhc6, Fus, Zdhhc3, Pggt1b, Rchy1, Nsd1, Syvn1, Zfp276, Mbtd1, Usp16, Znrd1, Rnf19a, Zfp622, Sec24c, Trim8, Kdm1b, Pex10, Kdm4a, Trim45, Mdm2, Mta2, Usp20, Phrf1, Siah1b, Scaf11, Adat3, Sec24b, Cdadc1, Kcmf1, Sec23b, Trim4…	849	1075	17446	1.54833	0.0700257	0.00723354	0.131657
	GOTERM_MF_DIRECT	GO:0003743~translation initiation factor activity	13	1.27202	9.48796e-05	Denr, Eif2d, Eif3g, Eif4g3, Eif3i, Eif3c, Eif1, Eif5, Eif4h, Eif4a2, Eif3m, Mtif2, Brf2	849	68	17446	3.92846	0.0777474	0.00733083	0.146767
	GOTERM_MF_DIRECT	GO:0005524~ATP binding	106	10.3718	9.60343e-05	Uba5, Ddx1, Wars, Dhx15, Nars, Clk2, Clk4, Ercc3, Atp1a1, Thg1l, Dnaja2, Eprs, Pi4k2a, Skiv2l2, Ddx51, Tlk2, Ighmbp2, Ube2b, Nek9, Ulk2, Tbk1, Ctps, Cct8, Rps6kb2, Pank3, Mdn1, Psmc2, Ikbkap, Hipk1, Kif5b, Clpx, Ddx46, Ddx52, Rfk, Aarsd1, Cdc34, Eif4a2, Ddr1, Gars, Uck1, Afg3l2, Twf1, Atp5b, Sphk2, Mkks, Tssk1, Dhx36, Rfc5, Pip4k2b, Dhx16, Cct2, Ube2c, Gsk3b, Psmc1, Uhmk1, Thrap3, Pdk2, Hipk3, Rp…	849	1507	17446	1.44538	0.0786555	0.00680352	0.148552
	UP_KEYWORDS	Chaperone	22	2.15264	9.77005e-05	Hyou1, Unc45a, Dnajc30, Clpx, Mkks, Ppid, Ndufaf1, Asf1a, Ahsa1, Sec63, Pfdn5, Hspa8, Psmd5, Park7, Serpinh1, Cct2, St13, Abce1, Dnajc14, Cct8, Dnaja2, Dnajc4	991	191	22680	2.63608	0.0306873	0.000890117	0.131699
	SMART	SM00213:UBQ	11	1.07632	0.000111542	Rad23b, Herpud1, Ubc, Rps27a, Herpud2, Fau, Ubb, Ubqln1, Ubl7, Uba52, Sumo1	483	52	10425	4.56581	0.032587	0.00824824	0.148723
	KEGG_PATHWAY	mmu04120:Ubiquitin mediated proteolysis	20	1.95695	0.000135597	Cul3, Mdm2, Ube2b, Rchy1, Cul2, Siah1b, Rfwd2, Syvn1, Uba1, Cdc34, Rnf7, Socs1, Herc1, Cul1, Cul4a, Fbxw11, Ubr5, Ube2f, Ube2c, Cdc27	404	142	7720	2.6914	0.0299192	0.00433001	0.17297
	UP_KEYWORDS	Chromatin regulator	27	2.64188	0.000144437	Kdm4a, Wbscr22, Kdm6b, Kdm1a, Spin1, Suz12, Ing3, Mysm1, Asxl1, Usp21, Setd3, Morf4l1, Kdm5a, Tlk2, Eed, Epc2, Bap1, Nsd1, Ep400, Dnmt3a, Mbtd1, Asf1a, Usp16, Hmg20a, Smarcd2, Kdm1b, Usp22	991	270	22680	2.2886	0.0450333	0.00127915	0.194643
	UP_KEYWORDS	Coiled coil	175	17.1233	0.000155051	Habp4, Ankrd11, Uba5, Mga, Gdap1l1, Atp6v1c1, Tab2, Brd7, Chmp6, Snapin, Zc3h18, Rbm25, Nbr1, Tpd52l2, Gpn1, Fen1, Ktn1, Opa1, Ttc4, Cacybp, Tlk2, Sec62, Zfyve26, Clta, Prrc2b, Ift20, Atf7ip, Psip1, Arfgap2, Nek9, Bbip1, Cep57, Fgfr1op2, Tbc1d10b, Tbk1, Ccdc43, Ltv1, Fbxo28, Psmc2, Mdn1, Mtmr2, Gnl2, Cog4, Kif5b, Tpr, Golga5, Ddx46, Cep120, Nop58, Nolc1, Mlx, Kcmf1, Scamp3, Gnl3, Acin1, Trim44, R…	991	3076	22680	1.30203	0.0482618	0.00133601	0.208933
	GOTERM_CC_DIRECT	GO:0022627~cytosolic small ribosomal subunit	11	1.07632	0.000161712	Mrps18a, Rpsa, Eif2d, Rps27a, Rps7, Rps21, Fau, Rps27l, Mrps18c, Rps14, Rps20	930	53	19662	4.38795	0.0959915	0.00559079	0.23985
	UP_KEYWORDS	tRNA processing	13	1.27202	0.000174423	Ddx1, Tyw3, Pus1, Osgepl1, Tprkb, Zbtb8os, Nat10, Wdr4, Ctu2, Mto1, Adat3, Nsun2, Thg1l	991	80	22680	3.71897	0.054126	0.0014633	0.235008
	GOTERM_CC_DIRECT	GO:0005643~nuclear pore	12	1.17417	0.000184367	Ranbp2, Nup153, Tpr, Nxf1, Kpna4, Ahctf1, Kpnb1, Kpna6, Sec13, Parp11, Nup54, Eif5a	930	64	19662	3.96411	0.108684	0.00603727	0.273409
	GOTERM_CC_DIRECT	GO:0005694~chromosome	33	3.22896	0.000215634	Fbxo28, Cbx5, Hmgb1, H2afx, Tpr, Dync1li1, Ahctf1, Suz12, Bod1l, Zfr, Terf2, H1f0, Llph, Dctn3, Birc5, Cirh1a, Topbp1, Prpf4b, Smc3, Dclre1b, Eed, Nsfl1c, Sept7, Top2b, Nsd1, Zfp276, Top1, Pogz, Dhx36, 2810004N23Rik, Anapc16, Ppp2ca, H2afj	930	344	19662	2.02815	0.125909	0.00670593	0.319707
	UP_KEYWORDS	Viral nucleoprotein	7	0.684932	0.00027839	Utp14b, Snrpa1, Hnrnpr, Snrnp70, U2af1, Hnrnpd, Raver1	991	22	22680	7.2819	0.0849885	0.00227481	0.374843
	GOTERM_CC_DIRECT	GO:0072669~tRNA-splicing ligase complex	5	0.489237	0.000297496	2700060E02Rik, Ddx1, Zbtb8os, Fam98a, AI597479	930	8	19662	13.2137	0.169448	0.00880222	0.440828
	GOTERM_CC_DIRECT	GO:0015030~Cajal body	10	0.978474	0.000304289	Nolc1, Sart3, Ddx42, Uspl1, Gemin4, Ddx46, Nhp2, Lsg1, Toe1, Nop58	930	47	19662	4.49828	0.172962	0.00859489	0.450872
	UP_KEYWORDS	GTP-binding	30	2.93542	0.000327232	Arf6, Gnl2, Rap2b, Nkiras2, Rab2a, Rhob, Gtpbp10, Eif5, Rab24, Rhot1, Rab14, Rab18, Gnl3, Gmppb, Gpn1, Thg1l, Noa1, Rab4a, Opa1, Tuba1b, Rab6a, Sept7, Lsg1, Nras, Atl2, Nkiras1, Gfm2, Srp54a, Gnai2, Mtif2	991	332	22680	2.06801	0.0991387	0.0026067	0.440473
	GOTERM_CC_DIRECT	GO:0022625~cytosolic large ribosomal subunit	14	1.36986	0.000337915	Rsl24d1, Rpl22, Rpl7, Rpl5, Rpl39, Rplp0, Zfp622, Rpl10a, Rpl37a, Rpl12, Rpl18, Rpl14, Uba52, Rpl31	930	91	19662	3.25261	0.19014	0.00912741	0.50058
	UP_KEYWORDS	Cell division	32	3.13112	0.000467669	Arf6, Ccna2, Cdc123, Tpr, Dync1li1, Usp9x, Ahctf1, Vps4b, Chmp1a, Cdk4, Ppp1cb, Dctn3, Mapre1, Birc5, Pelo, Smc3, Zfyve26, Clta, Sept7, Ensa, Cables2, Pogz, Usp16, Nek9, Cltc, Anapc16, Gnai2, Nsun2, Ube2c, Haus3, Txnl4a, Cdc27	991	372	22680	1.96869	0.138621	0.00363293	0.628957
	UP_KEYWORDS	Activator	46	4.50098	0.000709824	Tfam, Rnf4, E2f4, Med1, Thrap3, Ddx1, Txn1, Nr2c1, Med28, Ilf2, Brwd1, Yy1, Sub1, Mysm1, Med11, Med15, Usp21, Mlx, Setd3, Creb3, Brf2, Kdm5a, Preb, Ptbp1, Cebpz, Med19, Ighmbp2, Trp53inp2, Pprc1, Med20, Nsd1, Sp3, Pnrc2, Ccar1, Atf7ip, Nfyc, Atf1, Atf2, Usp16, Med13, Zfp410, Spen, Usp22, Zbtb33, Zxdc, Mef2a	991	624	22680	1.68711	0.202692	0.00537868	0.953186
	UP_KEYWORDS	Virion	7	0.684932	0.00091636	Utp14b, Snrpa1, Hnrnpr, Snrnp70, U2af1, Hnrnpd, Raver1	991	27	22680	5.9334	0.253569	0.00677815	1.22895
	UP_KEYWORDS	Golgi apparatus	52	5.08806	0.00130021	Ap4b1, Arf6, Cul3, Cog1, Man1a2, Tmed10, Tmem167b, Cog3, Snapin, Sh3glb1, Golga4, Cope, Tsnax, Vcpip1, Tmem30a, Blzf1, Golga3, Pi4k2a, Ergic2, Stx12, Zdhhc3, Ift20, Trappc10, Nras, Gosr1, Arfgap2, Gba2, Rer1, Sec22b, Slc30a5, Golph3, Cog4, Slc35b2, Itm2b, Rab2a, Golga5, Ap3m1, Tmbim4, Rab14, Sec23b, Gpr89, Ndst1, Nsfl1c, Rab6a, Snx1, Ndst2, Pja2, Slc9a8, Tmco1, Tmem5, Stx5a, Ndfip1	991	753	22680	1.58044	0.339684	0.00938832	1.73957
Cluster 3
	Category	Term	Count	%	Pvalue	Genes	List Total	Pop Hits	Pop Total	Fold Enrichment	Bonferroni	Benjamini	FDR
	GOTERM_CC_DIRECT	GO:0001669~acrosomal vesicle	15	1.83824	1.73634e-05	Nudt1, Pramel1, Spam1, Akap3, Prss40, Hexb, Spink8, Iqcf1, Spink10, Svs2, Spaca3, Tssk4, Zpbp, Pate4, Adam2	656	110	19662	4.08717	0.00735233	0.00735233	0.0244293
Cluster 4
	Category	Term	Count	%	Pvalue	Genes	List Total	Pop Hits	Pop Total	Fold Enrichment	Bonferroni	Benjamini	FDR
	UP_KEYWORDS	Phosphoprotein	525	54.2916	2.53086e-47	Cxxc1, Neurl4, Btf3l4, Rai1, Yeats2, Nol6, Usp36, Txlna, Lman1, Slc39a7, Snrpc, Rnf126, Znhit6, Hspa4, Dnajc7, Dcaf8, Nfkbib, Klf10, Vps13a, Ap1m1, Zeb1, AW554918, Cenpo, Lrrc46, Atp6ap2, Exoc7, Ccdc6, Pgrmc1, Aagab, Traf3ip1, Tcof1, Ubp1, Repin1, Dctn1, Ilf3, Sirt6, Ap3d1, Sarnp, Bcas2, Tmx2, Kctd9, Ndufv3, Dock7, Dync1i2, Gtf2h5, Zfp503, Itpkc, Prdx2, Ccdc28b, Lemd2, Edc4, Ing5, Cox5a, Mprip, N…	935	7617	22680	1.67189	8.27591e-45	8.27591e-45	3.42641e-44
	UP_KEYWORDS	Acetylation	278	28.7487	2.85219e-38	Macf1, Cxxc1, Ogfr, Ube2i, Asna1, Med9, Dbnl, Ppcs, Rab7, Snrpc, Rnf126, Dnajc7, Hspa4, Nup88, Rab3d, Tmcc1, Tacc1, Mfap1a, Bace1, Pdp1, Bpnt1, Ap1m1, Ubqln2, Tra2a, Pura, Ccdc6, Rnaseh2c, Yipf3, Rbbp8, Mvd, Kras, Tsg101, Ppp1ca, Larp1, Akt3, Tcof1, Repin1, Prpf40b, Ranbp9, Vars, Ilf3, Vapa, Ccnt1, Sirt6, Ap3d1, Sarnp, Tomm6, Bcas2, Spns1, Tbc1d15, Dock7, Txn2, Zw10, Dync1i2, Ola1, Zfp503, Lemd2,…	935	3125	22680	2.15787	9.32666e-36	4.66333e-36	3.86144e-35
	UP_KEYWORDS	Nucleus	333	34.4364	4.54742e-30	Akirin2, Cxxc1, Ogfr, Ube2i, Fam120b, Rai1, Asna1, Yeats2, Ttf1, Ttc3, Commd3, Nol6, Usp36, Med9, Rnf151, Snrpc, Rnf126, Dnajc7, Ddx31, Nup88, Apex2, Dcaf8, Sumo3, Ghdc, Tacc1, Nfkbib, Dot1l, Tulp3, Dusp23, Klf10, Siva1, Tbp, Zeb1, Pip5k1a, Ubqln2, Irf3, Tra2a, Pura, Cenpo, Rnaseh2c, Cenpq, Det1, Rbbp8, Tsg101, Ppp1ca, Traf6, Rpf1, Akt3, Tcof1, Ubp1, Mau2, Rad1, Repin1, Prpf40b, Ranbp9, Zfp146, Z…	935	4534	22680	1.78153	1.48701e-27	4.95668e-28	6.15653e-27
	GOTERM_CC_DIRECT	GO:0005634~nucleus	396	40.9514	2.73755e-20	Cxxc1, Rai1, Asna1, Yeats2, Nol6, Usp36, Snrpc, Rnf126, Dnajc7, Hspa4, Dcaf8, Nfkbib, Dusp23, Klf10, Tbp, Zeb1, Cenpo, Rnaseh2c, Pabpc4, Bptf, Rpf1, Tcof1, Ubp1, Mau2, Repin1, Rad1, Noc4l, Ilf3, Sirt6, Sarnp, Bcas2, Zfp263, Gtf2h5, Zfp503, Ola1, Itpkc, Lemd2, Edc4, Ing5, Alyref, Nucks1, Kpna3, Ndufa9, Kpna1, Prkrip1, Tmem109, Cnot10, Usp37, Polr2l, Med6, Pkd1, Ddx3x, Psmg2, Clk1, Zfp451, Mex3d, A…	881	6019	19662	1.46833	1.67264e-17	1.67264e-17	4.0532e-17
	UP_KEYWORDS	Cytoplasm	296	30.6101	5.37045e-20	Macf1, Ogfr, Ube2i, Neurl4, Rai1, Asna1, Synj2bp, Commd3, Rpl8, Rnf151, Dbnl, Rac1, Rnf126, Dnajc7, Hspa4, Dgke, Cdc42bpa, Apex2, Dcaf8, Sumo3, Tacc1, Nfkbib, Tulp3, Dusp23, Ccdc96, Siva1, Pip5k1a, Ubqln2, Irf3, Vps39, Btbd1, Exoc7, Ccdc6, Pabpc4, Fem1a, Yipf3, Kras, Aagab, Tsg101, Ppp1ca, Traf6, Larp1, Traf3ip1, Akt3, Ranbp9, Sept3, Pxk, Ptges2, Rgp1, Sepsecs, Dctn1, Ilf3, Mapk8ip3, Ap3d1, Cc2d1…	935	4404	22680	1.63033	1.75614e-17	4.39034e-18	7.27079e-17
	UP_KEYWORDS	Ubl conjugation	139	14.3744	1.57446e-19	Cxxc1, Rnf138, Fkbp4, Ppia, Neurl4, Ube2i, Rere, Rai1, Yeats2, Jkamp, Zc3h14, Psmd3, Trim24, Rac1, Znhit6, Rnf126, Atg3, Moap1, Supt7l, Bud13, Sumo3, Mfap1a, Rnf11, Klf10, Hist1h2bq, Zeb1, Pip5k1a, Hinfp, Usp30, Irf3, Pa2g4, Eif2b5, Gatad2b, Tnks2, Slc38a2, Rbbp8, Atp6v0c, Tsg101, Traf6, Larp1, Akt3, Tcof1, Stub1, Prpf40b, Ranbp9, Zfp146, Frs2, Zbtb44, Zbtb43, Dctn1, Ilf3, Whsc1l1, Flna, Dyrk2, H…	935	1505	22680	2.24032	5.14847e-17	1.02969e-17	2.13158e-16
	GOTERM_CC_DIRECT	GO:0005737~cytoplasm	421	43.5367	5.3237e-19	Cxxc1, Neurl4, Rai1, Asna1, Txlna, Lman1, Rnf126, Dnajc7, Hspa4, Dgke, Dcaf8, Nfkbib, Dusp23, Tbp, Zeb1, Vps39, Btbd1, Exoc7, Ccdc6, Pabpc4, Fem1a, Yipf3, Aagab, Arl1, Bptf, Traf3ip1, Tcof1, Ubp1, Eif2b2, Dctn1, Ilf3, Sirt6, Ap3d1, Kctd9, Zfp263, Dync1i2, Ola1, Itpkc, Prdx2, Ccdc28b, Edc4, Dhps, Mprip, Alyref, Nucks1, Elmo2, Kpna3, Kpna1, Mtpap, Cnot10, Pgls, Eif2b4, Fam136a, Vti1b, Aktip, Pkd1, …	881	6631	19662	1.41695	3.25278e-16	1.62639e-16	7.88225e-16
	UP_KEYWORDS	Coiled coil	222	22.9576	6.22417e-18	Macf1, Cxxc1, Yeats2, Ttc3, Ccdc17, Nol6, Txlna, Med9, Lman1, Dbnl, Hspa4, Nup88, Cdc42bpa, Tmcc1, Tacc1, Dot1l, Tanc2, Ccdc96, Vps13a, Tbp, Zeb1, AW554918, Pura, Cenpo, Lrrc46, Exoc7, Ccdc6, Cenpq, Rbbp8, Tsg101, Plxna2, Traf6, Bptf, Traf3ip1, Rpf1, Vps13d, Prpf40b, Pxk, Dctn1, Vars, Chic2, Vapa, Ccnt1, Ap3d1, Mapk8ip3, Sarnp, Bcas2, Cc2d1a, Dock7, Atf4, Zw10, Dync1i2, Tbc1d8, Nomo1, Ccdc28b, Ed…	935	3076	22680	1.75064	2.0353e-15	3.39217e-16	8.4266e-15
	UP_KEYWORDS	Transcription	142	14.6846	6.58487e-13	Akirin2, Cxxc1, Phtf1, Polrmt, Eny2, Fam120b, Rere, Mcts1, Elk4, Scmh1, Ttf1, Commd3, Med9, Trim24, Hdac10, Camta2, Zfp639, Twistnb, Pspc1, Bach1, Supt7l, Hoxb8, Xrn2, Ncoa3, Klf10, Zfp667, Chchd2, Tbp, Zeb1, Hinfp, Irf3, Wbp5, Pura, Pa2g4, Gtf3c6, Gatad2b, Cnot2, Zfp335, Edf1, Apbb1, Ubp1, Brd9, Polr3k, Zbtb44, Zbtb43, Ilf3, Ets2, Whsc1l1, Gtf3c2, Ccnt1, Sarnp, Cc2d1a, Vps72, Mphosph8, Zfp263, A…	935	1859	22680	1.85285	2.15321e-10	3.07601e-11	8.91476e-10
	UP_KEYWORDS	Isopeptide bond	87	8.9969	6.47661e-12	Cxxc1, Fkbp4, Ppia, Ube2i, Rai1, Rere, Yeats2, Zc3h14, Zbtb17, Vps13c, Snw1, Usp7, Psmd3, Rnf111, Slc39a7, Trim24, Ddx3x, Ddrgk1, Rac1, Znhit6, Zfp451, Nfil3, Atg3, Abcf1, Cpsf3, Brms1, Aco2, Ruvbl1, Supt7l, Bud13, Sumo3, Uimc1, Tet3, Mfap1a, Hist1h2br, Hist1h2bq, Ccnd1, Tpi1, Zeb1, Pip5k1a, Sec31a, Usp30, Irf3, Ep300, Pbrm1, Trim28, Zfyve19, Eif2b5, Gatad2b, Calm3, Zfp106, Dnmt1, Rpl13, Rbbp8, N…	935	953	22680	2.21441	2.11785e-09	2.64731e-10	8.76835e-09
	GOTERM_CC_DIRECT	GO:0005654~nucleoplasm	149	15.4085	3.53555e-11	Capn7, Fkbp4, Ube2i, Rai1, Lonp1, Elk4, Ttf1, Zc3h14, Wipi2, Med9, Psmd3, Eif1ad, Slc39a7, Tubgcp2, Hdac10, Dnajc7, Zfp639, Pspc1, Phax, Nup88, Clp1, Dot1l, Ncoa3, Numa1, Haus6, Hist1h2bq, Tbp, Siva1, Zeb1, Pip5k1a, Hinfp, Cenpo, Zbtb34, Pa2g4, Gatad2b, Rnf40, Cenpq, Yipf3, Rbbp8, Aagab, Ercc1, Cep350, Ppp1ca, Rnh1, Bptf, Larp1, Akt3, Ubp1, Mau2, Stub1, Rad1, Ilf3, Ets2, Ccnt1, Sirt6, Ap3d1, Sarn…	881	1935	19662	1.71853	2.16022e-08	7.20074e-09	5.23472e-08
	UP_KEYWORDS	Protein transport	61	6.30817	4.74227e-11	Eny2, Hgs, Arfgap3, Arfgef2, Myo5a, Stx6, Ap3s1, Vti1b, Hook3, Aktip, Yif1a, Lman1, Gle1, Rab7, Tmed1, Atg3, Phax, Necap1, Nup88, Rab3d, Vps13a, Ap1m1, Vps18, Sar1b, Apba3, Sec31a, Vps39, Micall1, Vps11, Nup98, Rab11fip5, Sec24a, Exoc7, Use1, Nup160, Aagab, Scamp4, Tsg101, Snx27, Snx8, Scamp1, Ap3d1, Vta1, Tomm6, Stam2, Gabarapl2, Zw10, Sdad1, Dennd1a, Timm9, Eif4enif1, Xpo7, Nutf2, Pex12, Kpna3,…	935	577	22680	2.5644	1.55072e-08	1.72303e-09	6.42034e-08
	GOTERM_CC_DIRECT	GO:0005730~nucleolus	82	8.47983	5.96831e-11	Prkrip1, Hus1b, Phtf1, Ip6k1, Nom1, Rbbp5, Asna1, Ccdc137, Ttf1, Ttc3, Zc3h14, Wdr3, Nol6, Rpl8, Usp36, Rnf111, Aktip, Trim24, Lsm6, Nol10, Twistnb, Ddx31, Pspc1, Sun1, Apex2, Mbd2, Spty2d1, Hus1, Tulp3, Xrn2, Fcf1, Fgf22, Midn, Tra2a, Trim28, Pycard, Pa2g4, Taok2, Tsen15, Nol11, Zfp106, Pgrmc1, Rbbp8, Sertad3, Ppp1ca, Tsg101, Edf1, Traf6, Rpl6, Rpf1, Nop2, Tcof1, Cstb, Polr3k, Zcchc17, Zfp146, B…	881	842	19662	2.17347	3.64663e-08	9.11658e-09	8.83665e-08
	UP_KEYWORDS	Transcription regulation	131	13.5471	1.55828e-10	Cxxc1, Akirin2, Phtf1, Eny2, Fam120b, Rere, Mcts1, Elk4, Scmh1, Ttf1, Commd3, Med9, Trim24, Hdac10, Camta2, Zfp639, Pspc1, Bach1, Supt7l, Hoxb8, Xrn2, Ncoa3, Klf10, Zfp667, Tbp, Zeb1, Hinfp, Irf3, Wbp5, Pura, Pa2g4, Gatad2b, Cnot2, Zfp335, Edf1, Apbb1, Ubp1, Brd9, Zbtb44, Zbtb43, Ilf3, Ets2, Whsc1l1, Ccnt1, Sarnp, Cc2d1a, Vps72, Mphosph8, Zfp263, Atf4, Dmap1, Gtf2h5, Zfp503, Sirt7, Ing5, Pou2f1, …	935	1799	22680	1.76633	5.09558e-08	5.09558e-09	2.10968e-07
	GOTERM_MF_DIRECT	GO:0044822~poly(A) RNA binding	98	10.1344	4.77588e-10	Macf1, Eif2s1, Fkbp4, Eif4e, Polrmt, Ppia, Ube2i, Zc3h14, Wdr3, Myo5a, Rpl8, Nol6, Usp36, Lsm6, Ddx31, Pspc1, Bud13, Xrn2, Ccdc47, Ddx49, Mfap1a, Tra2a, Rpusd3, Pura, Pa2g4, Pabpc4, Zfp598, Edf1, Larp1, Rpf1, Tcof1, Dek, Repin1, Mtdh, Noc4l, Fndc3a, Mkrn2, Drosha, Ilf3, Sarnp, Flna, Ndufv3, Eif4a1, Eif4enif1, Larp7, Nucks1, Pdcd11, Cdc5l, Rrbp1, Mrpl2, Mtpap, Cs, Ckap4, Nom1, Ccdc137, Rbfox2, Snw…	799	1113	17446	1.92256	4.20278e-07	4.20278e-07	7.42276e-07
	GOTERM_BP_DIRECT	GO:0006351~transcription, DNA-templated	144	14.8914	6.37901e-10	Akirin2, Cxxc1, Phtf1, Polrmt, Eny2, Fam120b, Rere, Mcts1, Elk4, Scmh1, Ttf1, Commd3, Med9, Trim24, Hdac10, Camta2, Zfp639, Twistnb, Pspc1, Bach1, Supt7l, Hoxb8, Xrn2, Ncoa3, Klf10, Zfp667, Chchd2, Tbp, Zeb1, Hinfp, Irf3, Wbp5, Pura, Pa2g4, Gtf3c6, Gatad2b, Cnot2, Zfp335, Edf1, Bptf, Apbb1, Ubp1, Brd9, Polr3k, Zbtb44, Zbtb43, Ilf3, Ets2, Whsc1l1, Gtf3c2, Ccnt1, Sarnp, Cc2d1a, Vps72, Mphosph8, Zfp…	830	1885	18082	1.66425	1.6579e-06	1.6579e-06	1.13029e-06
	UP_KEYWORDS	Zinc	141	14.5812	5.93619e-09	Cxxc1, Rnf138, Rnf166, Rere, Rai1, Asna1, Pitrm1, Ttc3, Amz2, Zc3h14, Ampd2, Rnf151, Slc39a7, Trim24, Snrpc, Znhit6, Rnf126, Dgke, Zfp639, Zfp324, Cdc42bpa, Enpp4, Xrn2, Ppp3cb, Rnf11, Klf10, Zfp667, Vps18, Siva1, Zeb1, Hinfp, Lonrf1, Gatad2b, Rnf40, Tnks2, Zfp335, Zfp598, Traf6, Bptf, Dnaja3, Repin1, Polr3k, Zfp146, Zbtb44, Rbx1, Rassf1, Zfp688, Zbtb43, Drosha, Usp45, Mkrn2, Whsc1l1, Sirt6, Zbed…	935	2099	22680	1.62944	1.94113e-06	1.76467e-07	8.03673e-06
	GOTERM_BP_DIRECT	GO:0015031~protein transport	61	6.30817	6.80542e-09	Eny2, Hgs, Arfgap3, Arfgef2, Myo5a, Stx6, Ap3s1, Vti1b, Hook3, Aktip, Yif1a, Lman1, Gle1, Rab7, Tmed1, Atg3, Phax, Necap1, Nup88, Rab3d, Ppt1, Vps13a, Ap1m1, Vps18, Sar1b, Apba3, Sec31a, Vps39, Micall1, Vps11, Nup98, Rab11fip5, Sec24a, Exoc7, Use1, Nup160, Aagab, Scamp4, Tsg101, Snx27, Snx8, Scamp1, Ap3d1, Vta1, Tomm6, Stam2, Gabarapl2, Zw10, Sdad1, Dennd1a, Timm9, Eif4enif1, Xpo7, Pex12, Kpna3, …	830	592	18082	2.24479	1.76871e-05	8.8436e-06	1.20585e-05
	UP_KEYWORDS	Methylation	78	8.06618	1.74321e-08	Ahdc1, Cs, Fkbp4, Sh2b1, Btf3l4, Ampd2, Rbfox2, Zdhhc5, Vps13c, Vti1b, Trim24, Rap2c, Rab7, Ddx3x, Rac1, Zfp451, Hspa4, Pspc1, Myh10, Prmt6, Rab3d, Dcaf8, Tet3, Xrn2, Ncoa3, Tanc2, Hist1h2br, Hist1h2bq, Rtkn, Crmp1, Tpi1, Sec31a, Tra2a, Vps11, Ep300, Btbd1, Aak1, Dhrs1, Eif2b5, Snrk, Ccdc6, Taok2, Nol11, Calm3, Dnmt1, Dvl3, Kras, Foxk1, Ncoa1, Khdrbs1, Edf1, Akt1s1, Larp1, Dnaja3, Ubl3, Epn2, Tcf…	935	960	22680	1.97086	5.70028e-06	4.75025e-07	2.36005e-05
	UP_KEYWORDS	Zinc-finger	111	11.4788	2.22624e-08	Cxxc1, Rnf138, Rnf166, Rere, Rai1, Ttc3, Zc3h14, Rnf151, Trim24, Snrpc, Znhit6, Rnf126, Dgke, Zfp639, Zfp324, Cdc42bpa, Xrn2, Rnf11, Klf10, Zfp667, Vps18, Zeb1, Hinfp, Lonrf1, Gatad2b, Rnf40, Zfp335, Zfp598, Traf6, Bptf, Dnaja3, Repin1, Polr3k, Zfp146, Zbtb44, Rbx1, Rassf1, Zfp688, Zbtb43, Mkrn2, Usp45, Whsc1l1, Zbed3, Lnp, Rnf170, E430018J23Rik, Zfp263, Zfp503, Ing5, Zswim6, Zfp707, Zswim1, Zfp6…	935	1565	22680	1.72044	7.27979e-06	5.59986e-07	3.014e-05
	GOTERM_CC_DIRECT	GO:0005829~cytosol	130	13.4436	2.56134e-08	Fkbp4, Ppia, Ube2i, Arfgef2, Myo5a, Vps13c, Wipi2, Dbnl, Errfi1, Rab7, Rac1, Rnf126, Mthfr, Hspa4, Atg3, Bach1, Moap1, Ppt1, Inpp5k, Nfkbib, Dusp23, Ppp3cb, Rtkn, Pip5k1a, Irf3, Exoc7, Rnf40, Mvd, Aagab, Arl1, Traf6, Traf3ip1, Dnaja3, Spag9, Repin1, Rbx1, Sept3, Map2k4, Snx8, Ptges2, Fndc3a, Dpysl3, Rgp1, Dctn1, Zbed3, Flna, Btbd6, Ndor1, Gabarapl2, Nampt, Eif4enif1, Prdx2, Nutf2, Elmo2, Pdcd11, …	881	1784	19662	1.6263	1.56496e-05	3.12995e-06	3.7923e-05
	UP_KEYWORDS	Alternative splicing	264	27.3009	9.54261e-08	Macf1, Ogfr, Neurl4, Fam120b, Rai1, Synj2bp, Yeats2, Ttc3, Amz2, Jkamp, Nol6, Txlna, Dbnl, Ppcs, Znhit6, Cdc42bpa, Nup88, Tmcc1, Apex2, Dcaf8, Sumo3, Tacc1, Tanc2, Vps13a, Sypl, Siva1, Pip5k1a, Vps39, AW554918, Camk2g, Cenpo, Sdhaf2, Tbc1d9b, Exoc7, Sdf4, Cenpq, Kras, Cd320, Traf6, Larp1, Akt3, Ubp1, Mau2, Rad1, Prpf40b, Ranbp9, Zbtb44, Sept3, Pxk, Dctn1, Ilf3, Mapk8ip3, Rnf170, Dock7, Ola1, Zfp5…	935	4779	22680	1.33998	3.12039e-05	2.22888e-06	0.000129193
	UP_KEYWORDS	Mitochondrion	81	8.37642	1.11205e-07	Mrpl2, Mtpap, Spata5, Cs, Fkbp4, Polrmt, Synj2bp, Lonp1, Slc25a38, Spg7, Pitrm1, Uqcrc1, Fam73b, Vps13c, Crls1, Trmu, Ndufa10, Ddx3x, Aco2, Apex2, Prdx5, Mrps25, Slc25a44, Acbd3, Pdp1, Bcl2l13, Tmem11, Chchd2, Ttc19, Apoo, Crat, Usp30, Tchp, Pycard, Rab11fip5, Stard7, Sdhaf2, Ppif, Mrpl48, Etfdh, Bcl2l1, Hars2, Mlycd, Ndufb2, Mrpl41, Glrx5, Hccs, Dnaja3, Surf1, Phb, Coq4, Romo1, Idh2, Higd1a, Coq…	935	1058	22680	1.85708	3.63632e-05	2.42426e-06	0.000150554
	GOTERM_MF_DIRECT	GO:0005515~protein binding	251	25.9566	1.16255e-07	Macf1, Kcnq1ot1, Ube2i, Fam120b, Ttf1, Ttc3, Rpl8, Med9, Psmd3, Dbnl, Rab7, Rac1, Rnf126, Hspa4, Moap1, Rab3d, Nfkbib, Tnfrsf4, Bace1, Ap1m1, Tbp, Zeb1, Pip5k1a, Ubqln2, Vps39, Pura, Wbp2, Exoc7, Kras, Atp6v0c, Ppp1ca, Tsg101, Traf6, Traf3ip1, Akt3, Ranbp9, Atrn, Sepsecs, Insig2, Dctn1, Vapa, Ccnt1, Mapk8ip3, Sarnp, Gas1, Dock7, Atf4, Edc4, Prdx2, Pou2f1, Dazap2, Cyth2, Tnpo2, Kpna1, Prkrip1, Tme…	799	4092	17446	1.33933	0.000102299	5.11509e-05	0.000180686
	GOTERM_BP_DIRECT	GO:0006281~DNA repair	37	3.82627	5.61321e-07	Ddb1, Hus1b, Rnf138, Rbbp8, Ercc1, Usp10, Smc5, Stub1, Rad1, Ercc5, Ino80, Usp7, Rbx1, Usp45, Dclre1a, Pnkp, Rnf8, Usp1, Ruvbl1, Bach1, Prmt6, Apex2, Ercc4, Uimc1, Dot1l, Xrn2, Hus1, Dmap1, Neil1, Gtf2h5, Hinfp, Smc6, Trim28, Msh6, Eid3, Cdc5l, Fam175a	830	318	18082	2.5348	0.00145781	0.000486173	0.000994597
	UP_KEYWORDS	Ubl conjugation pathway	54	5.58428	7.86506e-07	Rnf138, Ube2i, Rnf31, Neurl4, Ttc3, Commd3, Usp37, Usp36, Usp7, Rnf111, Trim24, Rnf126, Zfp451, Atg3, Map1lc3a, Klhl21, Usp1, Dcaf8, Sumo3, Birc6, Rnf11, Ube3c, Usp30, Trim28, Btbd1, Ube2g1, Anapc11, Ube2o, Rnf40, Ddb1, Fbxo9, Det1, Fem1a, Traf6, Usp10, Cyld, Stub1, Sumo2, Rbx1, Rnf123, Mib1, Mkrn2, Usp45, Rnf8, Keap1, Rnf170, Senp5, Uchl3, Dyrk2, Pias1, Fbxo11, Trim11, Josd1, Ube2r2	935	631	22680	2.07585	0.000257154	1.60741e-05	0.00106481
	GOTERM_CC_DIRECT	GO:0005739~mitochondrion	119	12.3061	1.70428e-06	Polrmt, Fkbp4, Rai1, Lonp1, Synj2bp, Pitrm1, Uqcrc1, Vps13c, Nol6, Ldhal6b, Acot8, Dctn6, 1110008F13Rik, Moap1, Rab3d, Apex2, Slc25a44, Acbd3, Pdp1, Chchd2, Apoo, Usp30, Rpusd3, Sdhaf2, Stard7, Rab11fip5, Mrpl48, Fitm2, Slc25a27, Ndufb2, Kras, Traf6, Dnaja3, Coq4, Tmem135, Ptges2, Higd1a, Vars, Ilf3, Pars2, Tomm6, Vars2, Spns1, Tbc1d15, Ndufv3, Cecr5, Txn2, Pde12, Timm9, Prdx2, Cox7c, Tomm70a, Co…	881	1721	19662	1.54318	0.00104077	0.000173537	0.00252332
	UP_KEYWORDS	Autophagy	19	1.96484	2.93545e-06	Fnbp1l, Mfn2, Ulk1, Gabarapl2, Tecpr1, Usp10, Vps18, Wdr24, Ei24, Wipi2, Ubqln2, Ubqln4, Vps39, Atg14, Vps11, Rab7, Bnip1, Atg3, Map1lc3a	935	123	22680	3.74697	0.000959434	5.64628e-05	0.0039741
	UP_KEYWORDS	DNA damage	34	3.51603	3.89507e-06	Ddb1, Rnf138, Rbbp8, Ercc1, Mcts1, Cep63, Traf6, Apbb1, Usp10, Smc5, Stub1, Rad1, Ercc5, Ino80, Usp7, Mad2l2, Rbx1, Dclre1a, Pnkp, Rnf8, Ruvbl1, Usp1, Prmt6, Apex2, Ercc4, Uimc1, Hus1, Neil1, Gtf2h5, Smc6, Msh6, Eid3, Cdc5l, Fam175a	935	336	22680	2.45455	0.00127288	7.07581e-05	0.00527322
	UP_KEYWORDS	Transport	118	12.2027	6.57238e-06	Eny2, Asna1, Arfgef2, Uqcrc1, Commd3, Myo5a, Lman1, Slc39a7, Dbnl, Mfsd5, Rab7, Slc45a4, Tmed1, Atg3, Dirc2, Phax, Nup88, Rab3d, Atp13a1, Trappc2l, Slc25a44, Vps13a, Ap1m1, Vps18, Sar1b, Vps39, Rab11fip5, Exoc7, Use1, Nup160, Ndufb2, Slc25a27, Slc38a2, Aagab, Atp6v0c, Tsg101, Slc5a2, Tcof1, Snx8, Slc27a4, Higd1a, Dctn1, Ap3d1, Sarnp, Tomm6, Spns1, Ndufv3, Gabarapl2, Clic3, Zw10, Slc30a4, Txn2, Ti…	935	1901	22680	1.50568	0.00214687	0.000113108	0.00889766
	GOTERM_BP_DIRECT	GO:0006914~autophagy	21	2.17166	7.58918e-06	Fnbp1l, 3110043O21Rik, Mfn2, Ulk1, Gabarapl2, Tecpr1, Usp10, Vps13a, Vps18, Wdr24, Ei24, Wipi2, Ubqln2, Ubqln4, Vps39, Atg14, Vps11, Rab7, Bnip1, Atg3, Map1lc3a	830	142	18082	3.22181	0.0195311	0.00491895	0.0134464
	GOTERM_CC_DIRECT	GO:0005794~Golgi apparatus	86	8.89349	1.20777e-05	Macf1, Zdhhc17, Rhbdf1, Arfgap3, Arfgef2, Cdipt, Gnpnat1, Myo5a, B4galt3, Sec14l1, Stx6, Vti1b, Ap3s1, Clint1, Hook3, Aktip, Yif1a, Lman1, Slc39a7, Dbnl, Rab7, Pkd1, Tmed1, Nagpa, Ddx31, Tm9sf4, Tmbim1, Ruvbl1, Yipf2, Ppt1, Birc6, Calu, Trappc2l, Ncoa3, Fgf22, Bace1, Acbd3, Ap1m1, Sar1b, Apoo, Gcnt7, Cln5, Rab11fip5, Tmem132a, Msh6, Sec24a, Sdf4, Tnks2, Pik3c2a, Clcc1, Yipf3, Tsc2, Atp6v0c, Gpr10…	881	1190	19662	1.61288	0.00735235	0.00105366	0.0178807
	UP_KEYWORDS	Golgi apparatus	57	5.89452	1.50789e-05	Macf1, Zdhhc17, Rhbdf1, Arfgap3, Arfgef2, Cdipt, Gnpnat1, Sec14l1, B4galt3, Stx6, Ap3s1, Hook3, Lman1, Yif1a, Dbnl, Slc39a7, Tmed1, Nagpa, Tm9sf4, Birc6, Calu, Trappc2l, Acbd3, Bace1, Ap1m1, Sar1b, Apoo, Gcnt7, Rab11fip5, Tmem132a, Sec24a, Sdf4, Tnks2, Pik3c2a, Clcc1, Yipf3, Gpr107, Arl1, Xylt2, Rfng, Serinc3, Ptges2, Fndc3a, Coq6, Chsy1, Surf4, Chic2, Ap3d1, Mapk8ip3, Scamp1, Gorasp2, Glce, Gaba…	935	753	22680	1.83616	0.0049187	0.000246511	0.0204127
	GOTERM_BP_DIRECT	GO:0016192~vesicle-mediated transport	26	2.68873	1.58886e-05	Fnbp1l, Arfgap3, Arfgef2, Myo5a, Spag9, Ap3s1, Vti1b, Clint1, Stx6, Lman1, Yif1a, Mapk8ip3, Ap3d1, Trappc2l, Zw10, Ap1m1, Vps18, Rtn3, Sar1b, Sec31a, Vps39, Vps11, Bnip1, Sec24a, Use1, Nck1	830	213	18082	2.65927	0.0404538	0.00822496	0.0281492
	UP_KEYWORDS	Chromatin regulator	28	2.89555	2.09502e-05	Rnf40, Dnmt1, Eny2, Rbbp5, Apbb1, Hdac4, Dek, Pkn1, Brd9, Brd4, Hdac10, Whsc1l1, Rnf8, Ruvbl1, Vps72, Prmt6, Setd2, Uimc1, Dot1l, Tet3, Dmap1, Ubn1, Sirt7, Ing5, Pbrm1, Trim28, Rcbtb1, Fam175a	935	270	22680	2.51551	0.00682736	0.000326174	0.0283597
	UP_KEYWORDS	DNA repair	28	2.89555	3.73972e-05	Ddb1, Rnf138, Rbbp8, Ercc1, Usp10, Smc5, Stub1, Rad1, Ercc5, Ino80, Usp7, Rbx1, Dclre1a, Pnkp, Rnf8, Ruvbl1, Usp1, Prmt6, Apex2, Ercc4, Uimc1, Neil1, Gtf2h5, Smc6, Msh6, Eid3, Cdc5l, Fam175a	935	279	22680	2.43436	0.0121546	0.000555714	0.0506184
	UP_KEYWORDS	Transit peptide	42	4.34333	3.80875e-05	Mrpl2, Mtpap, Polrmt, Mlycd, Ndufb2, Cs, Mrpl41, Lonp1, Pitrm1, Glrx5, Dnaja3, Uqcrc1, Coq4, Idh2, Ndufa10, Coq6, Pars2, Sod2, Aco2, Mrpl54, Vars2, Prdx5, Ndufv3, Txn2, Pde12, Pdp1, Nfu1, Ttc19, Coq2, Cox7c, Mtrf1l, Cox5a, Atpif1, Sdha, Sdhaf2, Stard7, Ccdc90b, Ppif, Ndufa9, Mrpl48, Etfdh, Hars2	935	510	22680	1.99761	0.0123776	0.000541368	0.0515525
	UP_KEYWORDS	Metal-binding	185	19.1313	3.86083e-05	Macf1, Cxxc1, Rnf138, Rnf166, Rai1, Rere, Asna1, Pitrm1, Tssk3, Ttc3, Amz2, Zc3h14, Ampd2, Ercc5, Lman1, Rnf151, Trim24, Snrpc, Rnf126, Znhit6, Dgke, Zfp639, Zfp324, Enpp4, Cdc42bpa, Apex2, Xrn2, Atp13a1, Ppp3cb, Rnf11, Klf10, Pdp1, Zfp667, Bpnt1, Man1b1, Vps18, Siva1, Zeb1, Sar1b, Hinfp, Snrk, Gatad2b, Lonrf1, Rnf40, Sdf4, Aasdhppt, Tnks2, Zfp335, Zfp598, Arl1, Ppp1ca, Traf6, Bptf, Dnaja3, Gmpr2…	935	3395	22680	1.32179	0.0125458	0.00052591	0.0522573
	GOTERM_MF_DIRECT	GO:0008134~transcription factor binding	34	3.51603	4.44349e-05	Fem1a, Ube2i, Ncoa1, Bptf, Apbb1, Hdac4, Rbfox2, Usp7, Med6, Psmd4, Ddx3x, Insig2, Camta2, Keap1, Ccnt1, Flna, Ybx1, Pias1, Srf, Hes6, Trim11, Atf4, Chchd2, Ubn1, Eaf1, Tbp, Ccnd1, Zeb1, Nucks1, Ep300, Pdcd11, Pura, Gtf2a1, Bcl2l1	799	342	17446	2.17071	0.0383489	0.00972826	0.0690392
	GOTERM_MF_DIRECT	GO:0031625~ubiquitin protein ligase binding	30	3.10238	4.63485e-05	Rnf40, Rnf31, Atp6v0c, Tsg101, Traf6, Vcl, Jkamp, Uqcrc1, Stub1, Sumo2, Usp7, Aktip, Map1lc3a, Rnf8, Moap1, Btbd6, Kbtbd4, Mphosph8, Mfn2, Pias1, Gabarapl2, Tpi1, Smc6, Glmn, Ube2g1, Btbd1, Trim28, Ube2r2, Pa2g4, Ube2o	799	284	17446	2.30649	0.039967	0.00812434	0.0720114
	UP_KEYWORDS	Ligase	31	3.20579	4.6367e-05	Rnf138, Ube2i, Rnf31, Ttll4, Sars, Traf6, Ttc3, Stub1, Rnf111, Rbx1, Ppcs, Trim24, Slc27a4, Rnf123, Mib1, Mkrn2, Rnf126, Vars, Zfp451, Atg3, Rnf8, Pars2, Rnf170, Farsb, Vars2, Pias1, Aars, Trim11, Paics, Trim28, Hars2	935	330	22680	2.27866	0.015048	0.000606311	0.0627559
	UP_KEYWORDS	Repressor	43	4.44674	5.0574e-05	Cnot2, Akirin2, Dnmt1, Rere, Foxk1, Elk4, Scmh1, Apbb1, Hdac4, Zbtb7b, Ylpm1, Trim24, Paip2b, Hdac10, Nfil3, Zfp639, Fiz1, Pspc1, Cc2d1a, Brms1, Ccdc85b, Bach1, Prmt6, Ybx1, Hes6, Dmap1, Klf10, Zfp503, Sirt7, Pcgf3, Ccnd1, Rybp, Zeb1, Safb2, Med13l, Hinfp, Zfp652, Zhx1, Trim28, Lrrfip1, Eid3, Pa2g4, Gatad2b	935	534	22680	1.95325	0.0164021	0.00063588	0.0684481
	UP_KEYWORDS	Mitochondrion inner membrane	26	2.68873	5.42704e-05	Ndufb2, Slc25a38, Hccs, Uqcrc1, Surf1, Crls1, Phb, Coq4, Romo1, Higd1a, Coq6, Spns1, Ndufv3, Slc25a44, Timm9, Coq2, Tmem11, Ttc19, Cox7c, Crat, Apoo, Cox5a, Sdha, Etfdh, Cox6c, Bcl2l1	935	254	22680	2.48297	0.0175903	0.000657076	0.073449
	UP_KEYWORDS	DNA-binding	97	10.031	0.000134865	Cxxc1, Rnf138, Phtf1, Elk4, Lonp1, Ttf1, Ercc5, Trim24, Camta2, Zfp639, Bach1, Hoxb8, Apex2, Xrn2, Tigd5, Neil1, Klf10, Zfp667, Hist1h2bq, Ubn1, Tbp, Zeb1, Hinfp, Irf3, Pura, Gtf3c6, Zfp335, Rbbp8, Ercc1, Prr12, Edf1, Ubp1, Dek, Repin1, Zbtb44, Zfp146, Zbtb43, Ets2, Ilf3, Sarnp, Cc2d1a, Vps72, Atf4, Pou2f1, Gpbp1l1, Usf2, Lrrfip1, Cdc5l, Gmeb1, Ahdc1, Zfp628, Zfx, Zbtb17, Zfp821, Csrnp2, Ddx3x, N…	935	1604	22680	1.46689	0.0431455	0.0015739	0.182433
	UP_KEYWORDS	Nucleotide-binding	104	10.7549	0.000157737	Ip6k1, Ube2i, Lonp1, Asna1, Tssk3, Tor2a, Myo5a, Kif21b, Rab7, Map4k3, Rac1, Hspa4, Dgke, Ddx31, Cdc42bpa, Rab3d, Clp1, Ddx49, Atp13a1, Rtkn, Sar1b, Pip5k1a, Cbwd1, Gtpbp2, Camk2g, Snrk, Mvd, Kras, Arl1, Akt3, Stk19, Sept3, Map2k4, Slc27a4, Vars, Pars2, Arl16, Vars2, Ip6k2, Dyrk2, Eif4a1, Ola1, Itpkc, Ube2r2, Mtpap, Psmc3, Spata5, Dstyk, Mapkapk5, Csnk1g3, Ksr2, Spg7, Gnat2, Lonp2, Trmu, Rap2c, D…	935	1754	22680	1.43825	0.0502763	0.00177718	0.213342
	UP_KEYWORDS	RNA-binding	45	4.65357	0.000172947	Mtpap, Pabpc4, Eif2s1, Eif4e, Rps18, Khdrbs1, Larp1, Zc3h14, Nop2, Rpf1, Rbfox2, Rpl8, Nol6, Slbp, Eif1ad, Trmu, Snrpc, Ddx3x, Sepsecs, Drosha, Ilf3, Lsm6, Ddx31, Sarnp, Mex3d, Pspc1, Cpsf3, Phax, Ybx1, Aars, Ddx49, Pum2, Gar1, Eif4a1, Rbm3, Xpot, Safb2, Exosc6, Larp7, Tra2a, Alyref, Pcbp4, Pa2g4, Cdc5l, Akap17b	935	601	22680	1.81622	0.0549887	0.0018835	0.23389
	UP_KEYWORDS	Activator	46	4.75698	0.000205577	Cxxc1, Zfp335, Dnmt1, Eny2, Sertad3, Fam120b, Rai1, Foxk1, Elk4, Ncoa1, Edf1, Apbb1, Zbtb48, Zfx, Med6, Med9, Tcf20, Csrnp2, Nfil3, Camta2, Abcf1, Med21, Pspc1, Ruvbl1, Bach1, Mtf1, Ybx1, Setd2, Srf, Ncoa3, Atf4, Nr1h2, Chchd2, Eaf1, Med17, Zeb1, Ing5, Pou2f1, Med13l, Hinfp, Irf3, Atf5, Pura, Brf1, Cdc5l, Nol11	935	624	22680	1.78815	0.0650204	0.00216638	0.277962
	UP_KEYWORDS	Endoplasmic reticulum	65	6.72182	0.000302843	Tmem109, Slc37a3, Ckap4, Plod3, Asna1, Rhbdf1, Cdipt, Jkamp, Tor2a, Lman1, Yif1a, Slc39a7, Lss, Ddrgk1, Tmed1, Sec11a, Tmcc1, Ghdc, Inpp5k, Atp13a1, Calu, Trappc2l, Bace1, Man1b1, Sar1b, Apoo, Crat, Sec31a, Atg14, Ggcx, Pdia6, Txndc12, Pycard, Tmem132a, Sec24a, Use1, Pomt2, Sgpl1, Nck1, Fitm2, Pgrmc1, Clcc1, Xylt2, Tmem64, Ubqln4, Mtdh, Slc27a4, Insig2, Surf4, Vapa, Lnp, Rnf170, Sepn1, Hmgcr, Tre…	935	997	22680	1.58143	0.0942977	0.00309036	0.409227
	UP_KEYWORDS	ATP-binding	83	8.58325	0.000361304	Psmc3, Mtpap, Spata5, Ip6k1, Ube2i, Dstyk, Mapkapk5, Ksr2, Csnk1g3, Lonp1, Asna1, Spg7, Tssk3, Tor2a, Myo5a, Kif21b, Lonp2, Trmu, Ddx3x, Map4k3, Clk1, Hspa4, Dgke, Abcf1, Ddx31, Myh10, Cdc42bpa, Ruvbl1, Srpk3, Farsb, Adcy6, Nubp2, Clp1, Ddx49, Atp13a1, Ryk, Pip5k1a, Cbwd1, Actr2, Camk2g, Ube2g1, Aak1, Msh6, Ube2o, Snrk, Hars2, Taok2, Pik3c2a, Mvd, Ulk1, Map2k3, Ttll4, Pfkl, Sars, Akt3, Stk19, Smc…	935	1363	22680	1.47711	0.111453	0.00357444	0.488046
	UP_KEYWORDS	Protein biosynthesis	17	1.75801	0.00037782	Eif2s1, Farsb, Vars2, Eif4e, Sars, Mcts1, Aars, Eif4a1, Eif2b4, Mtrf1l, Eif2b2, Sepsecs, Brf1, Vars, Eif2b5, Pars2, Hars2	935	147	22680	2.80519	0.116241	0.00362783	0.510303
	UP_KEYWORDS	Endosome	34	3.51603	0.000792775	Tsg101, Hgs, Mcoln1, Snx27, Arfgef2, Slc48a1, Usp10, Gnpnat1, Pkn1, Vti1b, Rap2c, Dbnl, Rab7, Snx8, Flot2, Eea1, Scamp1, Vta1, Tm9sf4, Stam2, Tmbim1, 3110043O21Rik, Birc6, Rnf11, Bace1, Slc30a4, Kifc5b, Vps18, Micall1, Vps39, Vps11, Rab11fip5, Scamp2, Vps35	935	443	22680	1.86169	0.228439	0.00738233	1.06798
Cluster 5
	Category	Term	Count	%	Pvalue	Genes	List Total	Pop Hits	Pop Total	Fold Enrichment	Bonferroni	Benjamini	FDR
	UP_KEYWORDS	Acetylation	238	33.1939	2.67287e-44	Snrpd3, Baz2a, Stoml2, Gosr2, Tuba4a, Fxr1, Zfp553, Tufm, Tinf2, Taco1, Eftud2, Eif3f, Ndufa3, Pin1, Sdhb, Atp5j, Cct6a, H2afz, Cct4, Actr1a, Tubb5, Lsm14b, Srsf6, Hmgn2, Rrp1b, Snrnp200, Crtc2, Snrpa, Ddx39, Tbca, Kdm5b, Thoc3, Mapk1ip1l, Gak, Atp5h, Apc, Nfrkb, Atp9a, Hif1an, Nmd3, Idh3g, Hsph1, Eif1b, Smarca5, Exosc9, Gls, Vat1, Fahd1, Fam168b, Psmb3, Trabd, Arhgdia, Ncor2, Hist1h1e, Rpp38, Ca…	691	3125	22680	2.49972	7.88496e-42	7.88496e-42	3.5626e-41
	GOTERM_MF_DIRECT	GO:0044822~poly(A) RNA binding	120	16.7364	2.721e-32	Rpl7a, Snrpd3, Gpatch8, Atxn2l, Gigyf2, Mrpl40, Adar, Mrpl22, Pelp1, Lsm4, Fxr1, Mrps15, Tufm, Rpl21, 2310033P09Rik, Eftud2, Rps28, Scaf4, Rpl18a, Cct6a, Rps15a, Cct4, Lsm14b, Srrt, G3bp1, Srsf6, Srsf9, Ncbp1, Rrp1b, Prrc2c, Rpl11, Snrnp200, Isg20l2, Rbmx, Ddx39, Rrs1, Tbca, Rps26, Tsr1, Rps2, Rbbp6, Nmd3, Mrps5, Hnrnpul1, Kpna2, Mthfsd, Eif1b, Ddx28, Exosc9, Rrp7a, Tpt1, Tial1, Trmt1, Rbm33, His…	566	1113	17446	3.32327	1.88838e-29	1.88838e-29	4.09871e-29
	UP_KEYWORDS	Phosphoprotein	373	52.0223	4.13583e-29	4933427D14Rik, Baz2a, Tuba4a, Stoml2, Tbcel, Adar, Fxr1, Zfp553, Tufm, Nupl1, Armc5, 2310033P09Rik, Wdfy3, Eftud2, Eif3f, Mrpl24, Rps28, Mrpl19, Pin1, Dhcr7, Atp5j, Mbd3, Rpl18a, Snapc3, Cct6a, Cct4, Dicer1, Cdk12, Tubb5, Gorasp1, Lsm14b, Anapc4, Gpbp1, Irf9, Rcor3, Rnf187, Srsf6, Rad23a, Skp1a, Exoc8, Pim3, Hmgn2, Rrp1b, Cbll1, Ralgapb, Mea1, Snrnp200, Crtc2, Tcf3, Slc4a3, Ddx39, Chd8, Kdm5b, Na…	691	7617	22680	1.60727	1.22007e-26	6.10034e-27	5.51255e-26
	UP_KEYWORDS	Nucleus	253	35.2859	5.94563e-25	Sigmar1, S100pbp, Snrpd3, Baz2a, Adar, Zfp553, Nupl1, Sox12, Tinf2, Wdfy3, Eftud2, Pin1, Mbd3, Snapc3, H2afz, Cdk12, Gpbp1, Irf9, Rcor3, Rnf187, Srsf6, Rad23a, Hmgn2, Rrp1b, Cbll1, Pogk, Snrnp200, Crtc2, Tcf3, Snrpa, Ddx39, Chd8, Kdm5b, Thoc3, Nacad, Sra1, Fancf, Nfrkb, Smarcb1, Zfp672, Hif1an, Tsr1, Nmd3, Hnrnpul1, Ddit3, Ccnk, Hsph1, Sap25, Mtf2, Smarca5, Exosc9, Stambp, Tob1, Psmb3, Znhit1, Nc…	691	4534	22680	1.83149	1.75396e-22	5.84654e-23	7.9248e-22
	GOTERM_CC_DIRECT	GO:0005634~nucleus	310	43.2357	3.69298e-21	Sigmar1, S100pbp, Snrpd3, Nit1, Baz2a, Adar, Fxr1, Zfp553, Nupl1, Sox12, Tinf2, Wdfy3, Taco1, Eftud2, Mrpl19, Pin1, Mbd3, Snapc3, H2afz, Dicer1, Cdk12, Tubb5, Anapc4, Gpbp1, Irf9, Rcor3, Rnf187, Srsf6, Rad23a, Skp1a, Hmgn2, Rrp1b, Cbll1, Pogk, Snrnp200, Crtc2, Tcf3, Snrpa, Ddx39, Chd8, Kdm5b, Thoc3, Nacad, Plxna1, Sra1, Fancf, Apc, Nfrkb, Smarcb1, Zfp672, Hif1an, Tsr1, Nmd3, Hnrnpul1, Ddit3, Ccnk…	646	6019	19662	1.56759	1.98313e-18	1.98313e-18	5.3714e-18
	UP_KEYWORDS	Ribonucleoprotein	46	6.41562	1.75054e-18	Rpl7a, Rbmx, Snrpa, Snrpd3, Rps26, Mrpl18, Mrpl40, Sra1, Rpl36al, Mrpl22, Lsm4, Mrps15, Rbmxl1, Rpl21, Mettl17, Rps2, Mrpl24, Mrps10, Mrps30, Rps29, Puf60, Rps28, Mrpl32, Mrpl19, Rps6, Mrps5, Nop56, Hnrnpul1, Rps8, U2af2, Mrpl47, Imp4, Rpl18a, Rps15a, Rpl34-ps1, Lsm14b, Mrpl36, Rpl41, Rps19, Mrps31, Rpl34, Rpl28, Rps16, Rpl11, Snrnp200, Mrpl55	691	308	22680	4.90199	5.1641e-16	1.29102e-16	2.33326e-15
	GOTERM_CC_DIRECT	GO:0030529~intracellular ribonucleoprotein complex	47	6.55509	2.21355e-17	Rpl7a, Rbmx, Snrpa, Nup50, Snrpd3, Mrpl18, Atxn2, Mrpl40, Sra1, Csnk1e, Mrpl22, Lsm4, Mrps15, Rbmxl1, Rpl21, Mettl17, Rps2, Mrpl24, Mrps10, Mrps30, Rps29, Puf60, Rps28, Mrpl32, Mrpl19, Rps6, Cpsf6, Mrps5, Nop56, Hnrnpul1, Rps8, U2af2, Mrpl47, Imp4, Rpl18a, Lsm14b, Mrpl36, Tial1, Ncbp1, Rps19, Mrps31, Rpl28, Rps16, Rpl11, Snrnp200, Mrpl55, Jrk	646	320	19662	4.47037	1.18867e-14	5.94337e-15	3.21958e-14
	GOTERM_BP_DIRECT	GO:0006412~translation	52	7.25244	1.06405e-16	Rpl7a, Mrpl18, Rpl36al, Eif4g1, Mrpl22, Mrps15, Farsa, Tufm, Eif3a, Rpl21, Eif6, Mettl17, Mrpl24, Eif3f, Mrpl32, Rps28, Mrpl19, Rpl18a, Rps15a, Yars, Akt1, Ict1, Eef1e1, Rpl41, Hbs1l, Eif3k, Rps16, Rpl11, Cars, Gatc, Rps26, Mtif3, Eif2s2, Rps2, Rps29, Mrps30, Mrps10, Mrps5, Rps6, Rps8, Mrpl47, Mtfmt, Eif1b, Rpl34-ps1, Slc25a39, Mrpl36, Slc25a1, Rars, Rps19, Rpl34, Rpl28, Mrpl55	601	401	18082	3.90149	2.28595e-13	2.28595e-13	1.88738e-13
	UP_KEYWORDS	Mitochondrion	82	11.4365	1.84832e-14	Phb2, Cox17, Ndufv1, Mrpl18, Cisd3, Mrpl40, Nit1, Atg4d, Ndufa11, Dnajc19, Stoml2, Tmem126b, Mrpl22, Chchd5, Mrps15, Tufm, Htra2, Pgs1, Mettl17, Coq5, Mtx2, Taco1, Ghitm, Prelid1, Mpv17l2, Ndufs6, Mrpl24, Apex1, Mrpl32, Mrpl19, Ndufa3, Sdhb, Ppp1cc, 1700123O20Rik, Atp5j, Suclg1, Ict1, Ndufb8, Sfxn3, Cox7b, Cox15, Ndufs8, Becn1, Gstp1, Mtch1, Mrps31, Polg, Dlat, Samm50, Gatc, Mtif3, Prkaca, Atpaf1…	691	1058	22680	2.54386	5.43676e-12	1.08735e-12	2.45692e-11
	UP_KEYWORDS	Ribosomal protein	33	4.60251	2.1363e-14	Rpl7a, Rps26, Mrpl18, Mrpl40, Rpl36al, Mrpl22, Mrps15, Rpl21, Mettl17, Rps2, Mrpl24, Mrps10, Mrps30, Rps29, Rps28, Mrpl32, Mrpl19, Rps6, Mrps5, Rps8, Mrpl47, Rpl18a, Rps15a, Rpl34-ps1, Mrpl36, Rpl41, Rps19, Rpl34, Mrps31, Rpl28, Rpl11, Rps16, Mrpl55	691	203	22680	5.3356	6.2883e-12	1.04805e-12	2.84106e-11
	GOTERM_CC_DIRECT	GO:0005737~cytoplasm	308	42.9568	9.42728e-14	Snrpd3, E430025E21Rik, 4933427D14Rik, Nit1, Baz2a, Stoml2, Tuba4a, Adar, Tbcel, Fxr1, Rpl21, Armc5, Wdfy3, Eftud2, Eif3f, Rps28, Rnf167, Kctd17, Pin1, Mbd3, Kctd20, Cct6a, Cct4, Dicer1, Actr1a, Tubb5, Gorasp1, Irf9, Rnf187, Skp1a, Pim3, Hmgn2, Exoc8, Fpgt, Mea1, Crtc2, Tcf3, Ddx39, Tbca, Kdm5b, Nacad, BC022687, Plxna1, Sra1, Gak, Atp5h, Apc, Hif1an, Nmd3, Ddit3, Mthfsd, Josd2, Hsph1, Coro1b, Sap2…	646	6631	19662	1.41373	5.06165e-11	1.68722e-11	1.37101e-10
	GOTERM_CC_DIRECT	GO:0005840~ribosome	32	4.46304	1.07656e-13	Rpl7a, Rps26, Mrpl18, Mrpl40, Mrpl22, Mrps15, Rpl21, Mettl17, Rps2, Mrpl24, Mrps30, Rps29, Mrps10, Rps28, Mrpl32, Mrpl19, Rps6, Mrps5, Rps8, Mrpl47, Rpl18a, Rps15a, Mrpl36, Rpl41, Rps19, Rpl34, Mrps31, Rpl28, Rpl11, Rps16, Mrpl55, Jrk	646	188	19662	5.18069	5.78304e-11	1.44575e-11	1.56641e-10
	UP_KEYWORDS	Cytoplasm	212	29.5676	7.61081e-13	Snrpd3, E430025E21Rik, 4933427D14Rik, Nit1, Stoml2, Tuba4a, Adar, Tbcel, Fxr1, Armc5, Wdfy3, Eif3f, Pin1, Kctd20, Cct6a, Cct4, Dicer1, Actr1a, Tubb5, Rnf187, Hmgn2, Pim3, Exoc8, Fpgt, Crtc2, Ddx39, Tbca, Nacad, Sra1, Gak, Apc, Hif1an, Nmd3, Ddit3, Josd2, Hsph1, Coro1b, Sap25, Exosc9, Gls, Stambp, Vat1, Tssk2, Tpt1, Fahd1, Tob1, Fam168b, Psmb3, Arhgdia, Calm1, Ssna1, Gemin6, Atg4d, Rpl36al, Gabara…	691	4404	22680	1.57999	2.24512e-10	3.20731e-11	1.0144e-09
	GOTERM_CC_DIRECT	GO:0005654~nucleoplasm	122	17.0153	1.79066e-12	Snrpd3, Med4, Baz2a, Adar, Lsm4, Xpa, Tada1, Sox12, Tinf2, Mettl17, Eftud2, Gtf2a2, Mbd6, Scaf4, Sdhb, Mbd3, Dusp3, Pias4, Cct4, Akt1, Srrt, Gpbp1, Rnf187, Srsf6, Srsf9, Clasrp, Ncbp1, Uhrf2, Ctdp1, Rpl11, Crtc2, Tcf3, Snrnp200, Isg20l2, Chd8, Prkaca, Sra1, Aen, Atp5h, Snf8, Nfrkb, Polr2i, Smarcb1, Hif1an, Pcif1, Rps2, Kctd10, Rbbp6, Nmd3, Hnrnpul1, Kpna2, Ccnk, Hsph1, Smarca5, Exosc9, Stambp, Bu…	646	1935	19662	1.919	9.61594e-10	1.92319e-10	2.60453e-09
	UP_KEYWORDS	Isopeptide bond	72	10.0418	3.18063e-12	Calm1, Baz2a, Hist3h2a, Adar, Xpa, Zfp553, Rbmxl1, Pcyox1, 2310033P09Rik, Eftud2, Itgb1, Nop56, U2af2, Rpl18a, Suclg1, H2afz, Trim41, Pias4, Akt1, Daxx, Nacc1, Tubb5, Rbm27, Dpf2, Skp1a, Rad23a, Hmgn2, Basp1, Foxk2, Ing2, Baz1b, Prrc2c, Pogk, Tcf3, Snrnp200, Serbp1, Rbmx, Parp1, Ddx39, Chd8, Kdm5b, Fasn, Khsrp, Zfp609, Rraga, Med7, Hdac3, Esco1, Nfrkb, Nfyb, Rps2, Puf60, Rbbp6, Hnrnpul1, Exosc9, …	691	953	22680	2.47973	9.383e-10	1.17288e-10	4.23945e-09
	KEGG_PATHWAY	mmu03010:Ribosome	27	3.76569	3.62388e-12	Rpl7a, Rpl18a, Rps15a, Rps26, Rpl34-ps1, Mrpl18, Rpl36al, Mrpl22, Mrpl36, Rpl41, Mrps15, Rpl21, Rps19, Rps2, Rpl34, Mrpl24, Mrps10, Rps29, Rps28, Mrpl32, Rpl28, Mrpl19, Rps6, Rpl11, Rps16, Mrps5, Rps8	271	145	7720	5.30449	8.33492e-10	8.33492e-10	4.64596e-09
	GOTERM_CC_DIRECT	GO:0005739~mitochondrion	107	14.9233	1.39861e-10	Phb2, Gm561, Cox17, Mrpl18, Mrpl40, Nit1, Ndufa11, Stoml2, Tmem126b, Mrpl22, 1700034I23Rik, Mrps15, Tufm, Pgs1, Mettl17, Coq5, Ghitm, Taco1, Mpv17l2, Mrpl24, Mrpl19, Ndufa3, Pin1, Sdhb, Atp5j, Rps15a, Akt1, Ict1, Gnpat, Cox15, Ncbp1, Ndufs8, Becn1, Polg, Gatc, Prkaca, Mtif3, Atpaf1, Atp5h, Mrps5, Idh3g, Mtfmt, Sco1, Ddx28, Rpl34-ps1, Dnaja1, Gls, Slc25a39, Vat1, Ndufa8, Fahd1, Psmb3, Cct7, Trmt1,…	646	1721	19662	1.89234	7.51055e-08	1.25176e-08	2.03427e-07
	UP_KEYWORDS	Methylation	68	9.48396	2.26363e-10	Calm1, Snrpd3, Ndufv1, Atxn2l, Gigyf2, Eif4g1, Hist3h2a, Csnk1e, Adar, Cic, Fxr1, Rbmxl1, Rab8a, Dido1, Prrt2, Nop56, 1110037F02Rik, H2afz, Cct4, Tubb5, Rbm27, Lsm14b, Srrt, Gpbp1, G3bp1, Rcor3, Rnf187, Foxk2, Prrc2c, Mtch1, Rhebl1, Crtc2, Tcf3, Serbp1, Slc4a3, Naca, Rbmx, Snrpa, Samm50, Zfp574, Atxn2, Khsrp, Gak, Snf8, Cnp, Rps29, Ccdc142, Hnrnpul1, Cryba1, Cdc42bpb, Atp5a1, Dnaja1, Ccdc117, Prr…	691	960	22680	2.32489	6.67771e-08	7.41968e-09	3.01714e-07
	UP_KEYWORDS	mRNA splicing	30	4.1841	2.82536e-10	Rbmx, Ddx39, Snrpa, Ppp1r8, Snrpd3, Thoc3, Gemin6, Khsrp, Lsm4, Ptbp2, Prpf19, Rbmxl1, Eftud2, Puf60, Celf1, U2af2, Aqr, 1110037F02Rik, Cdk12, Srpk1, Dgcr14, Snrnp48, Srsf6, Srsf9, Clasrp, Rbm28, Ncbp1, Usp39, Ddx39b, Snrnp200	691	240	22680	4.10275	8.33481e-08	8.33481e-09	3.76586e-07
	GOTERM_MF_DIRECT	GO:0003735~structural constituent of ribosome	32	4.46304	5.85151e-10	Rps26, Mrpl18, Rpl36al, Mrpl22, Mrps15, Rpl21, Rps2, Mrpl24, Mrps30, Rps29, Mrps10, Rps28, Mrpl32, Mrpl19, Rps6, Mrps5, Rps8, Mrpl47, Rpl18a, Rps15a, Rpl34-ps1, Slc25a39, Mrpl36, Rpl41, Slc25a1, Rps19, Rpl34, Mrps31, Rpl28, Rpl11, Rps16, Mrpl55	566	264	17446	3.73616	4.06095e-07	2.03048e-07	8.81427e-07
	GOTERM_BP_DIRECT	GO:0006397~mRNA processing	36	5.02092	7.38782e-10	Rbmx, Ddx39, Snrpa, Snrpd3, Ppp1r8, Thoc3, Prkaca, Gemin6, Khsrp, Adar, Lsm4, Ptbp2, Prpf19, Rbmxl1, Eftud2, Puf60, Rbbp6, Cpsf6, Scaf4, Celf1, U2af2, 1110037F02Rik, Aqr, Cdk12, Rbm27, Srpk1, Dgcr14, Snrnp48, Srsf6, Srsf9, Clasrp, Rbm28, Ddx39b, Ncbp1, Usp39, Snrnp200	601	322	18082	3.36371	1.52115e-06	7.60575e-07	1.27451e-06
	UP_KEYWORDS	Transcription	105	14.6444	8.52353e-10	Phb2, Med4, Baz2a, Adar, Pelp1, Zfp553, Tada1, Lcor, Actr5, Sox12, Cnot6, Gtf2a2, Mbd3, Snapc3, Pias4, Daxx, Ptov1, Srrt, Gpbp1, Irf9, Rcor3, Baz1b, Pbx2, Atxn7l3, Crtc2, Tcf3, Naca, Rbmx, Chd8, Kdm5b, Prmt5, Klf6, Sra1, Ercc2, Slc30a9, Zfp526, Snf8, Nfrkb, Polr2i, Smarcb1, Zfp672, Hif1an, Tbpl1, Ddit3, Hnrnpul1, Ccnk, Sap25, Zfp687, Med10, Zfp449, Mafg, Lpin1, Ncor2, Rela, Ppp1r8, Ddx21, Cic, Co…	691	1859	22680	1.85385	2.51444e-07	2.28585e-08	1.13608e-06
	GOTERM_MF_DIRECT	GO:0003723~RNA binding	60	8.3682	1.14958e-09	Rpl7a, Snrpd3, Ppp1r8, Mrpl18, Baz2a, Eif4g1, Ddx21, Adar, Lsm4, Fxr1, Ptbp2, Eif3a, Rbmxl1, Cnot6, Ddx50, Apex1, Rps28, U2af2, Imp4, Yars, Dicer1, Rbm27, G3bp1, Exosc7, Srsf6, Srsf9, Eif3k, Ncbp1, Rpl11, Rps16, Nol9, Serbp1, Rbmx, Snrpa, Thoc3, Khsrp, Cnp, Ythdf1, Tnrc6a, Rps2, Puf60, Mrps5, Cpsf6, Hnrnpul1, Mthfsd, Celf1, Ddx28, Aqr, Exosc9, Rrp7a, Rpl34-ps1, Ddx17, Trim32, Safb, Tial1, Rbm28, …	566	780	17446	2.37102	7.97809e-07	2.65936e-07	1.73164e-06
	UP_KEYWORDS	RNA-binding	49	6.83403	1.32594e-09	Ppp1r8, Snrpd3, Mrpl18, Eif4g1, Baz2a, Ddx21, Adar, Lsm4, Fxr1, Ptbp2, Eif3a, Rbmxl1, Cnot6, Ddx50, Apex1, U2af2, Yars, Dicer1, Rbm27, G3bp1, Srsf6, Exosc7, Srsf9, Rpl11, Nol9, Serbp1, Rbmx, Snrpa, Thoc3, Khsrp, Cnp, Ythdf1, Tnrc6a, Puf60, Cpsf6, Hnrnpul1, Celf1, Mthfsd, Ddx28, Aqr, Exosc9, Rrp7a, Ddx17, Safb, Tial1, Rbm28, Ddx39b, Trmt1, Cdkn2aip	691	601	22680	2.676	3.91154e-07	3.25961e-08	1.76732e-06
	UP_KEYWORDS	Transit peptide	44	6.13668	1.93971e-09	Ndufv1, Gatc, Mrpl18, Mtif3, Cisd3, Mrpl40, Stoml2, Mrpl22, Atpaf1, Mrps15, Tufm, Htra2, Pgs1, Mettl17, Peo1, Coq5, Prelid1, Ghitm, Ndufs6, Mrpl24, Mrpl32, Mrpl19, Sdhb, Mrpl47, Atp5j, Idh3g, Mtfmt, Sco1, 0610009O20Rik, Suclg1, Tk2, Atp5a1, Gls, Ndufb8, Ict1, Mrpl36, Cox7b, Fahd1, Slc25a1, Ndufab1, Ndufs8, Mrps31, Dlat, Mrpl55	691	510	22680	2.8317	5.72215e-07	4.40165e-08	2.5854e-06
	GOTERM_BP_DIRECT	GO:0008380~RNA splicing	30	4.1841	2.11134e-09	Rbmx, Ddx39, Snrpa, Ppp1r8, Snrpd3, Thoc3, Gemin6, Khsrp, Lsm4, Ptbp2, Prpf19, Rbmxl1, Eftud2, Puf60, Celf1, U2af2, Aqr, 1110037F02Rik, Cdk12, Srpk1, Dgcr14, Snrnp48, Srsf6, Srsf9, Clasrp, Rbm28, Ncbp1, Usp39, Ddx39b, Snrnp200	601	241	18082	3.74521	4.34724e-06	1.44908e-06	3.6424e-06
	GOTERM_CC_DIRECT	GO:0005730~nucleolus	62	8.64714	5.72996e-09	Rpl7a, Rpp38, Mrpl40, Baz2a, Ddx21, Adar, Pelp1, Eif3a, Rpl21, Eif6, Rab8a, Ddx50, Apex1, Mak16, Mbd6, Nop56, Ppp1cc, Mbd3, Imp4, Trim41, Cdk12, Fam32a, Daxx, Exosc7, Srsf9, Dhx37, Rrp1b, Mrps31, Rpl11, Nol9, Isg20l2, Parp1, Ssrp1, Rrs1, Tbca, Rps26, Aen, Rnf20, Polr2i, Smarcb1, Tsr1, Rbbp6, Rps6, Tbl3, Nmd3, Senp3, Naa10, Ddx28, Smarca5, Exosc9, Tgs1, Rpl34-ps1, Ddx17, Nf1, Rbm28, Cct5, Rps19, U…	646	842	19662	2.24117	3.07698e-06	4.3957e-07	8.33418e-06
	UP_KEYWORDS	mRNA processing	32	4.46304	5.82622e-09	Rbmx, Ddx39, Snrpa, Ppp1r8, Snrpd3, Thoc3, Gemin6, Khsrp, Adar, Lsm4, Ptbp2, Prpf19, Rbmxl1, Eftud2, Puf60, Cpsf6, Celf1, U2af2, 1110037F02Rik, Aqr, Cdk12, Srpk1, Dgcr14, Snrnp48, Srsf6, Srsf9, Clasrp, Rbm28, Ncbp1, Usp39, Ddx39b, Snrnp200	691	307	22680	3.42119	1.71873e-06	1.22767e-07	7.76563e-06
	UP_KEYWORDS	Transcription regulation	99	13.8075	1.07589e-08	Phb2, Med4, Baz2a, Adar, Zfp553, Lcor, Tada1, Sox12, Actr5, Cnot6, Gtf2a2, Mbd3, Snapc3, Pias4, Daxx, Ptov1, Srrt, Irf9, Gpbp1, Rcor3, Baz1b, Pbx2, Atxn7l3, Crtc2, Tcf3, Naca, Chd8, Kdm5b, Prmt5, Klf6, Sra1, Ercc2, Slc30a9, Snf8, Nfrkb, Zfp526, Smarcb1, Zfp672, Hif1an, Tbpl1, Ddit3, Hnrnpul1, Ccnk, Sap25, Zfp687, Med10, Zfp449, Mafg, Lpin1, Ncor2, Rela, Ppp1r8, Cic, Commd6, Apex1, Zfp35, Nacc1, Z…	691	1799	22680	1.80621	3.17386e-06	2.11591e-07	1.43402e-05
	GOTERM_MF_DIRECT	GO:0000166~nucleotide binding	108	15.0628	1.66799e-08	Tuba4a, Hspa13, Tmem63b, Tufm, Rbmxl1, Pgs1, Tor1a, Clcn6, Eftud2, Rragc, Scaf4, Cct6a, Cct4, Cdk12, Dicer1, Akt1, Actr1a, Tubb5, Srrt, G3bp1, Srsf6, Srsf9, Pim3, Hbs1l, Arl8b, Ube2j1, Baz1b, Fpgt, Snrnp200, Stk16, Rbmx, Ddx39, Snrpa, Cars, Chd8, Gatc, Prkaca, Ercc2, Gak, Atp9a, Ube2s, Hsph1, Mthfsd, Idh3g, Ddx28, Smarca5, Rrp7a, Tssk2, Tesk1, Tial1, Tubb4b, Cct7, Cct5, Arf4, Rbm33, Pdik1l, Arf5,…	566	1936	17446	1.71948	1.15758e-05	2.89395e-06	2.51253e-05
	UP_KEYWORDS	Ubl conjugation	86	11.9944	2.41527e-08	Calm1, Baz2a, Hist3h2a, Adar, Xpa, Zfp553, Rbmxl1, 2310033P09Rik, Eftud2, Apex1, Rnf167, Itgb1, Nop56, U2af2, Rpl18a, H2afz, Trim41, Pias4, Akt1, Tubb5, Nacc1, Daxx, Rnf187, Dpf2, Skp1a, Rad23a, Pim3, Hmgn2, Basp1, Foxk2, Ing2, Baz1b, Prrc2c, Uhrf2, Becn1, Nr1d1, Ldb1, Pogk, Snrnp200, Tcf3, Serbp1, Rbmx, Parp1, Ssrp1, Ddx39, Chd8, Kdm5b, Fasn, Khsrp, Zfp609, Ercc2, Rraga, Med7, Zfp746, Hdac3, Myc…	691	1505	22680	1.87554	7.12503e-06	4.45316e-07	3.21926e-05
	GOTERM_BP_DIRECT	GO:0006351~transcription, DNA-templated	106	14.7838	6.07455e-08	Phb2, Med4, Baz2a, Adar, Pelp1, Zfp553, Tada1, Lcor, Actr5, Sox12, Cnot6, Gtf2a2, Mbd3, Snapc3, Pias4, Daxx, Ptov1, Srrt, Gpbp1, Irf9, Rcor3, Baz1b, Pbx2, Atxn7l3, Crtc2, Tcf3, Naca, Rbmx, Chd8, Kdm5b, Prmt5, Klf6, Sra1, Ercc2, Slc30a9, Zfp526, Snf8, Nfrkb, Polr2i, Smarcb1, Zfp672, Hif1an, Tbpl1, Ddit3, Hnrnpul1, Ccnk, Sap25, Zfp687, Med10, Zfp449, Mafg, Lpin1, Ncor2, Rela, Ppp1r8, Ddx21, Cic, Co…	601	1885	18082	1.69187	0.000125067	3.12683e-05	0.000104796
	GOTERM_CC_DIRECT	GO:0070062~extracellular exosome	136	18.9679	1.27736e-07	Rpl7a, Capns1, Phb2, Snrpd3, Capza1, Nit1, Tuba4a, Hspa13, Hist3h2a, Pafah1b1, Tufm, Nudcd2, Rbmxl1, Myl6, Tor1a, Ghitm, Rps28, Nudt3, Sdhb, Dctn2, Dusp3, Cct6a, Rps15a, H2afz, Cct4, Actr1a, Tubb5, Scgb3a1, Gaa, Got1, Skp1a, Hbs1l, Arl8b, Wdr1, Polg, Rpl11, Crtc2, Naca, Pdxp, Rbmx, Tbca, Cab39, Rps26, Prkaca, Plxna1, Atp5h, Snf8, Ftl1, Rps2, Myadm, Hsph1, Coro1b, Exosc9, Dnaja1, Rpl34-ps1, Vat1, …	646	2674	19662	1.54801	6.85921e-05	8.57427e-06	0.000185791
	UP_KEYWORDS	Protein biosynthesis	19	2.64993	5.57816e-07	Mtfmt, Eif1b, Cars, Yars, Gatc, Ict1, Mtif3, Eif4g1, Eef1e1, Eif2s2, Farsa, Eif3a, Hbs1l, Tufm, Eif3k, Eif6, Rars, Eftud2, Eif3f	691	147	22680	4.2423	0.000164542	9.6797e-06	0.000743497
	UP_KEYWORDS	Nucleotide-binding	90	12.5523	1.21987e-06	Pdik1l, Arf5, Cdk10, Gsk3a, Tuba4a, Csnk1e, Hspa13, Ddx21, Farsa, Stk25, Tufm, Rab8a, Pgs1, Clcn6, Tor1a, Ddx50, Guk1, Abcf3, Eftud2, Psmc5, Rragc, Atp9b, Kif3a, Suclg1, Cct6a, Cct4, Atp8b2, Yars, Cdk12, Dicer1, Akt1, Actr1a, Tubb5, Srpk1, G3bp1, Pim3, Hbs1l, Arl8b, Dhx37, Ube2j1, Baz1b, Fpgt, Rhebl1, Gnl1, Actr8, Snrnp200, Nol9, Stk16, Csnk2a2, Ddx39, Cars, Chd8, Atp13a2, Gatc, Prkaca, Csnk2a1, …	691	1754	22680	1.68414	0.000359797	1.99921e-05	0.00162592
	GOTERM_CC_DIRECT	GO:0005681~spliceosomal complex	18	2.51046	2.33917e-06	Rbmx, Snrpa, Aqr, Ddx39, Snrpd3, Ppp1r8, Dgcr14, Lsm4, Ptbp2, Prpf19, Snrnp48, Rbm28, Usp39, Ddx39b, Dhx38, Eftud2, Snrnp200, U2af2	646	136	19662	4.02836	0.00125535	0.000139561	0.00340225
	KEGG_PATHWAY	mmu03040:Spliceosome	18	2.51046	3.39184e-06	Rbmx, Snrpa, Aqr, Snrpd3, Thoc3, Lsm4, Srsf6, Prpf19, Srsf9, Rbmxl1, Usp39, Ddx39b, Ncbp1, Dhx38, Eftud2, Puf60, Snrnp200, U2af2	271	133	7720	3.85539	0.000779821	0.000389986	0.0043484
	GOTERM_CC_DIRECT	GO:0005743~mitochondrial inner membrane	32	4.46304	4.85211e-06	Phb2, Samm50, Ndufv1, Ndufa11, Dnajc19, Stoml2, Atp5h, Tufm, Cnp, Coq5, Mpv17l2, Ghitm, Ndufs6, Mrpl32, Ndufa3, Sdhb, Atp5j, Sco1, Suclg1, Tk2, Atp5a1, Ndufb8, Abcb6, Slc25a39, Ndufa8, Cox15, Ndufs5, Fahd1, Slc25a1, Cox7b, Polg, Mtch1	646	387	19662	2.51672	0.0026022	0.000260525	0.00705712
	KEGG_PATHWAY	mmu00190:Oxidative phosphorylation	18	2.51046	6.23709e-06	Cox17, Ndufv1, Atp5a1, Ndufb8, Ndufa11, Atp6v1d, Ndufa8, Atp6v1g2, Atp5h, Cox15, Cox7b, Ndufs5, Ndufab1, Ndufs8, Ndufs6, Ndufa3, Sdhb, Atp5j	271	139	7720	3.68898	0.00143351	0.000478064	0.00799591
	INTERPRO	IPR012677:Nucleotide-binding, alpha-beta plait	25	3.48675	7.93624e-06	Rbmx, Snrpa, Rrp7a, Rbm27, Srrt, G3bp1, Ddx21, Tmem63b, Ptbp2, Srsf6, Srsf9, Safb, Rbmxl1, Tial1, Rbm28, Ddx50, Tnrc6a, Hnrnph3, Rbm33, Puf60, Cpsf6, Scaf4, Celf1, Mthfsd, U2af2	639	281	20594	2.8673	0.00893576	0.00893576	0.0127349
	GOTERM_MF_DIRECT	GO:0005515~protein binding	178	24.8257	8.29282e-06	Phb2, Rpl7a, Gpatch8, Capza1, Med4, Gigyf2, Baz2a, Adar, Fxr1, Pafah1b1, Lrp3, Rpl21, Rbmxl1, Tinf2, Tor1a, Myl6, Eftud2, Wbp1, Eif3f, Mkln1, Pin1, Mbd3, Arfip2, Dctn2, Kctd20, Cct6a, Pias4, Cct4, Akt1, Dicer1, Daxx, Srrt, Gpbp1, G3bp1, Irf9, Gnpat, Rcor3, B9d1, Gigyf1, Srsf6, Skp1a, Pim3, Ncbp1, Baz1b, Rrp1b, Becn1, Cbll1, Polg, Ctdp1, Pbx2, Rpl11, Tcf3, Crtc2, Pdxp, Rrs1, Prmt5, Thoc3, Prkaca, …	566	4092	17446	1.3408	0.00573871	0.00115039	0.0124909
	UP_KEYWORDS	Ubl conjugation pathway	41	5.71827	1.12351e-05	Spsb3, Anapc2, Cand1, Atg4d, Otud3, Mycbp2, Ate1, Rnf20, Prpf19, Ufc1, Commd6, Tmem129, Eif3f, Fbxo42, Kctd10, Rbbp6, Rnf167, Senp3, Ube2s, Josd2, Trim41, Pias4, Fbxl12, Stambp, Klhl11, Anapc4, Trim32, Cdc16, Rnf187, Commd4, Skp1a, Zyg11b, Trim33, Asb1, Ubr3, Ube2j1, Uhrf2, Cbll1, Ube2n, Wdr48, Ube3b	691	631	22680	2.13265	0.00330888	0.000174425	0.014974
	UP_KEYWORDS	ATP-binding	71	9.90237	1.23811e-05	Pdik1l, Cdk10, Gsk3a, Csnk1e, Hspa13, Ddx21, Stk25, Farsa, Pgs1, Tor1a, Clcn6, Ddx50, Guk1, Abcf3, Psmc5, Atp9b, Kif3a, Cct6a, Cct4, Atp8b2, Yars, Cdk12, Dicer1, Akt1, Actr1a, Srpk1, G3bp1, Pim3, Dhx37, Ube2j1, Baz1b, Actr8, Snrnp200, Nol9, Stk16, Csnk2a2, Ddx39, Cars, Chd8, Atp13a2, Gatc, Prkaca, Ercc2, Csnk2a1, Chd1, Gak, Atp9a, Dhx38, Smg1, Peo1, Ube2s, Hsph1, Idh3g, Ttll12, Ddx28, Cdc42bpb, S…	691	1363	22680	1.70973	0.00364579	0.000182606	0.0165013
	KEGG_PATHWAY	mmu05012:Parkinson's disease	18	2.51046	1.5922e-05	Ndufv1, Atp5a1, Ndufb8, Prkaca, Ndufa11, Gnai3, Ndufa8, Atp5h, Ndufs5, Cox7b, Ndufab1, Htra2, Ndufs8, Ube2j1, Ndufs6, Ndufa3, Sdhb, Atp5j	271	149	7720	3.44139	0.0036554	0.000915106	0.0204108
	GOTERM_MF_DIRECT	GO:0004386~helicase activity	16	2.23152	1.86956e-05	Ddx39, Ddx28, Smarca5, Chd8, Dicer1, Ercc2, Ddx17, Chd1, Ddx21, G3bp1, Dhx37, Ddx39b, Dhx38, Peo1, Ddx50, Snrnp200	566	129	17446	3.82305	0.012891	0.00216014	0.0281579
	UP_KEYWORDS	Helicase	15	2.09205	4.31656e-05	Ddx39, Ddx28, Smarca5, Chd8, Dicer1, Ercc2, Ddx17, Chd1, Ddx21, G3bp1, Ddx39b, Dhx38, Peo1, Ddx50, Snrnp200	691	130	22680	3.78715	0.0126534	0.000606203	0.0575191
	UP_KEYWORDS	Repressor	35	4.88145	4.64201e-05	Phb2, Rbmx, Ppp1r8, Chd8, Kdm5b, Prmt5, Cnot3, Baz2a, Pelp1, Cic, Hdac3, Zfp746, Lcor, Apex1, Puf60, Ddit3, Hnrnpul1, U2af2, Sap25, Pias4, Daxx, Nacc1, Rcor3, Srsf6, Nr2c2, Safb, Srsf9, Trim33, Max, Eid1, Mafg, Nr1d1, Ncor2, Tmf1, Sin3b	691	534	22680	2.15125	0.0136009	0.000622272	0.0618545
	UP_KEYWORDS	Spliceosome	14	1.95258	5.79984e-05	Rbmx, Aqr, Snrpa, Snrpd3, Ppp1r8, Dgcr14, Lsm4, Prpf19, Snrnp48, Rbm28, Usp39, Ddx39b, Eftud2, Snrnp200	691	117	22680	3.92742	0.0169645	0.000743638	0.0772771
	SMART	SM00487:DEXDc	13	1.81311	8.57798e-05	Dhx37, Ddx39, Ddx28, Smarca5, Chd8, Ddx39b, Dhx38, Ddx50, Dicer1, Ddx17, Chd1, Ddx21, Snrnp200	306	110	10425	4.02629	0.0197891	0.009944	0.110145
	KEGG_PATHWAY	mmu03013:RNA transport	18	2.51046	8.72988e-05	Eif1b, Rpp38, Nupl2, Nup50, Tgs1, Prmt5, Thoc3, Gemin6, Eif4g1, Fxr1, Eif2s2, Nup214, Eif3a, Nupl1, Ncbp1, Ddx39b, Eif3f, Nmd3	271	170	7720	3.01628	0.0198793	0.00400787	0.111863
	UP_KEYWORDS	Protein transport	36	5.02092	9.55949e-05	Naca, Arf5, Nup50, Nupl2, Snx17, Kdelr1, Nacad, E430025E21Rik, Atg4d, Dnajc19, Gosr2, Snx11, Gabarap, Fam160a2, Atg9a, Exoc5, Lin7c, Snf8, Ap3s2, Nupl1, Rab8a, Mtx2, Tomm40, Sft2d1, Nmd3, Kpna2, Gorasp1, Sys1, Bet1l, Nup214, Exoc8, Rab11a, Arf4, Trim3, Snx32, Cog2	691	577	22680	2.04782	0.0278079	0.00117439	0.127341
	UP_KEYWORDS	Mitochondrion inner membrane	21	2.92887	0.000108457	Phb2, Ndufv1, Atp5a1, Ndufb8, Dnajc19, Ndufa11, Slc25a39, Stoml2, Ndufa8, Atp5h, Ndufs5, Slc25a1, Cox7b, Coq5, Ghitm, Mpv17l2, Ndufs6, Mtch1, Ndufa3, Sdhb, Atp5j	691	254	22680	2.71363	0.0314901	0.00127905	0.144463
	GOTERM_CC_DIRECT	GO:0005747~mitochondrial respiratory chain complex I	9	1.25523	0.00013029	Ndufs5, Ndufab1, Ndufs8, Ndufv1, Ndufb8, Ndufs6, Ndufa11, Ndufa3, Ndufa8	646	47	19662	5.82827	0.0675787	0.00634077	0.189339
	GOTERM_CC_DIRECT	GO:0016607~nuclear speck	19	2.64993	0.00015055	1110037F02Rik, Ppp1r8, Cdk12, Atxn2l, Thoc3, Prkaca, Rbm27, Adar, Srsf6, Prpf19, Basp1, Ddx39b, Cby1, Eftud2, Cbll1, Apex1, Pin1, Ppp1cc, U2af2	646	205	19662	2.82095	0.0776695	0.00671499	0.218751
	GOTERM_CC_DIRECT	GO:0005762~mitochondrial large ribosomal subunit	8	1.11576	0.000172776	Ict1, Mpv17l2, Mrpl32, Mrpl19, Mrpl22, Mrpl36, Mrpl47, Mrpl55	646	37	19662	6.58087	0.0886138	0.00711216	0.251007
	UP_KEYWORDS	Cell cycle	37	5.16039	0.000218765	Tfdp1, Csnk2a2, Anapc2, Bccip, Csnk2a1, Ccpg1, Gak, Pafah1b1, Esco1, Smarcb1, Pin1, Ddit3, Ube2s, Ankle2, Ccnk, Ppp1cc, Sac3d1, Maea, Fam32a, Anapc4, Cks2, Cdc16, Gnai3, Bub3, Arl8b, Pim3, Rab11a, Usp39, Eid1, Zbtb49, Becn1, Uhrf2, Ppp2r2d, Ccnt2, Ctdp1, Zwint, Actr8	691	626	22680	1.93996	0.062504	0.00247934	0.291194
	UP_KEYWORDS	Chaperone	17	2.37099	0.000257272	Naca, Sco1, Cox17, Cct6a, Tbca, Cct4, Dnaja1, Calr, Mrpl18, Daxx, Dnajc19, Tmem126b, Cct7, Cct5, Tor1a, Pomp, Bag6	691	191	22680	2.92133	0.0730956	0.00280734	0.342368
	UP_KEYWORDS	Transport	84	11.7155	0.00052726	Arf5, Sigmar1, Nup50, Ndufv1, Snx17, Kdelr1, Pea15a, Mrpl18, E430025E21Rik, Atg4d, Ndufa11, Dnajc19, Gabarap, Gosr2, Snx11, Fam160a2, Tmem63b, Atp6v1d, Pafah1b1, Ap3s2, Nupl1, Rab8a, Clcn6, Mtx2, Prelid1, Ndufs6, Ndufa3, Sdhb, Selk, Atp5j, Atp8b2, Akt1, Kcnj13, Ndufb8, Slc6a8, Gorasp1, Sys1, Sfxn3, G3bp1, Nup214, Exoc8, Ncbp1, Ndufs8, Mtch1, Snx32, Slc16a4, Ttpal, Cog2, Slc4a3, Naca, Nupl2, Thoc3…	691	1901	22680	1.45031	0.144084	0.00554112	0.700493
	UP_KEYWORDS	Apoptosis	30	4.1841	0.000537217	Csnk2a2, Pea15a, Aen, Csnk2a1, Sra1, Atg4d, Gabarap, Rraga, Pdcd5, Zdhhc16, Htra2, Mfsd10, Dido1, Ghitm, Prelid1, Bag6, Puf60, Ddit3, Fam32a, Akt1, Daxx, Dpf2, Pim3, Tial1, Tmem214, Becn1, Mtch1, 3110001I22Rik, Bcl7b, Dad1	691	489	22680	2.01362	0.146595	0.00545135	0.713677
	UP_KEYWORDS	Respiratory chain	9	1.25523	0.000559274	Ndufs5, Ndufab1, Ndufs8, Ndufv1, Ndufb8, Ndufs6, Ndufa11, Ndufa3, Ndufa8	691	62	22680	4.76448	0.152133	0.00548596	0.742878
Cluster 6
	Category	Term	Count	%	Pvalue	Genes	List Total	Pop Hits	Pop Total	Fold Enrichment	Bonferroni	Benjamini	FDR
	UP_KEYWORDS	Acetylation	294	29.2537	4.53282e-42	Spryd4, Golt1b, Irf7, Zzz3, Phf5a, Sbno1, Dpy19l4, Etv3, Ccdc50, Nup43, Dnajc2, Eps15l1, Rmnd5b, Chmp2b, Hsdl1, Akr1a1, Tubb2a, Rab5b, Abcd3, Xrcc3, Ube2h, Pitpnb, Rpl24, Tcp1, Papss1, Ogt, Prdx3, Them4, Atl3, Rprd1b, Abl2, Hist1h1d, P4hb, Cdc37, Dnajc5, Slain2, Pttg1, Prdx1, Hif1a, Qtrt1, Pak1, Pacrgl, Ccdc53, Sfpq, Ckap5, Ppp2r5e, Napb, Sf3b4, Ppp1r7, Prpf40a, Smarca4, Mbip, Sugt1, Api5, Dctpp1…	972	3125	22680	2.1952	1.53209e-39	1.53209e-39	6.16727e-39
	UP_KEYWORDS	Phosphoprotein	519	51.6418	1.40015e-38	Calcoco1, Irf7, Pink1, Zzz3, Phf5a, Zfp507, Aldh3a2, Ptcd2, Chmp2b, Akr1a1, Arhgap23, Ppme1, Pitpnb, Dnpep, Zfp784, Tcp1, Ogt, Prdx3, Rprd1b, Fadd, Ppig, Cdc37, Dnajc5, Slain2, Rexo1, Msl2, Pik3r4, Pttg1, Ecd, Hif1a, Pacrgl, Sfpq, Taok1, Napb, Prpf3, Smarca4, Mbip, Api5, Dgcr2, Hprt, Ccnc, Ddx41, Tmem206, Cdan1, Rbm26, Katnal1, Secisbp2l, Tprn, Zc3h13, Pask, Eapp, Mcrs1, Tomm34, Gtpbp4, Prpf39, T…	972	7617	22680	1.58986	4.73252e-36	2.36626e-36	1.90503e-35
	GOTERM_CC_DIRECT	GO:0005634~nucleus	423	42.0896	1.24356e-25	Zmynd8, Calcoco1, Irf7, Zzz3, Pink1, Phf5a, Zfp507, Aldh3a2, Zfp120, Apbb3, Rmnd5b, Chmp2b, Tdpoz1, Xrcc3, Dnpep, Zfp784, Ogt, Rprd1b, Fadd, Ppig, Aurkaip1, Rexo1, Ecd, Pttg1, Hif1a, Sfpq, Prpf3, Smarca4, Mbip, Api5, Ccnc, Tex24, Ddx41, Ddx18, Cdan1, Katnal1, Anapc13, Zc3h13, Ifi35, Pask, Eapp, Arl4a, Zcchc9, Tomm34, Mcrs1, Gtpbp4, Ino80e, Bdp1, Prpf39, Thoc2, Lemd3, Fam76b, Zfp280c, Zfp422, Atxn…	905	6019	19662	1.52685	7.29968e-23	7.29968e-23	1.83113e-22
	UP_KEYWORDS	Nucleus	321	31.9403	9.17731e-23	Klhdc10, Calcoco1, Irf7, Zzz3, Phf5a, Ufsp2, Zfp367, Zfp507, Zfp120, Etv3, Nup43, Dnajc2, Eps15l1, Zrsr2, Celf3, Zfp414, Rad21, Xrcc3, Zbtb3, Zfp784, Wdr82, A230050P20Rik, Casc3, Ogt, Abt1, Rprd1b, Dcaf17, Hist1h1d, Commd8, Zfp653, Ppig, Aurkaip1, Rb1cc1, Rexo1, Pttg1, Ecd, Qtrt1, Hif1a, Tcerg1, Nufip2, Sfpq, Mettl14, Senp6, Sf3b4, Ppp1r7, Prpf40a, Prpf3, Spag8, Smarca4, Mbip, Sugt1, Api5, Ints6,…	972	4534	22680	1.65196	3.10193e-20	1.03398e-20	1.24865e-19
	GOTERM_MF_DIRECT	GO:0044822~poly(A) RNA binding	125	12.4378	4.18506e-20	Mark2, Ythdc1, Phf5a, Eif3e, Zcrb1, Clns1a, Rbm39, Rsl1d1, Ssb, Dnajc2, Ptcd2, Gtpbp1, Ankrd17, R3hdm1, Aldh18a1, Pdia4, Ganab, Cstf3, Rpl24, Pebp1, Dzip3, Rpp30, Tcp1, Wbscr16, Sec23ip, Casc3, Abt1, Tsfm, Hist1h1d, Ppig, P4hb, Prdx1, Pop1, Tcerg1, Ddx54, Pkn2, Rpusd4, Nufip2, Sfpq, Nol8, Wdr43, Sf3b4, Pdia3, Prpf3, Prpf40a, Naa15, Lyar, Tnpo1, Api5, Ddx41, Ddx18, Zc3h7a, Rbm26, Secisbp2l, Mrps24…	821	1113	17446	2.38653	3.94233e-17	3.94233e-17	6.56192e-17
	UP_KEYWORDS	Cytoplasm	298	29.6517	5.83769e-18	Klhdc10, Calcoco1, Tubgcp6, Irf7, Pink1, Ufsp2, Sirt3, Arhgap5, Ccdc50, Map3k12, Cspp1, Dnajc2, Chmp2b, Gtpbp1, Sstr2, Tubb2a, Rab5a, Celf3, Xrcc3, Pitpnb, Dnpep, Irs2, Dzip3, Tcp1, A230050P20Rik, Casc3, Ogt, Them4, Actr10, Abl2, Mocs2, Commd8, Cdc37, Slain2, Rb1cc1, Pttg1, Ecd, Prdx1, Hif1a, Pabpc2, Qtrt1, Hyls1, Pak1, Ttc21b, Taok1, Nufip2, Sfpq, Ckap5, Ppp2r5e, Akap10, Rint1, Spag8, Mbip, Sugt…	972	4404	22680	1.57887	1.97314e-15	4.93285e-16	7.94267e-15
	GOTERM_CC_DIRECT	GO:0005737~cytoplasm	415	41.2935	9.25784e-15	Zmynd8, Calcoco1, Impad1, Tubgcp6, Irf7, Pink1, Apbb3, Pmvk, Rmnd5b, Snx19, Chmp2b, Rab5a, Aldh18a1, Tdpoz1, Xrcc3, Pitpnb, Dnpep, Dzip3, Tcp1, Ogt, Prdx3, Rprd1b, Fadd, Actr10, Ppig, Cdc37, Slain2, Ecd, Pttg1, Hif1a, Sfpq, Taok1, Prpf3, Mbip, Api5, Hprt, Cdan1, Katnal1, Pask, Eapp, Arl4a, Tomm34, Mcrs1, Htr2b, Gtpbp4, Bdp1, Xrcc6, Arrb2, Eif3b, Ube2d1, Ptp4a2, Fbxo38, Mtor, Prkaa1, Ccdc88a, Pnpl…	905	6631	19662	1.35972	5.40912e-12	2.7045e-12	1.35669e-11
	GOTERM_CC_DIRECT	GO:0005739~mitochondrion	149	14.8259	3.36771e-14	Slc25a23, Spryd4, Pink1, Araf, Uqcrfs1, Aldh3a2, Sirt3, Ndufa12, Nit2, Thra, Qtrtd1, Ptcd2, Hsdl1, Chmp2b, Sept4, Acox1, Fh1, Abcd3, Aldh18a1, Agps, Xrcc3, Capn10, Ppp3ca, Pebp1, Ndufb11, Pdf, Pstk, Wbscr16, Ogt, Xpnpep3, Prdx3, Tsfm, Them4, 1700021F05Rik, Aurkaip1, Dnajc5, Fth1, Cds2, Prdx1, Qtrt1, Mfsd7b, Rpusd4, Nsun4, Kars, Braf, Akap10, Alas1, Pdia3, Mars2, Lactb, Csl, Acat2, Oxa1l, Chpf, Cr…	905	1721	19662	1.88098	1.97465e-11	6.58218e-12	4.95382e-11
	GOTERM_MF_DIRECT	GO:0000166~nucleotide binding	160	15.9204	6.5197e-13	Mark2, Pink1, Papolg, Araf, Zcrb1, Pmvk, Rbm39, Itpa, Map3k12, Ssb, Upf3a, Srprb, Gtpbp1, Sept4, Tubb2a, Zrsr2, Rab5a, Rab5b, Abcd3, Celf3, Hspa14, Aldh18a1, Shprh, Tlk1, Xrcc3, Ube2h, Pebp1, Vrk3, Tcp1, Setd1a, Pstk, Papss1, Ttll7, Abt1, Papola, Atl3, Sephs1, Mocs2, Abl2, Rab33b, Ube2q2, Smok2a, Srr, Pik3r4, Pabpc2, Tnrc6c, Etnk1, Mx2, Pak1, Ddx54, Pkn2, Taok1, Sfpq, Kars, Pfkm, Braf, Nol8, Sf3b…	821	1936	17446	1.75617	6.14111e-10	3.07056e-10	1.02217e-09
	GOTERM_CC_DIRECT	GO:0005654~nucleoplasm	156	15.5224	2.52607e-12	Arid1a, Qrich1, Slc4a1ap, Ythdc1, Irf7, Phf5a, Papolg, Zfp367, Clock, Nfat5, Zcrb1, Ubn2, Clns1a, Kat5, Rbm39, Upf3a, Kdm3a, Tatdn1, Sept4, Acox1, E4f1, Fbxl3, Rad21, Xrcc3, Per1, Dnpep, Cggbp1, Ppp3ca, Cstf3, Neo1, Setd1a, Fbxo34, Papola, Dctn5, Rprd1b, Ppig, Aurkaip1, Dmtf1, Ecd, Polh, Etnk1, Trip12, Pkn2, Sfpq, Vezt, Nup205, Mettl14, Senp6, Alas1, Prpf3, Prpf40a, Api5, Ints6, Trim27, Polr2g, C…	905	1935	19662	1.75155	1.48282e-09	3.70704e-10	3.71966e-09
	UP_KEYWORDS	Protein transport	64	6.36816	9.70257e-12	Bet1, Ptpn23, Golt1b, Vps16, Mamdc4, Pex5, Arrb2, Dopey1, Ehd3, Nup43, Snx19, Rab5c, Chmp2b, Cep290, Appbp2, Lman2, Copg2, Pex1, Hook1, Timm23, Rab5a, Ap2s1, Rab3a, Rab5b, Serp1, Gopc, Jagn1, Rab1b, Ubap1, Vps52, Sft2d3, Nup107, Xpo5, Ipo8, Rab12, Rab33b, Copa, Snx13, 9030624J02Rik, Sec61g, Bbs7, Ccdc53, Snx14, Napb, Napa, Stam, Rint1, Rab9, Akap8, Tnpo1, Ipo4, Bbs5, Cog6, Tmed3, Exoc1, Aftph, Ex…	972	577	22680	2.5881	3.27947e-09	6.55894e-10	1.32012e-08
	GOTERM_MF_DIRECT	GO:0003723~RNA binding	81	8.0597	3.24066e-11	Khnyn, Ythdc1, Lsm2, Thoc2, Papolg, Cpeb2, Dimt1, Aimp1, Atxn1l, Rc3h1, Lsm10, Zcrb1, Eif3b, Zmat2, Rbm39, Rsl1d1, Pusl1, Ssb, Sugp1, Ankrd17, Zmat1, Zrsr2, Celf3, Trnt1, Ncbp2, Dzip3, Rpp30, Rpl37, Gm17296, A230050P20Rik, Dcp2, Casc3, Xpo5, Abt1, Nudt5, Papola, Fastkd2, Exosc8, Eno1, 1700021F05Rik, Fmr1, Prkcsh, Tnrc6c, Ddx54, Rpusd4, Nufip2, Nsun4, Sfpq, Mettl14, Nol8, Snrpb, Fyttd1, C1d, Sf3b4…	821	780	17446	2.2067	3.0527e-08	1.01757e-08	5.08115e-08
	UP_KEYWORDS	Alternative splicing	288	28.6567	1.1798e-10	Tbck, Klhdc10, Tubgcp6, Zzz3, Sbno1, Usp12, Zfp367, Dpy19l4, Sirt3, Zfp120, Dopey1, Ccdc50, Pmvk, Cspp1, Eps15l1, Sstr2, Slc35b1, Arhgap23, Celf3, Zfp414, Shprh, Aldh18a1, Ganab, Dzip3, Tcp1, A230050P20Rik, Pstk, Ogt, Xpnpep3, Pgap3, Atl3, Tmem167, Rprd1b, Mocs2, Dcaf17, Zfp653, Ocrl, Slain2, Ccdc157, Rexo1, Pttg1, Hif1a, Tcerg1, Nufip2, Ckap5, Mettl14, Akap10, Senp6, Rint1, Prpf40a, Spag8, Smarc…	972	4779	22680	1.40615	3.98771e-08	6.64618e-09	1.60521e-07
	UP_KEYWORDS	Nucleotide-binding	131	13.0348	3.94904e-10	Mark2, Pink1, Papolg, Araf, Pmvk, Map3k12, Itpa, Srprb, Gtpbp1, Sept4, Tubb2a, Rab5a, Abcd3, Rab5b, Hspa14, Aldh18a1, Shprh, Tlk1, Xrcc3, Ube2h, Pebp1, Vrk3, Tcp1, Pstk, Papss1, Ttll7, Papola, Atl3, Sephs1, Mocs2, Abl2, Rab33b, Ube2q2, Smok2a, Srr, Pik3r4, Etnk1, Mx2, Pak1, Ddx54, Pkn2, Taok1, Kars, Pfkm, Braf, Mars2, Smarca4, Dctpp1, Hprt, Ddx41, Ddx18, Rap1a, Map3k7, Cdk16, Orc4, Katnal1, Pbp2,…	972	1754	22680	1.74268	1.33478e-07	1.90682e-08	5.37301e-07
	GOTERM_CC_DIRECT	GO:0005829~cytosol	139	13.8308	5.6747e-10	Fkbp1a, Pink1, Araf, Arl6ip1, Aldh3a2, Aimp1, Clock, Dennd5a, Als2, C2cd2, Clns1a, Kat5, Pmvk, Map3k12, Thra, Dnajc2, Siah1a, Cep290, Chmp2b, Akr1a1, Gtpbp1, Copg2, Fh1, Rab5a, Fbxl3, Rpe, Hspa14, Capn10, Per1, Ppp3ca, Odc1, Irs2, Cmas, Pstk, Ogt, Prdx3, Them4, Fadd, Rnf146, Mocs2, Wasl, Igbp1, Cdc37, Rb1cc1, Prdx1, Hif1a, Ap1ar, Pak1, Pfkm, Mid1ip1, Dctpp1, Yod1, Trim27, Hprt, Acat2, Chpf, Rap1g…	905	1784	19662	1.69277	3.33105e-07	6.6621e-08	8.35597e-07
	UP_KEYWORDS	mRNA processing	40	3.9801	1.34427e-09	Zfp326, Ythdc1, Ecd, Lsm2, Thoc2, Phf5a, Papolg, Sfpq, Snrpb, Sf3b4, C1qbp, Lsm10, Zcrb1, Prpf3, Prpf40a, Thoc5, Rbm39, Ddx20, Ptcd2, Cstf1, Ddx41, Sugp1, Zrsr2, Celf3, Syncrip, Txnl4b, Prpf18, Ncbp2, Cstf3, Ppil1, Sugp2, Papd4, Casc3, Papola, Hnrnpc, Scaf8, Srek1, Fmr1, Prpf39, Zcchc8	972	307	22680	3.04017	4.54362e-07	5.67953e-08	1.82899e-06
	GOTERM_BP_DIRECT	GO:0006397~mRNA processing	43	4.27861	2.1384e-09	Zfp326, Ythdc1, Ecd, Lsm2, Thoc2, Phf5a, Papolg, Sfpq, Snrpb, Sf3b4, C1qbp, Lsm10, Zcrb1, Prpf3, Prpf40a, Thoc5, Rbm39, Ddx20, Ptcd2, Cstf1, Ddx41, Sugp1, Rbm26, Zrsr2, Celf3, Syncrip, Txnl4b, Prpf18, Ncbp2, Cstf3, Gpatch1, Ppil1, Sugp2, Papd4, Casc3, Papola, Hnrnpc, Scaf8, Srek1, Fmr1, Aurkaip1, Prpf39, Zcchc8	852	322	18082	2.83413	6.28046e-06	6.28046e-06	3.84146e-06
	UP_KEYWORDS	RNA-binding	60	5.97015	2.80185e-09	Ythdc1, Lsm2, Thoc2, Papolg, Cpeb2, Dimt1, Aimp1, Rc3h1, Lsm10, Zcrb1, Eif3b, Rbm39, Ssb, Ankrd17, Zrsr2, Celf3, Trnt1, Ncbp2, Dzip3, Rpl37, A230050P20Rik, Dcp2, Casc3, Xpo5, Abt1, Nudt5, Papola, Fastkd2, Exosc8, Fmr1, Tnrc6c, Pabpc2, Ddx54, Sfpq, Nsun4, Mettl14, Nol8, Snrpb, C1d, Fyttd1, Sf3b4, Thumpd2, Thoc5, Rbm10, Trove2, Srp19, Polr2g, Ddx41, Ddx18, Larp4b, Pdcd4, Rbm26, Syncrip, Rnpc3, Cnot…	972	601	22680	2.32945	9.47025e-07	1.05225e-07	3.81215e-06
	GOTERM_BP_DIRECT	GO:0008380~RNA splicing	36	3.58209	2.84562e-09	Zfp326, Ythdc1, Ecd, Lsm2, Thoc2, Phf5a, Sfpq, Snrpb, Sf3b4, C1qbp, Lsm10, Zcrb1, Prpf3, Prpf40a, Thoc5, Rbm39, Rbm10, Ddx20, Ddx41, Sugp1, Zrsr2, Celf3, Syncrip, Txnl4b, Prpf18, Ncbp2, Ppil1, Sugp2, Casc3, Gm8994, Hnrnpc, Scaf8, Srek1, Fmr1, Prpf39, Zcchc8	852	241	18082	3.17024	8.35754e-06	4.17878e-06	5.11191e-06
	GOTERM_BP_DIRECT	GO:0015031~protein transport	63	6.26866	2.93174e-09	Bet1, Ptpn23, Golt1b, Vps16, Mamdc4, Pex5, Arrb2, Dopey1, Ehd3, Nup43, Snx19, Rab5c, Chmp2b, Cep290, Appbp2, Lman2, Copg2, Pex1, Hook1, Rab5a, Ap2s1, Rab3a, Rab5b, Serp1, Gopc, Jagn1, Rab1b, Ubap1, Vps52, Sft2d3, Nup107, Xpo5, Ipo8, Rab12, Rab33b, Copa, Snx13, 9030624J02Rik, Bbs7, Ccdc53, Snx14, Napb, Napa, Stam, Rint1, Rab9, Akap8, Tnpo1, Ipo4, Bbs5, Cog6, Rap1a, Tmed3, Exoc1, Aftph, Exoc3, Sec2…	852	592	18082	2.25853	8.61049e-06	2.87017e-06	5.26663e-06
	UP_KEYWORDS	mRNA splicing	34	3.38308	3.40586e-09	Zfp326, Ythdc1, Ecd, Lsm2, Thoc2, Phf5a, Sfpq, Snrpb, Sf3b4, C1qbp, Lsm10, Zcrb1, Prpf3, Prpf40a, Thoc5, Rbm39, Ddx20, Ddx41, Sugp1, Zrsr2, Celf3, Syncrip, Txnl4b, Prpf18, Ncbp2, Ppil1, Sugp2, Casc3, Hnrnpc, Scaf8, Srek1, Fmr1, Prpf39, Zcchc8	972	240	22680	3.30556	1.15118e-06	1.15118e-07	4.63395e-06
	UP_KEYWORDS	Mitochondrion	88	8.75622	3.72217e-09	Slc25a23, Pink1, Uqcrfs1, Dnajc11, Ndufa12, Abcb10, Sirt3, C1qbp, Pdha1, Qtrtd1, Ptcd2, Gpam, Hsdl1, Letmd1, Sept4, Fh1, Mtor, Timm23, Mrpl50, Bcs1l, Aldh18a1, Coq7, Bckdk, Trnt1, Xrcc3, Idh3a, Cpox, Acot9, Pmpcb, Ndufb11, Mrps35, Prdx3, Xpnpep3, Rnf185, Tsfm, Sucla2, Them4, Fastkd2, Bdh1, Dnlz, Aurkaip1, Minos1, Ndufs4, Ndufb6, Dlst, Cds2, Qtrt1, Mfsd7b, Nsun4, Trp53, Akap10, Alas1, Slc25a47, Ma…	972	1058	22680	1.94077	1.25809e-06	1.14372e-07	5.06433e-06
	GOTERM_CC_DIRECT	GO:0005730~nucleolus	76	7.56219	2.96307e-08	Klhl7, Zzz3, Phf5a, Dimt1, Rpf2, Pwp1, Atxn1l, Taf13, Clock, C1qbp, Xrcc6, Rev3l, Kat5, Rsl1d1, Ddx27, Thap2, Acox1, Kif2a, Zrsr2, Dedd, Helq, Rtf1, Agps, Dhx33, Nop16, Anp32b, Ctsl, H2afy, Abt1, Taf1c, Foxj2, Exosc8, Nle1, Dcaf17, Fmr1, Crbn, Zcchc11, Prdx1, Tcerg1, Ddx54, Nol8, Trp53, Wdr43, C1d, Upf3b, Akap8, Mbip, Lyar, Smarca4, Srp19, Larp4b, Ddx18, A730008H23Rik, Acat2, Orc4, Gorab, Rpl23, …	905	842	19662	1.96101	1.73931e-05	2.89887e-06	4.36311e-05
	UP_KEYWORDS	Zinc-finger	112	11.1443	9.27111e-08	Thap7, Zmynd8, A430033K04Rik, Agfg1, Zzz3, Araf, Zfp367, Zfp507, Zfp120, Zcrb1, Ints12, Kat5, Thra, Siah1a, Kdm3a, Rmnd5b, E4f1, Zrsr2, Zfp414, Shprh, Zbtb3, Zfp784, Dzip3, Zfp286, Gm5141, Rag2, Rnf146, Zfp653, Zbtb5, Msl2, Adnp2, Lyar, Rnf139, Yod1, Klf7, Trim27, Zfp658, Ddx41, Rbm26, Zfp189, Rnf25, Zfp157, Zfyve1, Zc3h13, Atrx, Zc3h15, March5, Mex3c, Zcchc9, Zfp326, Smap1, March2, Zfp740, Zfp93…	972	1565	22680	1.66986	3.13359e-05	2.61136e-06	0.000126141
	UP_KEYWORDS	Ubl conjugation pathway	58	5.77114	9.62818e-08	Klhl7, March2, Ufsp2, Usp12, Trim23, Peli1, Pias2, Wdr5b, Ube2d1, Siah1a, Aup1, Hectd3, Fbxo38, E4f1, Fbxl3, Mkrn1, Shprh, Ube2h, Dcaf11, Dzip3, Fbxo34, Rnf185, Klhl9, Rnf146, Ube2j2, Commd8, Dcaf17, Crbn, Ube2q2, Asb13, Msl2, Brap, Herc2, Ercc8, Trip12, Mid2, Usp5, Senp6, Irf2bp1, Asb7, Rnf139, Sugt1, Yod1, Trim27, Usp40, Btrc, Otud4, Fam175b, Itch, Anapc13, Rnf25, March5, Fbxl5, Mex3c, Rlim, Rn…	972	631	22680	2.14474	3.25427e-05	2.50332e-06	0.000130999
	GOTERM_CC_DIRECT	GO:0005743~mitochondrial inner membrane	43	4.27861	2.33216e-07	Minos1, Ndufs4, Slc25a23, Ndufb6, Cds2, Herc2, Pink1, Dnajc11, Uqcrfs1, Nipsnap1, Aldh3a2, Abcb10, Sirt3, Ndufa12, Slc25a47, Slc25a12, Ndufb7, Vdac3, Gpam, Letmd1, Ndufv2, Oxa1l, Ndufb5, Timm23, Bcs1l, Abcd3, Aldh18a1, Hmgcl, Coq7, Mrs2, Cox18, Capn10, Guf1, Cox8b, Ndufa7, Cpox, Ndufb3, Pmpcb, Cox7a2l, Ndufb11, Bdh1, Them4, Slc25a16	905	387	19662	2.414	0.000136888	1.95566e-05	0.000343409
	UP_KEYWORDS	Transcription regulation	122	12.1393	3.92185e-07	Thap7, Arid1a, Calcoco1, Irf7, Zzz3, Phf5a, Zfp367, Zfp507, Nfat5, Clock, Zfp120, Etv3, Kat5, Rbm39, Dnajc2, Thra, Kdm3a, Cep290, E4f1, Dr1, Zfp414, Zbtb3, Per1, Cggbp1, Zfp784, Suv420h1, Abt1, Rprd1b, Commd8, Zfp653, Wasl, Zbtb5, Rb1cc1, Dmtf1, Hoxa11, Ecd, Hif1a, Tcerg1, Ddx54, Pkn2, Sfpq, Adnp2, C1d, Tcf25, Naa15, Smarca4, Klf7, Trim27, Ccnc, Map3k7, Epc1, Creb1, Taf5l, Sin3a, Atrx, Nkx2-1, Pa…	972	1799	22680	1.58236	0.00013255	9.46842e-06	0.000533599
	GOTERM_CC_DIRECT	GO:0042470~melanosome	19	1.89055	7.22701e-07	Dnajc5, Rab5a, Rab5b, Gna13, Prdx1, Pdia4, Ganab, Slc24a5, Ctns, Tmem33, Flot1, Pdia3, Rab9, Lamp1, Ncstn, Ankrd27, Rab5c, Pdcd6ip, P4hb	905	101	19662	4.08706	0.000424135	5.30268e-05	0.00106417
	UP_KEYWORDS	Transit peptide	48	4.77612	7.28216e-07	Ndufs4, Dlst, Pink1, Uqcrfs1, Nsun4, Akap10, Abcb10, Sirt3, C1qbp, Alas1, Mars2, Mrps26, Pdha1, Lactb, Gpam, Ndufv2, Oxa1l, Ndufb5, Fh1, Acaa1a, Agps, Hmgcl, Coq7, Trnt1, Bckdk, Mrs2, Nudt9, Cox18, Mrps24, Idh3a, Guf1, Cox8b, Cpox, Mrpl43, Acot9, Pmpcb, Cox7a2l, Yars2, Ndufb11, Mrps35, Prdx3, Tsfm, Sucla2, Bdh1, Fastkd2, Them4, Gfm1, Dnlz	972	510	22680	2.19608	0.000246107	1.6409e-05	0.000990795
	UP_KEYWORDS	Transcription	124	12.3383	7.41493e-07	Thap7, Arid1a, Calcoco1, Irf7, Zzz3, Phf5a, Zfp367, Zfp507, Zfp120, Nfat5, Clock, Etv3, Kat5, Rbm39, Dnajc2, Thra, Kdm3a, Cep290, E4f1, Dr1, Zfp414, Zbtb3, Per1, Cggbp1, Zfp784, Suv420h1, Abt1, Rprd1b, Commd8, Zfp653, Wasl, Zbtb5, Rb1cc1, Dmtf1, Hoxa11, Ecd, Hif1a, Tcerg1, Ddx54, Pkn2, Sfpq, Adnp2, C1d, Tcf25, Naa15, Smarca4, Klf7, Trim27, Polr2g, Ccnc, Map3k7, Epc1, Creb1, Taf5l, Sin3a, Atrx, Nk…	972	1859	22680	1.55639	0.000250593	1.56639e-05	0.00100886
	UP_KEYWORDS	Transferase	112	11.1443	1.37362e-06	Zmynd8, Tyrobp, Glt8d1, Mark2, Zdhhc9, Pink1, Papolg, Araf, Dpy19l4, Clock, Kat5, Pmvk, Map3k12, Kdm3a, Aldh18a1, Agps, Tlk1, Ube2h, Cmas, Alg12, Setd1a, Pstk, Mettl13, Ogt, Papss1, Suv420h1, Papola, Sephs1, Abl2, Mocs2, Mapk8ip2, Qpctl, Aurkaip1, Ube2q2, Smok2a, Pigc, Cds2, Pik3r4, Qtrt1, Etnk1, Polh, Trip12, Pak1, Pcyt2, Pkn2, Nsun4, Taok1, Mettl14, Braf, Pfkm, Alas1, Gstm5, Thumpd2, Polr2g, Cs…	972	1654	22680	1.58001	0.000464177	2.73105e-05	0.00186891
	GOTERM_CC_DIRECT	GO:0005681~spliceosomal complex	21	2.08955	4.09221e-06	Wac, Zrsr2, Zfp326, Syncrip, Txnl4b, Lsm2, Phf5a, Prpf18, Snrpb, Sf3b2, Sf3b4, Ppil1, Zcrb1, Prpf3, Api5, Hnrnpc, Scaf8, Srek1, Ddx41, Zcchc8, Sugp1	905	136	19662	3.35474	0.00239925	0.000266868	0.0060256
	INTERPRO	IPR016024:Armadillo-type fold	37	3.68159	4.60216e-06	Arid1a, Pik3r4, Armcx2, Trip12, Pacrgl, Ckap5, Dnajc13, Ppp2r5e, Psmd1, Bzw1, Scyl3, Tnpo1, Ipo4, Api5, Ncapd3, Copg2, Pkp4, Pdcd4, Mtor, Iqcb1, Armc1, Rap1gds1, 2310035C23Rik, Atp6v1h, Ctif, Trrap, Pik3c3, Ppp2r5d, Bhlhb9, Gm17296, Gcn1l1, Xpo5, Ipo7, Rif1, Ipo8, Urb1, Armcx5	927	354	20594	2.32199	0.00703488	0.00703488	0.00766712
	UP_KEYWORDS	Mitochondrion inner membrane	29	2.88557	4.7624e-06	Minos1, Slc25a23, Ndufs4, Ndufb6, Cds2, Uqcrfs1, Ndufa12, Abcb10, Slc25a47, Slc25a12, Ndufb7, Ndufv2, Oxa1l, Ndufb5, Timm23, Bcs1l, Aldh18a1, Coq7, Mrs2, Cox18, Cox8b, Guf1, Ndufa7, Ndufb3, Cox7a2l, Ndufb11, Bdh1, Them4, Slc25a16	972	254	22680	2.66404	0.0016084	8.94236e-05	0.00647946
	UP_KEYWORDS	ATP-binding	94	9.35323	5.48316e-06	Mark2, Iars, Trip13, Pink1, Papolg, Araf, Abcb10, Xrcc6, Ehd3, Pmvk, Map3k12, Ube2d1, Chd6, H1fnt, Ddx27, Pex1, Kif2a, Mtor, Prkaa1, Helq, Bcs1l, Abcd3, Hspa14, Aldh18a1, Shprh, Bckdk, Trnt1, Tlk1, Xrcc3, Ube2h, Dhx33, Sphk1, Cdk17, Pebp1, Fignl1, Tcp1, Papd4, Pstk, Papss1, Ttll7, Sucla2, Papola, Sephs1, Dhx29, Abl2, Ube2j2, Ilk, Ube2q2, Pikfyve, Smok2a, Srr, Pik3r4, Ttll2, Etnk1, Pak1, Ddx54, Pk…	972	1363	22680	1.6092	0.0018516	9.75381e-05	0.00746004
	UP_KEYWORDS	Endoplasmic reticulum	74	7.36318	5.77003e-06	Bet1, March2, Zdhhc9, Ufsp2, Arl6ip1, Aldh3a2, Aimp1, Tmem33, Nceh1, Srprb, Aup1, Ssr1, Bfar, Dnajb11, Cnpy2, Slc35b1, Mtor, Vkorc1, Slc33a1, Ubxn8, Pdia4, Pnpla8, Serp1, Ganab, Dbi, Ankrd13c, Ptp4a1, Jagn1, Alg12, Sec23ip, Rnf185, Pgap3, Atl3, Ube2j2, Tmem97, P4hb, Nsdhl, Sec61g, Pigc, Prkcsh, Srd5a3, Derl3, Tm6sf2, Cant1, Tm7sf2, Reep4, Aph1a, Trp53, Creld2, Cyp2u1, Kdelc1, Mogs, Pdia3, Rint1, …	972	997	22680	1.73186	0.00194838	9.75091e-05	0.00785033
	INTERPRO	IPR011989:Armadillo-like helical	27	2.68657	6.37101e-06	Arid1a, Pik3r4, Armcx2, Trip12, Pacrgl, Ckap5, Dnajc13, Psmd1, Scyl3, Ipo4, Api5, Tnpo1, Ncapd3, Copg2, Pkp4, Mtor, Armc1, Rap1gds1, 2310035C23Rik, Atp6v1h, Trrap, Bhlhb9, Gcn1l1, Xpo5, Ipo7, Ipo8, Armcx5	927	219	20594	2.73893	0.00972556	0.00487466	0.0106138
	UP_KEYWORDS	Ubl conjugation	101	10.0498	7.37087e-06	Ythdc1, Irf7, Zzz3, Pcm1, Nfat5, Clock, Ints12, Kat5, Etv3, Cep290, Tubb2a, E4f1, Per1, Ogt, Casc3, Suv420h1, Papola, Rnf146, Abl2, Zbtb5, Igbp1, Crbn, Msl2, Pttg1, Prdx1, Hif1a, Polh, Tcerg1, Nufip2, Sfpq, Nol8, Braf, C1d, Wdr43, Prpf3, Prpf40a, Lyar, Mbip, Rnf139, Sugt1, Hprt, Map3k7, Rbm26, Creb1, Itch, Rnf25, Sin3a, Atrx, Xpc, Xrcc1, March5, Fbxl5, Dnm1l, Zfp280c, Pex5, Peli1, Hsf2, Arrb2, Xr…	972	1505	22680	1.56589	0.00248826	0.000118629	0.0100282
	UP_KEYWORDS	Isopeptide bond	71	7.06468	7.92008e-06	Ythdc1, Irf7, Zzz3, Zfp280c, Clock, Nfat5, Xrcc6, Hsf2, Ints12, Ehd3, Etv3, Kat5, Zmat2, Pias2, Thra, Pex1, Tubb2b, Tubb2a, Ikzf5, Hdac2, H2afy, Suv420h1, Papola, Rnf146, Pten, Zbtb5, Vldlr, Msl2, Fnbp4, Prdx1, Hif1a, Polh, Tcerg1, Smchd1, Nufip2, Sfpq, Snx14, Rpap3, Nol8, Trp53, Braf, Fyttd1, C1d, Ssfa2, Wdr43, Prpf40a, Crebbp, Mbip, Lyar, Zfp62, Sugt1, Vdac3, Dcun1d4, Hprt, Pkp4, Map3k7, Rbm26,…	972	953	22680	1.73837	0.00267342	0.000121674	0.0107754
	UP_KEYWORDS	Coiled coil	180	17.9104	8.16378e-06	Thap7, Zmynd8, Calcoco1, Ythdc1, Slc4a1ap, Tubgcp6, Vps16, Ndel1, Sbno1, Aimp1, Zfp367, Pcm1, Clock, Nfat5, Ccdc112, Ccdc50, Rsl1d1, Cspp1, Thra, Eps15l1, Ncapd3, Dnajc2, Upf3a, Cep290, Chmp2b, Ankrd17, Sept4, Zrsr2, Dr1, Tlk1, Rad21, Dzip3, Casc3, Ttll7, Sec23ip, Abt1, Rprd1b, Sike1, Mapk8ip2, Slain2, Rb1cc1, Ccdc157, Rexo1, Jakmip2, Tnrc6c, Ap1ar, Tcerg1, Ddx54, Taok1, Ccdc53, Sfpq, Kars, Vezt,…	972	3076	22680	1.36541	0.00275556	0.000119965	0.0111069
	GOTERM_CC_DIRECT	GO:0043209~myelin sheath	25	2.48756	8.53307e-06	Rap1a, Atp6v1a, Dlst, Gjc3, Prdx1, Omg, Uqcrfs1, Idh3a, Napb, Napa, Pebp1, Pdia3, Tcp1, Slc25a12, Ehd3, Prdx3, Pdha1, Sucla2, Gpi1, Eno1, Ldhb, Pdcd6ip, Ndufv2, Sept4, Dpysl2	905	192	19662	2.8289	0.00499641	0.000500768	0.0125642
	UP_KEYWORDS	Metal-binding	195	19.403	9.9569e-06	Zmynd8, Slc25a23, Impad1, Zzz3, Pink1, Araf, Uqcrfs1, Zfp507, Zfp367, Sirt3, Zfp120, Eps15l1, Rmnd5b, Zrsr2, Zfp414, Shprh, Zbtb3, Dnpep, Zfp784, Zfp286, Dzip3, Xpnpep3, Abl2, Zfp653, Msl2, Qtrt1, Dctpp1, Yod1, Hprt, Ddx41, Chpf, Zc3h7a, Rbm26, Pgm1, Zc3h13, March5, Atox1, Mex3c, Zcchc9, Prps1, March2, Zfp930, Zfp280c, Zfp422, Gns, Ehd3, Zmat2, Thap2, Bfar, Zfp799, Zmat1, Prkaa1, Coq7, Idh3a, Api…	972	3395	22680	1.34021	0.00335979	0.000140217	0.0135463
	INTERPRO	IPR027417:P-loop containing nucleoside triphosphate hydrolase	70	6.96517	1.48452e-05	Trip13, Thnsl1, Sbno1, N4bp2l2, Arhgap5, Abcb10, Trim23, Ehd3, Pmvk, Arfrp1, Srprb, Chd6, Rab5c, Rap1b, Ddx27, Gtpbp1, Pex1, Sept4, Kif2a, Rab5a, Iqcb1, Helq, Rab3a, Znfx1, Rab5b, Abcd3, Bcs1l, Shprh, Xrcc3, Dhx33, Rab1b, Fignl1, Rhobtb2, Pstk, Papss1, Atl3, Gnaq, Dhx29, Rab12, Rab33b, Mx2, Ddx54, Rab9, Smarca4, Ddx20, Gspt2, Adss, Ddx41, Ddx18, Atp6v1a, Rap1a, Rhoa, Orc4, Dync1h1, Gna13, Katnal1…	927	909	20594	1.71078	0.0225154	0.00756216	0.0247298
	UP_KEYWORDS	Ligase	33	3.28358	1.54459e-05	Iars, Msl2, March2, Ttll2, Kars, Mid2, Trim23, Peli1, Gmps, Irf2bp1, Mars2, Rnf139, Trim27, Pias2, Siah1a, Adss, E4f1, Mkrn1, Shprh, Rnf25, Dzip3, Acsl3, March5, Yars2, Ttll7, Mex3c, Rnf185, Rlim, Sucla2, Rnf2, Lig3, Rnf146, Qars	972	330	22680	2.33333	0.00520716	0.000208809	0.0210134
	GOTERM_MF_DIRECT	GO:0000049~tRNA binding	12	1.19403	1.96088e-05	Yars2, Iars, Thumpd2, Pstk, Xpo5, Trnt1, Eif2ak4, Fdxacb1, Nsun4, Kars, Aimp1, Eif2a	821	51	17446	4.99993	0.0183021	0.00460727	0.0307409
	GOTERM_CC_DIRECT	GO:0005778~peroxisomal membrane	12	1.19403	2.36168e-05	Acox1, Acsl3, Abcd3, Atad1, Agps, Pnpla8, Cat, Far1, Aldh3a2, Pex5, Pex19, Pex1	905	53	19662	4.91909	0.0137676	0.0012595	0.03477
	UP_KEYWORDS	Zinc	128	12.7363	3.82144e-05	Thap7, Zmynd8, A430033K04Rik, Agfg1, Zzz3, Araf, Zfp367, Zfp507, Sirt3, Zfp120, Zcrb1, Ints12, Kat5, Thra, Qtrtd1, Siah1a, Kdm3a, Rmnd5b, E4f1, Zrsr2, Rpe, Zfp414, Shprh, Zbtb3, Dnpep, Ppp3ca, Zfp784, Dzip3, Zfp286, Gm5141, Rag2, Slc30a7, Rnf146, Zfp653, Qpctl, Zbtb5, Crbn, Msl2, Qtrt1, Adnp2, Braf, Lyar, Rnf139, Yod1, Klf7, Trim27, Zfp658, Ddx41, Rbm26, Zfp189, Rnf25, Zfp157, Zfyve1, Zc3h13, Atr…	972	2099	22680	1.4229	0.0128337	0.000496674	0.0519814
	UP_KEYWORDS	Transport	118	11.7413	3.85791e-05	Slc25a23, Golt1b, Vps16, Agfg1, Uqcrfs1, Ndel1, Ndufa12, Dopey1, Nup43, Atp6v0d1, Snx19, Chmp2b, Cep290, Copg2, Slc35b1, Rab5a, Abcd3, Slc33a1, Rab5b, Sv2a, Pitpnb, Mitd1, Sft2d3, Ndufb11, Slc30a7, Casc3, Rab33b, Mfsd7b, Ccdc53, Napb, Ctns, Rint1, Tnpo1, Trim27, Tmed3, Atp6v1h, Kctd18, Exoc1, Slc24a5, Ank, Atox1, Exoc3, Sec23a, Ipo7, Slc25a16, Pdcd6ip, Bet1, Ptpn23, Thoc2, Chrnb2, Fabp5, Pex5, Ma…	972	1901	22680	1.44836	0.0129553	0.000482846	0.0524774
	UP_KEYWORDS	Golgi apparatus	57	5.67164	4.51563e-05	Tmem165, Bet1, Impad1, Golt1b, Zdhhc9, Aimp1, Trim23, Man2a2, Dennd5a, Slc35b4, Tmem79, Scyl3, Arfrp1, Lman2, Copg2, Mtor, Pnpla8, Dbi, Ganab, Gopc, Pitpnb, Vps52, Rpgr, B3gat3, Slc30a7, Pgap3, Tmem167, Rab12, Ocrl, Qpctl, Rab33b, Copa, Stmn4, Mppe1, Cant1, Nucb1, Aph1a, Nsg1, Rab9, Prrc1, Cog6, Sppl3, Uxs1, Chpf, Whamm, Tmed3, Gorab, Ugcg, Zfyve1, Slc24a5, Paqr3, Sec23a, Scfd1, Plk3, Dnm1l, Vps5…	972	753	22680	1.76627	0.0151473	0.000544965	0.0614215
	UP_KEYWORDS	Peroxisome	16	1.59204	5.06591e-05	Acox1, Acaa1a, Abcd3, Agps, Hmgcl, Scp2, Far1, Pex19, Pex5, Acsl3, Pmvk, Atad1, Cat, Dnm1l, Tysnd1, Pex1	972	107	22680	3.4891	0.0169774	0.000590281	0.0689039
	UP_KEYWORDS	Cell cycle	49	4.87562	7.42851e-05	Bex2, Nup43, Ncapd3, Siah1a, Sept4, Kif2a, E4f1, Txnl4b, Rad21, Tlk1, Ptp4a1, Mcmbp, Mitd1, Klhl9, Blcap, Wasl, Ppm1d, Dmtf1, Rb1cc1, Pttg1, Poc5, Ccne2, Pkn2, Ckap5, Trp53, Reep4, Rint1, Spag8, Ccnh, Gspt2, A730008H23Rik, Cetn2, Fam175b, Rhoa, Cenpc1, Anapc13, Stk11, Mcm7, Pik3c3, Lats1, Mad2l1, Ppm1g, Eif2ak4, Rif1, Lzts2, Lig3, Plk3, Pdcd6ip, Chtf8	972	626	22680	1.82641	0.0247967	0.000836626	0.101024
	KEGG_PATHWAY	mmu03013:RNA transport	22	2.18905	7.55386e-05	Rpp40, Gm9839, Pabpc2, Trnt1, Pop1, Thoc2, Ncbp2, Nup205, Eif3e, Nup107, Rpp30, Upf3b, Casc3, Clns1a, Eif3b, Thoc5, Xpo5, Nup43, Gm8994, Upf3a, Ddx20, Fmr1	378	170	7720	2.64301	0.0182633	0.00917372	0.0977127
	GOTERM_CC_DIRECT	GO:0005794~Golgi apparatus	84	8.35821	9.32784e-05	Tmem165, Glt8d1, Bet1, Impad1, Golt1b, Zdhhc9, Psmb6, Glb1, Grina, Aimp1, Trim23, Pwp1, Man2a2, Dennd5a, Slc35b4, Tmem79, Scyl3, Arfrp1, Lman2, Copg2, Mtor, Ccdc88a, Pnpla8, Ganab, Dbi, Gopc, Pitpnb, Trrap, Prepl, Rab1b, Ubap1, Vps52, Pebp1, Tcp1, Neo1, Rpgr, B3gat3, Slc30a7, Pgap3, Ncstn, Tmem167, Cat, Rab12, Ocrl, Qpctl, Rab33b, Copa, Stmn4, Jakmip2, Ap1ar, Mppe1, Pak1, Cant1, Aph1a, Nucb1, Cre…	905	1190	19662	1.5336	0.0532848	0.00455268	0.137264
	KEGG_PATHWAY	mmu01130:Biosynthesis of antibiotics	25	2.48756	0.000112026	Nsdhl, Dlst, Tm7sf2, Pfkm, Aldh3a2, Pdha1, Csl, Ldhb, Akr1a1, Acat2, Fh1, Rpe, Acaa1a, Pgm1, Idh3a, Odc1, Taldo1, Papss1, Sucla2, Ppat, Cat, Gpi1, Eno1, Prps1, Pgp	378	214	7720	2.3859	0.0269655	0.00907053	0.144879
	KEGG_PATHWAY	mmu01100:Metabolic pathways	91	9.05473	0.000114493	Impad1, Glb1, Uqcrfs1, Aldh3a2, Ndufa12, Man2a2, Gns, Rev3l, Pmvk, Itpa, Pdha1, Atp6v0d1, Gpam, Akr1a1, Pank2, Acox1, Fh1, Rpe, Slc33a1, Aldh18a1, Agps, Coq7, Ganab, Sphk1, Idh3a, Apip, Cpox, Odc1, Cmas, Alg12, Ndufb11, B3gat3, Papss1, Sucla2, Bdh1, Sephs1, Eno1, Mocs2, Aprt, Ocrl, Pgp, Nsdhl, Ndufs4, Pigc, Ndufb6, Dlst, Cds2, Etnk1, Pcyt2, Tm7sf2, Pfkm, Cyp2u1, Alas1, Gmps, Mogs, Cndp2, Dctpp1, …	378	1278	7720	1.45424	0.0275511	0.00696011	0.148067
	UP_KEYWORDS	Spliceosome	16	1.59204	0.000142618	Zrsr2, Syncrip, Lsm2, Phf5a, Prpf18, Snrpb, Sf3b4, Ppil1, Zcrb1, Prpf3, Hnrnpc, Scaf8, Srek1, Ddx41, Zcchc8, Sugp1	972	117	22680	3.19088	0.0470648	0.0015539	0.19387
	KEGG_PATHWAY	mmu04146:Peroxisome	14	1.39303	0.000171472	Acox1, Acaa1a, Abcd3, Prdx1, Agps, Hmgcl, Scp2, Far1, Pex19, Pex5, Acsl3, Pmvk, Cat, Pex1	378	83	7720	3.44489	0.0409795	0.00833364	0.22168
	KEGG_PATHWAY	mmu04141:Protein processing in endoplasmic reticulum	21	2.08955	0.000186353	Dnajc5, Sec61g, Prkcsh, Pdia4, Dnajb12, Ganab, Derl3, Mogs, Pdia3, Plaa, Sec23a, Rnf185, Yod1, Eif2ak4, Ube2d1, Ube2j2, Ssr1, P4hb, Tram1, Lman2, Dnajb11	378	168	7720	2.55291	0.044456	0.00755042	0.240897
	UP_KEYWORDS	Methylation	66	6.56716	0.000186689	Arid1a, Klhdc10, Zfp326, Ptpn23, Bex2, Rap1b, Ptp4a2, Ppp2cb, Wdr13, Ankrd17, Tubb2a, Tubb2b, Rab3a, Ppme1, Ncbp2, Ptp4a1, Rab1b, Irs2, Cmas, Nup107, Rpgr, H2afy, Gng10, Asxl2, Wasl, Rab33b, Fmr1, Copa, Slain2, Zcchc11, Rexo1, 1110038F14Rik, Tnrc6c, Tcerg1, Nufip2, Sfpq, Trp53, Braf, Snrpb, Pex19, Pdia3, Irf2bp1, Prpf40a, Crebbp, Akap8, Rbm10, Larp4b, Rap1a, Pkp4, Rhoa, Orc4, Syncrip, Slain1, Tme…	972	960	22680	1.60417	0.0611568	0.00197014	0.253707
	UP_KEYWORDS	Protein biosynthesis	18	1.79104	0.000190761	Iars, BB287469, Gm4027, Kars, Guf1, Aimp1, Eif3e, Yars2, Mars2, Pdf, Eif3b, Pstk, Tsfm, Dhx29, Qars, Gfm1, Gspt2, Eif2a	972	147	22680	2.85714	0.0624484	0.00195214	0.259235
	UP_KEYWORDS	Chaperone	21	2.08955	0.000212586	A730008H23Rik, Dnajc5, Bcs1l, Hspa14, Dnajb12, Ankrd13c, Dnajc11, Anp32b, Tcp1, Atox1, Cdc37l1, Sacs, Dnajc2, Asf1b, Tomm34, Dnajc25, Dnlz, P4hb, Igbp1, Cdc37, Dnajb11	972	191	22680	2.56545	0.0693405	0.00211135	0.288854
	GOTERM_CC_DIRECT	GO:0000785~chromatin	17	1.69154	0.000217748	Creb1, Rad21, Pink1, Hmgn1, Sfpq, Sin3a, Trp53, Hes1, Wdr82, Hdac2, H2afy, Kdm3b, Asf1b, Plk3, Kdm3a, Jmjd1c, Ankrd17	905	126	19662	2.93128	0.119999	0.00978504	0.320154
	UP_KEYWORDS	Isomerase	16	1.59204	0.000228093	Lrr1, Srr, Rpe, Pdia4, Fkbp1a, Pgm1, Fkbp3, Pdia3, Ppil1, Pusl1, Pus3, Pmm2, Gpi1, Ppig, P4hb, Gstz1	972	122	22680	3.06011	0.0742065	0.00220055	0.309893
	UP_KEYWORDS	GTP-binding	30	2.98507	0.000238616	Mx2, Trim23, Rab9, Arfrp1, Srprb, Rab5c, Gspt2, Adss, Rap1b, Sept4, Gtpbp1, Rap1a, Tubb2b, Tubb2a, Rab5a, Rhoa, Rab5b, Gna13, Rab3a, Guf1, Rab1b, Arl4a, Rhobtb2, Gnaq, Atl3, Dnm1l, Gtpbp4, Gfm1, Rab12, Rab33b	972	332	22680	2.10843	0.0774945	0.0022381	0.32417
	KEGG_PATHWAY	mmu05016:Huntington's disease	23	2.28856	0.000246478	Ndufb5, Ndufs4, Ap2s1, Ndufb6, Creb1, Casp9, Uqcrfs1, Cox8b, Sin3a, Trp53, Ndufa7, Ndufa12, Ndufb3, Cox7a2l, Ndufb11, Crebbp, Hdac2, Vdac3, Ndufb7, Dnali1, Gnaq, Polr2g, Ndufv2	378	198	7720	2.3724	0.0583749	0.00855577	0.318506
	UP_KEYWORDS	Chromatin regulator	26	2.58706	0.000260886	Arid1a, Cbx6, Actl6a, Smarca4, Kat5, Ss18l1, Dnajc2, Chd6, Kdm3a, Jmjd1c, Wac, Prkaa1, Epc1, Tlk1, Trrap, Atrx, Utp3, Rag2, Hdac2, Ogt, H2afy, Kdm3b, Suv420h1, Asf1b, Mcrs1, Msl1	972	270	22680	2.24691	0.0844141	0.0023807	0.354375
	UP_KEYWORDS	Magnesium	41	4.0796	0.000282039	Adprh, Zcchc11, Mark2, Srr, Impad1, Mdp1, Polh, Pink1, Papolg, Pfkm, Dctpp1, Itpa, Map3k12, Adss, Hprt, Map3k7, Prkaa1, Gna13, Trnt1, Mrs2, Nudt9, Pgm1, Idh3a, Stk11, Lats1, Acsl3, Fignl1, Papd4, Pstk, Ppm1g, Nudt5, Papola, Gnaq, Lig3, Riok2, Abl2, Eno1, Prps1, Gde1, Ppm1d, Pgp	972	521	22680	1.83621	0.0909385	0.00250587	0.383056
	UP_KEYWORDS	WD repeat	25	2.48756	0.000285662	Ahi1, Pik3r4, Wdr18, Ercc8, Wdr43, Pwp1, Coro1a, Eif3b, Nup43, Wdfy1, Mios, Wdr5b, Cstf1, Btrc, Wdr13, Wdr91, Wdr35, Wdr73, Dcaf11, Taf5l, Wdr82, Plaa, Nle1, Copa, Eif2a	972	256	22680	2.27865	0.0920513	0.00247303	0.387968
	UP_KEYWORDS	DNA damage	30	2.98507	0.000291259	Pttg1, Actl6a, Polh, Herc2, Ercc8, Trip12, Taok1, Sfpq, Clock, Xrcc6, Rev3l, Gtf2h2, Eme2, Cetn2, Shprh, Rad21, Tlk1, Xrcc3, Fancg, Stk11, Atrx, Xpc, Xrcc1, Rtel1, Lig3, Rif1, Mcrs1, Plk3, Alkbh3, Fmr1	972	336	22680	2.08333	0.093768	0.00245847	0.395556
	UP_KEYWORDS	Endosome	36	3.58209	0.00039464	Snx13, 9030624J02Rik, Tmem165, Pikfyve, Ptpn23, Pik3r4, Vps16, March2, Ccdc53, Arrdc3, Snx14, Stam, Flot1, Rab9, Ehd3, Stx7, Wdfy1, Trim27, Rab5c, Snx19, Chmp2b, Ptp4a2, Rap1a, Ifnar1, Rab5a, Rab5b, Ptp4a1, Mitd1, Ubap1, Pik3c3, Vps52, Lamp1, Amotl2, Ankrd27, Ocrl, Rab12	972	443	22680	1.89616	0.124898	0.00324873	0.535608
	UP_KEYWORDS	Helicase	16	1.59204	0.000456351	Helq, Shprh, Ddx54, Dhx33, Atrx, Mcm7, Xrcc6, Rtel1, Smarca4, Gm8994, Dhx29, Chd6, Ddx20, Ddx27, Ddx41, Ddx18	972	130	22680	2.87179	0.142969	0.00366664	0.619121
	UP_KEYWORDS	Hydrolase	98	9.75124	0.000809757	Impad1, Ufsp2, Usp12, Sirt3, Nit2, Itpa, Tatdn1, Shprh, Ppme1, Ganab, Capn10, Blmh, Dnpep, Ppp3ca, Ctsl, Rpp30, Pdf, Xpnpep3, Them4, Atl3, Tysnd1, Gde1, Ocrl, Rexo1, Ddx54, Cant1, Senp6, Dolpp1, Smarca4, Dctpp1, Yod1, Lactb, Ddx18, Ddx41, Spcs2, Abhd4, Katnal1, Gm9839, Nudt9, Atrx, Psmb2, Atad1, Dnm1l, Dcp1a, Ptpn23, Glb1, Psmb6, Hint1, Man2a2, Xrcc6, Gns, Nceh1, Chd6, Ddx27, Ptp4a2, Ppp2cb, Helq…	972	1646	22680	1.38923	0.239522	0.00634741	1.09614
	UP_KEYWORDS	Cilium biogenesis/degradation	16	1.59204	0.000994454	Ptpn23, Iqcb1, Ahi1, Ofd1, Bbs7, Tctn3, Wdr35, Ssx2ip, Pcm1, Rpgr, Ehd3, Trove2, Bbs5, Atp6v0d1, Ocrl, Cep290	972	140	22680	2.66667	0.285586	0.00761388	1.34459
	UP_KEYWORDS	Prenylation	17	1.69154	0.00117518	Rap1a, Rhoa, Rab5a, Rab5b, Rab3a, Ptp4a1, Stk11, Rab1b, Pex19, Rab9, Rpgr, Gng10, Rab5c, Rap1b, Rab12, Rab33b, Ptp4a2	972	157	22680	2.52654	0.327964	0.0087932	1.58714
	UP_KEYWORDS	Respiratory chain	10	0.995025	0.00122836	Ndufs4, Ndufb5, Ndufb6, Ndufb11, Ndufb7, Uqcrfs1, Ndufa12, Ndufa7, Ndufv2, Ndufb3	972	62	22680	3.76344	0.339951	0.00899067	1.65841
Cluster 7
	Category	Term	Count	%	Pvalue	Genes	List Total	Pop Hits	Pop Total	Fold Enrichment	Bonferroni	Benjamini	FDR
	UP_SEQ_FEATURE	glycosylation site:N-linked (GlcNAc...)	293	18.3584	3.30621e-08	F2rl2, Tyr, Hs3st2, Galnt13, Orm2, Lrfn2, Tmem200a, Col4a1, Lyzl1, Ccr8, Dsg1b, Il1rl1, Dsg1c, Abcc1, Smgc, Dag1, Ttyh2, Rhcg, Mcpt1, Dsg4, F2r, Gabra6, Tmem81, 5430419D17Rik, Catsperb, Prss36, Cpvl, Tas1r2, Fcer1a, Galnt6, Havcr1, Nrg2, Clec7a, Kcnc2, Lipn, Abcd2, Frem3, Cnga1, Lama2, Col11a1, Abcc6, Nell1, Mep1a, Cd177, Cd19, Layn, Clec4a2, Dll1, Entpd8, Ibsp, Ptprn, Olfr183, Htr3a, Fcnb, Olr1,…	1112	3563	18012	1.33201	0.000100107	0.000100107	5.95956e-05
	UP_SEQ_FEATURE	topological domain:Cytoplasmic	244	15.2882	6.80706e-08	F2rl2, Mip, Tyr, Hs3st2, Galnt13, Lrfn2, Tmem200a, Susd3, Ccr8, Dsg1b, Il1rl1, Dsg1c, Abcc1, Ttyh2, Dag1, Rhcg, Tmem132d, Dsg4, F2r, Gabra6, Tmem81, Pxmp2, Tas1r2, Fcer1a, Galnt6, Havcr1, Nrg2, Clec7a, Otof, Kcnc2, Yif1b, Cnga1, Abcc6, Mep1a, Cd19, Layn, Clec4a2, Dll1, Entpd8, Ptprn, Olfr183, Htr3a, Slc28a3, Plscr2, Olr1, Cd86, Clec2g, Tmprss2, Fcgr1, Slc31a1, Tmem25, Gpr37l1, Cntnap2, Slc2a10, A…	1112	2880	18012	1.37232	0.000206096	0.000103054	0.0001227
	UP_SEQ_FEATURE	topological domain:Extracellular	198	12.406	1.49414e-07	F2rl2, Mip, Lrfn2, Tmem200a, Susd3, Ccr8, Dsg1b, Il1rl1, Dsg1c, Abcc1, Ttyh2, Dag1, Rhcg, Tmem132d, Dsg4, F2r, Gabra6, Tmem81, Tas1r2, Fcer1a, Havcr1, Nrg2, Clec7a, Otof, Yif1b, Cnga1, Abcc6, Mep1a, Cd19, Layn, Clec4a2, Dll1, Entpd8, Ptprn, Olfr183, Htr3a, Slc28a3, Plscr2, Olr1, Cd86, Clec2g, Tmprss2, Fcgr1, Slc31a1, Gpr37l1, Tmem25, Cntnap2, Slc2a10, Klra5, Klra2, Cdh7, Htr7, Klra6, Kcnj15, Hrh2…	1112	2256	18012	1.42162	0.000452323	0.000150797	0.000269324
	UP_KEYWORDS	Glycoprotein	311	19.4862	2.33691e-07	F2rl2, Tyr, Flrt2, Hs3st2, Galnt13, Orm2, Lrfn2, Tmem200a, Col4a1, Lyzl1, Ccr8, Dsg1b, Il1rl1, Dsg1c, Abcc1, Smgc, Dag1, Ttyh2, Rhcg, Mcpt1, Dsg4, F2r, Gabra6, Tmem81, 5430419D17Rik, Catsperb, Prss36, Cpvl, Tas1r2, Fcer1a, Galnt6, Havcr1, Nrg2, Clec7a, Kcnc2, Lipn, Abcd2, Frem3, Cnga1, Lama2, Col11a1, Abcc6, Mep1a, Nell1, Cd177, Cd19, Layn, Clec4a2, Dll1, Entpd8, Ibsp, Ptprn, Olfr183, Htr3a, Fcnb…	1419	3815	22680	1.30295	9.6276e-05	9.6276e-05	0.000327355
	INTERPRO	IPR011500:GPCR, family 3, nine cysteines domain	27	1.69173	4.99166e-07	Vmn2r28, Vmn2r52, Vmn2r7, Vmn2r17, Grm5, Vmn2r108, Vmn2r110, Vmn2r66, Vmn2r111, Vmn2r71, Tas1r2, Vmn2r65, Vmn2r92, Vmn2r114, Vmn2r31, Vmn2r6, Vmn2r63, Vmn2r87, Vmn2r34, Vmn2r20, Vmn2r4, Vmn2r3, Vmn2r32, Vmn2r25, Vmn2r118, Vmn2r100, Vmn2r116	1307	138	20594	3.08283	0.000901586	0.000901586	0.000848052
	UP_KEYWORDS	Disulfide bond	260	16.2907	6.25379e-07	F2rl2, Mup2, Flrt2, Hs3st2, Galnt13, Orm2, Lrfn2, Col4a1, Susd3, Mttp, Lyzl1, Ccr8, Il1rl1, Dag1, Mcpt1, Defb43, F2r, Gabra6, Tmem81, 5430419D17Rik, Prss36, Fcer1a, Galnt6, Havcr1, Nrg2, Clec7a, Defb29, Pdia5, Ang5, Lipn, Lama2, Col11a1, Nell1, Mep1a, Cd19, Layn, Ang3, Clec4a2, Dll1, Entpd8, Prss37, Ptprn, Cfhr1, Olfr183, Micu1, Htr3a, Fcnb, Olr1, Cd86, Clec2g, Txnrd1, Gkn2, Col4a3, C4a, Dcn, Def…	1419	3124	22680	1.33022	0.000257623	0.00012882	0.000876031
	INTERPRO	IPR000337:GPCR, family 3	27	1.69173	8.85659e-07	Vmn2r28, Vmn2r52, Vmn2r7, Vmn2r17, Grm5, Vmn2r108, Vmn2r110, Vmn2r66, Vmn2r111, Vmn2r71, Tas1r2, Vmn2r65, Vmn2r92, Vmn2r114, Vmn2r31, Vmn2r6, Vmn2r63, Vmn2r87, Vmn2r34, Vmn2r20, Vmn2r4, Vmn2r3, Vmn2r32, Vmn2r25, Vmn2r118, Vmn2r100, Vmn2r116	1307	142	20594	2.99599	0.00159911	0.000799873	0.00150467
	INTERPRO	IPR017978:GPCR, family 3, C-terminal	27	1.69173	1.75136e-06	Vmn2r28, Vmn2r52, Vmn2r7, Vmn2r17, Grm5, Vmn2r108, Vmn2r110, Vmn2r66, Vmn2r111, Vmn2r71, Tas1r2, Vmn2r65, Vmn2r92, Vmn2r114, Vmn2r31, Vmn2r6, Vmn2r63, Vmn2r87, Vmn2r34, Vmn2r20, Vmn2r4, Vmn2r3, Vmn2r32, Vmn2r25, Vmn2r118, Vmn2r100, Vmn2r116	1307	147	20594	2.89409	0.00315971	0.00105435	0.00297543
	UP_KEYWORDS	ATP-binding	128	8.02005	3.34377e-06	Nrk, Btk, Shpk, Ttk, Magi3, Prkcq, Ddx59, Abcc1, Prkch, Nmnat1, Kalrn, Naip1, Msh4, Aurkb, Nod2, Nlrp4c, 4921509C19Rik, Nlrp9c, Map3k15, Iars2, Adcy10, Ube2e1, Abcd2, Stk3, Myh8, Stk38l, Dgki, Fuk, Pip5k1b, Pip4k2a, Abcc6, Nek7, Myo15, Mast4, Acsm2, Rad50, Entpd8, Tgfbr1, Nubpl, Kif20b, Kif18a, Myh1, Taf1, Mak, Prkacb, Pip5kl1, Myo18b, Hspa1l, Abca6, Mov10, Smc1b, Nlrp2, Xrcc5, Smok4a, Epha6, Ddx…	1419	1363	22680	1.50098	0.00137669	0.000459107	0.00468387
	UP_KEYWORDS	Disease mutation	19	1.19048	9.73094e-06	Tyr, Mip, Mitf, Scn8a, Tshr, Cdh23, Pmp22, Btk, Mcoln3, Rpe65, Hal, Krt2, Tlr4, Col11a1, Tmc1, Prkdc, Myo15, Dsg4, Fech	1419	90	22680	3.37421	0.00400114	0.00100179	0.0136303
	UP_SEQ_FEATURE	disulfide bond	205	12.8446	1.31776e-05	F2rl2, Mup2, Hs3st2, Galnt13, Orm2, Lrfn2, Col4a1, Susd3, Lyzl1, Ccr8, Il1rl1, Dag1, Mcpt1, Defb43, F2r, Gabra6, Tmem81, Amy2b, 5430419D17Rik, Prss36, Fcer1a, Galnt6, Havcr1, Nrg2, Clec7a, Defb29, Pdia5, Ang5, Lipn, Lama2, Nell1, Mep1a, Cd19, Layn, Ang3, Clec4a2, Dll1, Prss37, Olfr183, Htr3a, Olr1, Cd86, Clec2g, Txnrd1, Col4a3, C4a, Dcn, Defb20, Tmprss2, Fcgr1, Tpsg1, Gpr37l1, Tmem25, Ces5a, Cntn…	1112	2510	18012	1.32293	0.0391163	0.00992589	0.0237504
	INTERPRO	IPR001828:Extracellular ligand-binding receptor	27	1.69173	1.91259e-05	Vmn2r28, Vmn2r52, Vmn2r7, Vmn2r17, Grm5, Vmn2r108, Vmn2r110, Vmn2r66, Vmn2r111, Vmn2r71, Tas1r2, Vmn2r65, Vmn2r92, Vmn2r114, Vmn2r31, Vmn2r6, Vmn2r63, Vmn2r87, Vmn2r34, Vmn2r20, Vmn2r4, Vmn2r3, Vmn2r32, Vmn2r25, Vmn2r118, Vmn2r100, Vmn2r116	1307	167	20594	2.54749	0.0339705	0.00860301	0.0324889
	UP_KEYWORDS	Metal-binding	268	16.792	2.58188e-05	Zbtb8b, Tyr, Galnt13, L3mbtl2, 2010111I01Rik, Dsg1b, Prkcq, Dsg1c, Nudt12, Ccnb1ip1, Prkch, Prdm9, Kcnip2, Zfp790, Ypel3, Gm14391, Dsg4, Fech, Efcab6, Xrcc6bp1, Zfp111, Galnt6, Map3k15, Clec7a, Adcy10, Frem3, Stk3, Vps29, Otud7b, Stk38l, Col11a1, Mep1a, Hnf4g, Zfp788, Ang3, Mast4, Acsm2, Rad50, Entpd8, Prss37, Nubpl, Zfp677, Ash2l, Cyp2e1, Cyp4x1, Micu1, Fcnb, Plscr2, Traf2, Morc2b, Lpp, Rffl, Ac…	1419	3395	22680	1.2617	0.0105811	0.00212523	0.036161
	UP_KEYWORDS	Transferase	145	9.08521	2.66522e-05	Gykl1, Hs3st2, Nrk, Galnt13, Btk, Pign, Shpk, Ttk, Magi3, Prkcq, Cdkn1a, Prkch, Prdm9, Dusp16, Nmnat1, Oxct2a, Kalrn, Aurkb, Phka1, 4921509C19Rik, Galnt6, Map3k15, Gtdc1, Ube2e1, Akap14, Stk3, Nat2, Stk38l, Rnf19b, Dgki, Fuk, Pip5k1b, Pip4k2a, Baat, Nek7, Mast4, Trmt2b, Zdhhc15, Tgfbr1, Tpmt, Ispd, Taf1, Mak, Prkacb, Pip5kl1, Arih2, Zcchc4, Satl1, Cerkl, B3galt1, Sult1d1, Glt6d1, Galntl6, Smok4a,…	1419	1654	22680	1.40118	0.0109208	0.00182847	0.0373281
	UP_KEYWORDS	Kinase	73	4.57393	3.08428e-05	Nrk, Gykl1, Dmpk, Btk, Shpk, Ttk, Magi3, Prkcq, Cdkn1a, Prkch, Dusp16, Kalrn, Mapk6, Map3k14, Acvr2a, Aurkb, Phka1, 4921509C19Rik, Map3k15, Atm, Ern1, Tgfbr2, Akap14, Stk3, Stk38l, Dgki, Fuk, Ddr2, Pip5k1b, Pip4k2a, Mast2, Prkdc, Nek7, Mast4, Tgfbr1, Nuak1, Map3k13, Prkg2, Igf1r, Nek4, Ttn, Kdr, Dclk3, Mapkapk2, Chek1, Stk32b, Mak, Taf1, Prkacb, Pip5kl1, Adck5, Cdk7, Camk2n2, Rps6ka6, Vprbp, Phkg…	1419	707	22680	1.6503	0.012627	0.0018137	0.0431961
	UP_KEYWORDS	Deafness	8	0.501253	6.34894e-05	Foxi1, Mitf, Cdh23, Tmc1, Grxcr1, Mpv17, Myo15, Whrn	1419	18	22680	7.10359	0.0258193	0.00326447	0.0888996
	UP_KEYWORDS	Serine/threonine-protein kinase	47	2.94486	6.73465e-05	Tgfbr1, Nuak1, Nrk, Dmpk, Map3k13, Prkg2, Ttn, Nek4, Dclk3, Mapkapk2, Ttk, Chek1, Stk32b, Taf1, Mak, Prkcq, Prkacb, Adck5, Prkch, Cdk7, Rps6ka6, Vprbp, Phkg1, Kalrn, Stk31, Mapk6, Bub1b, Acvr2a, Map3k14, Aurkb, 4921509C19Rik, Map3k15, Tnni3k, Pik3ca, Atm, Smok4a, Ern1, Tgfbr2, Stk3, Nek1, Stk38l, Camk1, Myo3a, Mast2, Prkdc, Nek7, Mast4	1419	405	22680	1.85483	0.0273663	0.00307833	0.094298
	UP_KEYWORDS	Lectin	26	1.62907	7.7438e-05	Clec4a4, Galnt13, Sele, Fcnb, Klrb1b, Olr1, Klra18, Clec2g, Klrb1c, Klra8, Cd93, Zg16, Sbp, Galnt6, Clec7a, Galntl6, Klra3, Klra4, Lman2l, Cd209e, Layn, Clec12a, Klra5, Clec4a2, Klra2, Klra6	1419	173	22680	2.40208	0.0314021	0.00318549	0.108421
	UP_KEYWORDS	Nucleotide-binding	149	9.33584	9.31692e-05	Rab8b, Nrk, Btk, Shpk, Ttk, Magi3, Prkcq, Ddx59, Abcc1, Prkch, Gimap8, Nmnat1, Rac2, Rab19, Kalrn, Naip1, Msh4, Aurkb, Nod2, Nlrp4c, 4921509C19Rik, Nlrp9c, Map3k15, Iars2, Adcy10, Ube2e1, Ralb, Abcd2, Stk3, Myh8, Stk38l, Gbp11, Cnga1, Dgki, Fuk, Pip5k1b, Pip4k2a, Abcc6, Myo15, Nek7, Mast4, Acsm2, Rad50, Entpd8, Tgfbr1, Nubpl, Kif20b, Kif18a, Myh1, 4933425L06Rik, Gbp8, Mak, Taf1, Prkacb, Pip5kl1, …	1419	1754	22680	1.35774	0.03766	0.00348369	0.130433
	UP_KEYWORDS	Signal	340	21.3033	0.000130384	F2rl2, Mup2, Tyr, Flrt2, Serpine3, Gm1123, Ceacam20, Mitf, Orm2, Lrfn2, Pcdhb11, Col4a1, Mttp, Lyzl1, Dsg1b, Il1rl1, Vmn2r17, Dsg1c, Smgc, Dag1, Gm12888, Tmem132d, Mcpt1, Dsg4, D730048I06Rik, Defb43, F2r, Gabra6, Tmem81, 5430419D17Rik, Prss36, Cpvl, Tas1r2, Fcer1a, Havcr1, Defb29, Pdia5, Fndc1, Ang5, Lipn, Frem3, Lama2, Col11a1, Vmn2r87, Mep1a, Nell1, Cd177, Alpi, Vmn2r20, Cd19, Layn, Scgb3a2, An…	1419	4543	22680	1.19618	0.0523043	0.00446681	0.182488
	UP_KEYWORDS	Immunity	45	2.81955	0.000209878	H60b, Slamf6, Oas3, Rsad2, Btk, Fcnb, Tlr7, C4bp, Vtcn1, Tnfrsf13b, Cd180, Olr1, Ifi202b, Crtam, Cd86, Mavs, Prkcq, Tlr4, Pag1, Trim25, Ly86, H2-DMa, Cnpy3, Tlr1, Ly96, Tlr6, Fcgr1, Nod2, Hc, C8b, Clec7a, Cr2, Sp110, Otud7b, Rnf19b, Lax1, Ptms, Sarm1, Tlr9, Polr3g, H2-Aa, Tfe3, Clec4a2, Cd300ld, Orai1	1419	401	22680	1.79361	0.0828452	0.00663015	0.293598
	UP_KEYWORDS	Ion channel	39	2.44361	0.000303664	Kcnh4, Trpv6, Kcnj15, Trpa1, Htr3a, Mcoln3, Gabra4, Clic4, Hcn2, Fxyd4, Pkd2l1, Kcnip4, Kctd6, Trpc6, Ttyh2, Kcnip2, Clic1, Cacna1h, Kcnk9, Ano6, Cacna1e, Gabra6, Kcnj2, Kcnc3, Clcn1, Scn8a, Trpc4, Kcns3, Kcnh7, Cacng5, Kcnc2, Kcnk7, Cnga1, Lrrc26, Tmc1, Cftr, Tmem38b, Kcne2, Orai1	1419	336	22680	1.85518	0.117617	0.00889793	0.424535
Cluster 8
	Category	Term	Count	%	Pvalue	Genes	List Total	Pop Hits	Pop Total	Fold Enrichment	Bonferroni	Benjamini	FDR
	UP_SEQ_FEATURE	glycosylation site:N-linked (GlcNAc...)	505	23.2184	2.27991e-39	Lhcgr, Slc1a3, Qpct, Htr5b, Slc6a4, Tmem130, Chrna2, Itgbl1, Klra1, Cd209b, Pcdh18, Mcpt8, Lrrc15, Gfral, Sorl1, L1cam, Cd36, Serpina3b, Icam2, Cdh26, Dbh, Timd2, Adam24, Adam22, Dspp, Lamb1, Gabra5, Lbp, Neto2, Loxl3, Pcsk9, Serpinc1, Rnase6, Tmem8, Il22, Lrrc66, Cntnap5c, Col5a2, Gprc5a, Pkd1l3, Fcrl1, Mfge8, Lamb3, Trhr, Col4a4, Gucy2g, Klkb1, Fcgrt, Adora1, Slc37a2, Sv2b, Grik1, Ihh, Olfr1030…	1510	3563	18012	1.69068	7.76083e-36	7.76083e-36	4.16313e-36
	UP_KEYWORDS	Glycoprotein	531	24.4138	2.26476e-37	Lhcgr, Trpc3, Qpct, Slc1a3, Htr5b, Slc6a4, Tmem130, Chrna2, Itgbl1, Klra1, Cd209b, Pcdh18, Mcpt8, Lrrc15, Gfral, Sorl1, L1cam, Cd36, Serpina3b, Icam2, Cdh26, Dbh, Timd2, Adam24, Adam22, Dspp, Lamb1, Gabra5, Lbp, Neto2, Loxl3, Pcsk9, Slc22a27, Serpinc1, Rnase6, Tmem8, Il22, Lrrc66, Cntnap5c, Col5a2, Gprc5a, Pkd1l3, Fcrl1, Mfge8, Lamb3, Trhr, Col4a4, Gucy2g, Klkb1, Fcgrt, Adora1, Olfr78, Slc37a2, S…	1898	3815	22680	1.66321	9.76109e-35	9.76109e-35	3.19319e-34
	UP_KEYWORDS	Disulfide bond	445	20.4598	7.6876e-33	Lhcgr, Qpct, Htr5b, Slc6a4, Sval1, Chrna2, Klra1, Cd209b, Mcpt8, Sorl1, L1cam, Cd36, Icam2, Dbh, Timd2, Fcer1g, Adam24, Adam22, Bmpr1b, Cacna1d, Lamb1, Gabra5, Lbp, Galnt9, Neto2, Loxl3, Pcsk9, Serpinc1, Rnase6, Tmem8, Il22, Cntnap5c, Col5a2, Gsdmc4, Pkd1l3, Mfge8, Fcrl1, Lamb3, Trhr, Col4a4, C7, Klkb1, Fcgrt, Adora1, Cxcl17, Olfr78, Cpa3, Sval3, Olfr1030, Gpm6a, Sstr5, Htr1f, Htr4, Skint2, Agtr1…	1898	3124	22680	1.70214	3.31336e-30	1.65668e-30	1.08391e-29
	UP_SEQ_FEATURE	topological domain:Extracellular	328	15.0805	8.46108e-26	Fzd4, Lhcgr, Oprk1, Trpc3, Slc1a3, Htr5b, Slc6a4, Ms4a8a, Tmem130, Osmr, P2ry2, Slc10a6, Chrna2, Klra1, Pkhd1l1, Pcdh18, Cd209b, Lrrc15, Gucy2c, Gfral, Gpr55, Sorl1, L1cam, Cd44, Gabrb1, Gabra2, Gabra3, Cd36, Icam2, Cdh26, Panx3, Timd2, Abhd6, Fcer1g, Ermp1, Tmprss7, Adam24, Adam22, Ptafr, Gpr68, Bmpr1b, Slc7a11, Aqp5, Cacna1d, Kl, Gabra5, Slc6a2, Cd200r3, Klra21, Neto2, Ms4a6c, Chrm2, Kcnj14, Gp…	1510	2256	18012	1.73428	2.88015e-22	1.44008e-22	1.545e-22
	UP_SEQ_FEATURE	topological domain:Cytoplasmic	385	17.7011	1.71958e-23	Lhcgr, Trpc3, Slc1a3, Htr5b, Slc6a4, Tmem130, Chrna2, Klra1, Cd209b, Pcdh18, Lrrc15, Gfral, Sorl1, L1cam, Cd36, Icam2, Cdh26, Timd2, Dbh, Fcer1g, Abhd6, Adam24, Adam22, Bmpr1b, Cacna1d, Gabra5, Neto2, Tmem8, Cntnap5c, Gprc5a, Pkd1l3, Fcrl1, Trhr, Gucy2g, Fcgrt, Adora1, Slc47a2, Sv2b, Grik1, Olfr1030, Gpm6a, Sstr5, Htr1f, Grin3b, Htr4, Fmr1nb, Skint2, Agtr1b, Mpz, Tmc6, Ms4a6b, Syt5, Adam12, Adam7…	1510	2880	18012	1.59461	5.85346e-20	1.95115e-20	3.13997e-20
	UP_SEQ_FEATURE	disulfide bond	343	15.7701	2.79194e-22	Fzd4, Lhcgr, Oprk1, Htr5b, Osmr, Iltifb, P2ry2, Chrna2, Pla2g2f, Aoah, Klra1, Cd209b, Mcpt8, Sorl1, L1cam, Cd44, Nell2, Gabrb1, Gabra2, Gabra3, Cd36, Icam2, Timd2, Dbh, Ceacam5, Fcer1g, Ermp1, Tmprss7, Adam24, Adam22, Ptafr, Gpr68, Lamb1, Gabra5, Klra21, Cd200r3, Neto2, Ache, Loxl3, Chrm2, Pcsk9, Tnr, Lipm, Smoc2, Serpinc1, Gpr132, Gabrg3, Rnase6, Gabrr2, Tmem8, Rxfp2, Atp4b, Il22, St6galnac5, Cn…	1510	2510	18012	1.63007	9.50376e-19	2.37594e-19	5.0981e-19
	UP_SEQ_FEATURE	signal peptide	405	18.6207	2.90561e-22	Lhcgr, Qpct, Tmem130, Chrna2, Itgbl1, Pcdh18, Mcpt8, Lrrc15, Gfral, Sorl1, L1cam, Serpina3b, Icam2, Cdh26, Timd2, Fcer1g, Lrrc17, Adam24, Adam22, Dspp, Bmpr1b, Lamb1, Gabra5, Lbp, Neto2, Loxl3, Pcsk9, Serpinc1, Rnase6, Tmem8, Il22, Cntnap5c, Col5a2, Pkd1l3, Mfge8, Fcrl1, Lamb3, Col4a4, Gucy2g, Klkb1, Fcgrt, Cxcl17, Cpa3, Grik1, Ihh, Smr3a, Grin3b, Skint2, Art4, Rspo4, Mpz, Serpina6, Cpa6, C1qtnf2…	1510	3124	18012	1.54643	9.89071e-19	1.97814e-19	5.30566e-19
	UP_KEYWORDS	Signal	536	24.6437	1.03856e-19	Lhcgr, Qpct, Sval1, Tmem130, Chrna2, Itgbl1, Pcdh18, Mcpt8, Lrrc15, Gfral, Sorl1, L1cam, Kcnk10, Serpina3b, Cdh26, Icam2, Timd2, Fcer1g, Lrrc17, Adam24, Car10, Adam22, Dspp, Bmpr1b, Gm5615, Lamb1, Gabra5, Lbp, Neto2, Loxl3, Pcsk9, Serpinc1, Rnase6, Tmem8, Il22, Lrrc66, Cntnap5c, Col5a2, Pkd1l3, Fcrl1, Mfge8, Lamb3, Col4a4, C7, 1700003H04Rik, Gucy2g, Klkb1, Fcgrt, Cxcl17, Cpa3, Sval3, Grik1, Ihh, …	1898	4543	22680	1.40984	4.47617e-17	1.49206e-17	1.46431e-16
	UP_SEQ_FEATURE	transmembrane region	484	22.2529	5.96971e-14	Lhcgr, Trpc3, Slc1a3, Htr5b, Slc6a4, Tmem130, Mboat1, Chrna2, Klra1, Mctp2, Cd209b, Pcdh18, Lrrc15, Gfral, Sorl1, L1cam, Clmn, Cd36, Icam2, Cdh26, Dbh, Timd2, Fcer1g, Abhd6, Adam24, Adam22, Bmpr1b, Cacna1d, Gabra5, Neto2, Gapt, Tmem8, Lrrc66, Cntnap5c, Gprc5a, Soat2, Mfsd7c, Pkd1l3, Fcrl1, Trhr, Gucy2g, Fcgrt, Adora1, Slc47a2, Plekhh2, Slc25a48, Slc37a2, Sv2b, Zdhhc14, Grik1, Olfr1030, Lrrc8b, Gp…	1510	4312	18012	1.33891	2.03321e-10	3.38868e-11	1.09068e-10
	INTERPRO	IPR001828:Extracellular ligand-binding receptor	47	2.16092	4.22489e-13	Vmn2r51, Npr3, Vmn2r54, Vmn2r99, Grin2a, Grin2d, Grm8, Gucy2e, Gucy2c, Vmn2r58, Gucy2g, Vmn2r11, Grm7, Vmn2r60, Vmn2r13, Vmn2r59, Vmn2r120, Vmn2r16, Vmn2r2, Gabbr2, Vmn2r53, Vmn2r105, Vmn2r104, Vmn2r103, Vmn2r48, Vmn2r107, Vmn2r97, Vmn2r26, Vmn2r96, Vmn2r70, Vmn2r94, Vmn2r82, Vmn2r18, Grik1, Vmn2r91, Vmn2r24, Gm9268, Vmn2r76, Gucy2f, Vmn2r19, Vmn2r101, Vmn2r117, Vmn2r23, Vmn2r102, Vmn2r57, Grin3a…	1755	167	20594	3.30252	8.83744e-10	8.83744e-10	7.30127e-10
	GOTERM_CC_DIRECT	GO:0016020~membrane	739	33.977	1.30193e-12	Lhcgr, Trpc3, Plekhf2, Plcd4, Slc1a3, Htr5b, Slc6a4, Tmem130, Lrrk2, Mboat1, Chrna2, Klra1, Alox12, Pcdh18, Cd209b, Mctp2, Lrrc15, Tulp1, Gfral, Hspa2, Krt1, Sorl1, L1cam, Rasl11b, Clmn, Rab15, Cd36, Cdh26, Icam2, Dbh, Timd2, Fcer1g, Abhd6, Adam24, Adam22, Parp14, Bmpr1b, Ctnna2, Tnfaip8l3, Cacna1d, Drp2, Recql4, Gabra5, Lbp, Neto2, Loxl3, Noxa1, Slc22a27, Tmem8, Gapt, Psd4, Lrrc66, Cntnap5c, Gsd…	1698	6998	19662	1.22281	8.13724e-10	8.13724e-10	1.93363e-09
	UP_KEYWORDS	Secreted	218	10.023	4.07623e-11	Qpct, Iltifb, Prl8a1, Pla2g2f, Defb42, Aoah, Itgbl1, Mcpt8, Creg2, Tulp1, Sorl1, Nell2, Serpina3b, Lrrc17, Dspp, Kl, Lamb1, Gm94, Lbp, Ache, Loxl3, Pm20d1, Pcsk9, Tnr, Lipm, Smoc2, Serpinc1, Il22, Col5a2, Serpinf2, Plg, Mfge8, Lamb3, Sfrp5, Col4a4, Wfdc11, Klkb1, Fgf23, Kirrel3, Pla2g5, Cxcl17, Igf2, Adamtsl1, Itih5, Tshb, Zp2, Zp3, Egfl6, Pla2g2c, Ihh, Pla2r1, Islr, Smr3a, Fgf1, Lipf, Smr2, Rspo…	1898	1685	22680	1.54598	1.75685e-08	4.39214e-09	5.74728e-08
	INTERPRO	IPR017978:GPCR, family 3, C-terminal	40	1.83908	8.75032e-11	Vmn2r51, Vmn2r54, Gprc5a, Vmn2r99, Gprc5c, Grm8, Vmn2r58, Vmn2r11, Grm7, Vmn2r60, Vmn2r13, Vmn2r59, Vmn2r120, Vmn2r16, Vmn2r2, Gabbr2, Vmn2r53, Vmn2r105, Vmn2r104, Vmn2r103, Vmn2r48, Vmn2r107, Vmn2r97, Vmn2r26, Vmn2r96, Vmn2r70, Vmn2r94, Vmn2r82, Vmn2r18, Vmn2r91, Vmn2r24, Gm9268, Vmn2r76, Vmn2r19, Vmn2r101, Vmn2r117, Vmn2r23, Vmn2r102, Vmn2r57, Grm3	1755	147	20594	3.19305	1.83057e-07	9.15284e-08	1.51236e-07
	GOTERM_CC_DIRECT	GO:0005576~extracellular region	228	10.4828	1.19465e-10	Qpct, Sval1, Iltifb, Prl8a1, Pla2g2f, Defb42, Aoah, Itgbl1, Mcpt8, Creg2, Tulp1, Sorl1, Nell2, Serpina3b, Lrrc17, Dspp, Kl, Lamb1, Gm94, Lbp, Ache, Loxl3, Pm20d1, Pcsk9, Tnr, Lipm, Smoc2, Serpinc1, Il22, Col5a2, Serpinf2, Plg, Mfge8, Lamb3, Sfrp5, Col4a4, Wfdc11, Klkb1, Fgf23, Kirrel3, Pla2g5, Cxcl17, Igf2, St14, Adamtsl1, Itih5, Sval3, Tshb, Zp2, Zp3, Egfl6, Pla2g2c, Ihh, Pla2r1, Islr, Smr3a, Fg…	1698	1753	19662	1.50606	7.46655e-08	3.73327e-08	1.77426e-07
	UP_KEYWORDS	Ion transport	100	4.5977	2.44766e-10	Slc5a4a, Trpc3, Gabre, Gabrr3, Slc26a7, Chrna1, Kcnk12, Tmc6, Tmem63a, Clic6, Aqp4, Slc10a6, Atp2b3, Slc8a3, Chrna2, Slc12a3, Slc30a2, Chrna3, Mlc1, Slc24a4, Glra1, Slc38a11, Kcnmb1, Slc5a8, Kcnk10, Gabrb1, Gabra2, Catsper4, Gabra3, Gm6614, P2rx3, Slc22a4, Kcnk2, Panx3, Slc9a2, Slco1a4, Slco2b1, Cacna2d4, Hephl1, Clcnkb, Slc9a4, Slc24a3, Slc4a1, Calhm2, Cacna1d, Atp6v0d2, Steap1, Slc17a2, Slc5a7,…	1898	619	22680	1.93044	1.05494e-07	2.10988e-08	3.45108e-07
	KEGG_PATHWAY	mmu04080:Neuroactive ligand-receptor interaction	59	2.71264	3.08412e-10	Lhcgr, Agtr1b, Oprk1, Gabre, Gabrr3, Htr5b, Chrna1, Taar7a, P2ry2, Lpar1, Chrna2, Chrna3, Sctr, Glra1, Taar8b, Gabbr2, Hcrtr2, Gabrb1, Glp1r, Gabra2, Adcyap1r1, Gabra3, P2rx3, Uts2r, Npy1r, Oprm1, Ghrhr, Ptafr, Try5, Gabra5, Grm3, Chrm2, Gabrg3, Gabrr2, Rxfp2, Plg, Sstr3, Grin2a, Rxfp3, Grin2d, Trhr, Grm8, Hrh4, Grm7, Glra2, Ptger3, Adora1, P2rx5, Tshb, Npffr2, Ntsr1, Grik1, Rxfp1, Ctsg, Htr1f, S…	668	285	7720	2.39248	8.45049e-08	8.45049e-08	4.0643e-07
	INTERPRO	IPR000337:GPCR, family 3	38	1.74713	4.61176e-10	Vmn2r51, Vmn2r54, Vmn2r99, Grm8, Vmn2r58, Vmn2r11, Grm7, Vmn2r60, Vmn2r13, Vmn2r59, Vmn2r120, Vmn2r16, Vmn2r2, Gabbr2, Vmn2r53, Vmn2r105, Vmn2r104, Vmn2r103, Vmn2r48, Vmn2r107, Vmn2r97, Vmn2r26, Vmn2r96, Vmn2r70, Vmn2r94, Vmn2r82, Vmn2r18, Vmn2r91, Vmn2r24, Gm9268, Vmn2r76, Vmn2r19, Vmn2r101, Vmn2r117, Vmn2r23, Vmn2r102, Vmn2r57, Grm3	1755	142	20594	3.14021	9.64779e-07	3.21593e-07	7.97072e-07
	INTERPRO	IPR011500:GPCR, family 3, nine cysteines domain	37	1.70115	7.62424e-10	Vmn2r51, Vmn2r54, Vmn2r99, Grm8, Vmn2r58, Vmn2r11, Grm7, Vmn2r60, Vmn2r13, Vmn2r59, Vmn2r120, Vmn2r16, Vmn2r2, Vmn2r53, Vmn2r105, Vmn2r104, Vmn2r103, Vmn2r48, Vmn2r107, Vmn2r97, Vmn2r26, Vmn2r96, Vmn2r70, Vmn2r94, Vmn2r82, Vmn2r18, Vmn2r91, Vmn2r24, Gm9268, Vmn2r76, Vmn2r19, Vmn2r101, Vmn2r117, Vmn2r23, Vmn2r102, Vmn2r57, Grm3	1755	138	20594	3.1462	1.59499e-06	3.98748e-07	1.31773e-06
	UP_KEYWORDS	Calcium	122	5.6092	7.86757e-10	Trpc3, Tktl1, Plcd4, Pcdhb10, Slc8a3, Pla2g2f, Pls1, Notch4, Rph3a, Slc24a4, Cd209b, Pcdh18, Mctp2, Nell2, Catsper4, Cdh26, Astn2, Aif1l, Cdh3, Dspp, Clcnkb, Megf6, Tnni1, Cacna1d, Ppp3r2, Sftpd, Cacna1f, Umodl1, Pcsk9, Smoc2, Atp2c2, Col5a2, Pkd1l3, Pnliprp1, Lcp1, Dmd, Frem2, Pla2g5, Casq2, Casq1, Plcd1, Avil, Efcab1, Cadps2, Itga6, Itga2, Oc90, Egfl6, Rxfp1, Pla2g2c, Ihh, Tgm1, Grin3b, Itga1, …	1898	827	22680	1.76279	3.39092e-07	5.65153e-08	1.10929e-06
	GOTERM_CC_DIRECT	GO:0005886~plasma membrane	527	24.2299	8.13558e-10	Lhcgr, Plcd4, Slc1a3, Htr5b, Slc6a4, Lrrk2, Chrna2, Klra1, Pcdh18, Tulp1, Gfral, Aldob, Krt1, L1cam, Kcnk10, Rab15, Cd36, Gm6614, Icam2, Cdh26, Timd2, Fcer1g, Pkp1, Bmpr1b, Ctnna2, Tnfaip8l3, Cacna1d, Drp2, Gabra5, Neto2, Noxa1, Pcsk9, Slc22a27, Vmn2r54, Tmem8, Gapt, Psd4, Gsdmc4, Gprc5a, Mfsd7c, Pkd1l3, Fcrl1, Trhr, Casp8, Dgkk, Fcgrt, Adora1, Plekhh2, Olfr78, Usp6nl, Klra10, Anks1b, Rftn1, Dtnb…	1698	4874	19662	1.25203	5.08474e-07	1.69491e-07	1.20828e-06
	GOTERM_CC_DIRECT	GO:0009986~cell surface	101	4.64368	1.36672e-09	Fzd4, Slc1a3, Tlr3, Lpar1, Notch2, Notch4, Dcstamp, Hspa2, L1cam, Cd44, Cd36, Clu, Timd2, Fcer1g, Cd9, Slc7a11, Il17rb, Slc1a2, Lbp, Slc6a2, Ache, Clec2i, Ccr9, Pcsk9, Tnr, Cd53, Serpinf2, Kcnc1, Plg, Pkd1l3, Trhr, Dmd, Grm7, Tmprss11d, Ptger3, Adam3, Flt3l, Pla2g5, Jam3, Ntm, Slamf1, Flt3, Ltf, Itga6, Itga2, Cd28, Scarb1, Ntsr1, Defb19, Pla2r1, Thy1, Wnt7a, Adamts15, Itgb8, Itga1, Tspan32, Sparc…	1698	629	19662	1.85935	8.542e-07	2.1355e-07	2.02982e-06
	UP_KEYWORDS	Membrane	847	38.9425	2.67862e-09	Lhcgr, Plcd4, Slc1a3, Chrna2, Alox12, Cd209b, Mctp2, Pcdh18, Lrrc15, Gfral, Sorl1, 4430402I18Rik, Clmn, Cdh26, Fcer1g, Adam22, Bmpr1b, Ctnna2, Tnfaip8l3, Cacna1d, Gabra5, Galnt9, 4932414J04Rik, Vmn2r54, Tmem8, Psd4, Cntnap5c, Gsdmc4, Soat2, Gprc5a, Mfge8, Fbxl7, Fcgrt, Adora1, Slc47a2, Plekhh2, Olfr78, Slc25a48, Plekha4, Zdhhc14, Grik1, Ihh, Lrrc8b, Htr1f, Sstr5, Htr4, Grin3b, Lsp1, Fmr1nb, Agtr1…	1898	8683	22680	1.16563	1.15449e-06	1.64927e-07	3.77673e-06
	INTERPRO	IPR004073:GPCR, family 3, vomeronasal receptor, type 2	33	1.51724	4.57122e-09	Vmn2r51, Vmn2r54, Vmn2r99, Vmn2r58, Vmn2r11, Vmn2r60, Vmn2r59, Vmn2r13, Vmn2r120, Vmn2r16, Vmn2r53, Vmn2r105, Vmn2r104, Vmn2r103, Vmn2r48, Vmn2r107, Vmn2r97, Vmn2r26, Vmn2r96, Vmn2r70, Vmn2r94, Vmn2r82, Vmn2r18, Vmn2r91, Vmn2r24, Gm9268, Vmn2r76, Vmn2r19, Vmn2r101, Vmn2r23, Vmn2r117, Vmn2r102, Vmn2r57	1755	121	20594	3.20031	9.56294e-06	1.9126e-06	7.90066e-06
	GOTERM_CC_DIRECT	GO:0005887~integral component of plasma membrane	154	7.08046	7.48993e-09	Lhcgr, Slc19a3, Oprk1, Trpc3, Slc3a1, Htr5b, Slc6a4, Tmem130, Osmr, Tlr3, Lpar1, Slc10a6, Slc8a3, Relt, Notch2, Dcstamp, Slc24a4, Pcdh18, Gpr55, Vmn1r212, Gabbr2, Gp1bb, Kcnk10, Gabrb1, P2rx3, Gm6614, Icam2, Fcer1g, Npy1r, Vmn1r227, Oprm1, Ptafr, Clcnkb, Cd9, Ltbr, Slc7a11, Aqp5, Il17rb, Tspan18, Cacna1d, Calhm2, Kl, Slc5a7, Slc1a2, Slc6a2, Chrm2, Tfr2, Slc22a27, Kcnj14, Gpr132, Klri2, Tmem8, Mus…	1698	1126	19662	1.5837	4.68119e-06	9.36241e-07	1.11238e-05
	UP_KEYWORDS	Ion channel	61	2.8046	1.57695e-08	Trpc3, Gabre, Gabrr3, Chrna1, Kcnk12, Tmem63a, Tmc6, Clic6, Chrna2, Chrna3, Mlc1, Glra1, Kcnmb1, Gabrb1, Kcnk10, Catsper4, Gabra2, Gabra3, P2rx3, Kcnk2, Panx3, Cacna2d4, Clcnkb, Calhm2, Cacna1d, Cacna1f, Cacna1i, Gabra5, Trpm6, Kcng3, Ucp1, Kcnj14, Gabrg3, Gabrr2, Kcnc4, Kcnc1, Grin2a, Pkd1l3, Grin2d, Mcoln2, Kcnab3, Kcnab2, Tmc3, Glra2, Kcnk15, Kcne1, Hvcn1, Scn7a, Scnn1a, P2rx5, Pllp, Kcnk3, Lr…	1898	336	22680	2.16939	6.79663e-06	8.49581e-07	2.22342e-05
	UP_KEYWORDS	Cell adhesion	74	3.4023	7.08523e-08	Lama3, Sorbs3, Pcdhb10, Ly9, Fermt2, Spon1, Pxn, Klra1, Pcdh18, Adam12, Srpx2, Cdh12, Pcdh12, Ephb1, Col6a2, L1cam, Cd44, Gp1bb, Ada, Cd36, Cdh26, Icam2, Cntn3, Ajap1, Cdh3, Pkp1, Cd9, Ctnna2, Lamb1, Itga8, Inppl1, Selp, Tnr, Sell, Lgals3bp, Fn1, Cdh5, Cdh9, Tmem8, Atp4b, Cntn5, Cntnap5c, Mfge8, Ret, Lamb3, Nrxn3, Dsc1, Wisp2, Klra9, Pstpip1, Kirrel3, Frem2, Amica1, Jam3, Ntm, Slamf1, Boc, Bmx, C…	1898	459	22680	1.92649	3.05369e-05	3.39303e-06	9.98982e-05
	GOTERM_BP_DIRECT	GO:0007155~cell adhesion	77	3.54023	8.71298e-08	Lama3, Sorbs3, Ly9, Fermt2, Farp2, Spon1, Pxn, Klra1, Pcdh18, Adam12, Srpx2, Cdh12, Pcdh12, Ephb1, Col6a2, L1cam, Cd44, Gp1bb, Ada, Cd36, Cdh26, Icam2, Cntn3, Ajap1, Cdh3, Pkp1, Cd9, Ctnna2, Lamb1, Itga8, Ache, Inppl1, Plcb1, Col5a1, Selp, Tnr, Sell, Lgals3bp, Fn1, Cdh5, Cdh9, Tmem8, Atp4b, Cntn5, Cntnap5c, Mfge8, Ret, Lamb3, Nrxn3, Dsc1, Wisp2, Klra9, Pstpip1, Kirrel3, Frem2, Amica1, Jam3, Ntm, …	1524	485	18082	1.88369	0.000373804	0.000373804	0.000163143
	GOTERM_BP_DIRECT	GO:0006811~ion transport	88	4.04598	1.05716e-07	Slc5a4a, Trpc3, Slc26a7, Chrna1, Tmc6, Tmem63a, Clic6, Chrna2, Slc10a6, Slc8a3, Slc12a3, Slc30a2, Chrna3, Slc24a4, Mlc1, Glra1, Kcnmb1, Slc38a11, Slc5a8, Gabrb1, Catsper4, Gabra2, Gm6614, P2rx3, Gabra3, Slc22a4, Kcnk2, Panx3, Slco1a4, Cacna2d4, Hephl1, Slco2b1, Clcnkb, Slc9a4, Slc24a3, Calhm2, Cacna1d, Slc4a1, Slc17a2, Atp6v0d2, Steap1, Slc5a7, Cacna1f, Gabra5, Kcng3, Trpm6, Add2, Atp1a3, Kcnj14,…	1524	584	18082	1.78785	0.000453524	0.000226788	0.000197944
	GOTERM_CC_DIRECT	GO:0045202~synapse	79	3.63218	3.04006e-07	Oprk1, Gabrr3, Gabre, Slc1a3, Chrna1, Amph, Lrrk2, Synpr, Chrna2, Syt5, Chrna3, Mpst, Rph3a, Glra1, Lrrtm4, Tulp1, Srpx2, Cplx2, Ush1c, Faim2, Gabbr2, Gabrb1, Ush2a, Gabra2, Gabra3, Dbh, Syt13, Lrrc4b, Cpeb1, Tanc1, Drp2, Slc5a7, Shc4, Chn2, Slc1a2, Gabra5, Unc13c, Nrgn, Neto2, Farp1, Ache, Rapsn, Phactr1, Il31ra, Chrm2, Atp1a3, Gad1, Gad2, Utrn, Gabrg3, Gabrr2, Musk, Grin2a, Magi2, Grin2d, Nos1,…	1698	505	19662	1.81145	0.000189986	3.16668e-05	0.000451501
	UP_KEYWORDS	Cell membrane	395	18.1609	3.25277e-07	Lhcgr, Htr5b, Slc6a4, Chrna2, Pcdh18, Tulp1, Krt1, L1cam, Rab15, Cd36, Cdh26, Timd2, Fcer1g, Bmpr1b, Ctnna2, Tnfaip8l3, Drp2, Gabra5, Neto2, Noxa1, Slc22a27, Vmn2r54, Gapt, Psd4, Gprc5a, Gsdmc4, Mfsd7c, Pkd1l3, Fcrl1, Trhr, Fcgrt, Adora1, Plekhh2, Olfr78, Anks1b, Rftn1, Dtnbp1, Grik1, Ihh, Olfr1030, Lrrc8b, Gpm6a, Sstr5, Htr1f, Slc9a3, Grin3b, Htr4, Lsp1, Agtr1b, Art4, Pik3cg, Gabrr3, Mpz, Slc5a8…	1898	3759	22680	1.25566	0.000140184	1.40193e-05	0.000458623
	GOTERM_BP_DIRECT	GO:0016042~lipid catabolic process	27	1.24138	8.83796e-07	Neu3, Plcb1, Hrasls, Ces1d, Plcd4, Lipm, Pla1a, Pnpla1, Plcd1, Pld6, Pla2g7, Pld1, Oc90, Pla2g2f, Plin1, Plcxd3, Pla2g2c, Aspg, Lipo1, Iah1, Plb1, Acap1, Plcb4, Lipf, Adora1, Pla2g5, Plcg2	1524	109	18082	2.93899	0.00378519	0.00126332	0.00165482
	UP_KEYWORDS	Transmembrane helix	673	30.9425	1.30402e-06	Lhcgr, Trpc3, Slc1a3, Htr5b, Slc6a4, Tmem130, Lrrk2, Mboat1, Chrna2, Klra1, Cd209b, Mctp2, Pcdh18, Lrrc15, Gfral, Sorl1, Vmn1r212, L1cam, 4430402I18Rik, Kcnk10, Clmn, Cd36, Gm6614, Cdh26, Icam2, Dbh, Timd2, Fcer1g, Abhd6, Adam24, Adam22, Bmpr1b, Cacna1d, Gabra5, Galnt9, Bnipl, Neto2, Slc22a27, 4932414J04Rik, Vmn2r54, Tmem8, Gapt, Lrrc66, Cntnap5c, Soat2, Gprc5a, Mfsd7c, Pkd1l3, Fcrl1, Trhr, Fbxl7…	1898	6938	22680	1.15912	0.000561877	5.10927e-05	0.00183859
	GOTERM_CC_DIRECT	GO:0016324~apical plasma membrane	56	2.57471	1.33546e-06	Osmr, P2ry2, Otog, Slc12a3, Mal2, Mlc1, Akap7, Prkci, Slc5a8, Cd44, Shroom3, Ush2a, Cd36, Slc22a4, Kcnk2, Ajap1, Slc14a2, Slco2b1, Slc22a13, Slc2a5, Cd9, Atp8b1, Slc9a4, Msn, Aqp5, Cacna1d, Kl, Atp6v0d2, Slc5a7, Trpm6, Dcxr, Fn1, Rab27a, Gif, Il18, Atp7a, Atp4a, Abcb4, Atp12a, Kcne1, Cldn1, Myrip, Scnn1a, Arhgef18, Pld1, Rapgef6, Thy1, Eps15, Cdhr2, Myo7a, Igfbp2, Plb1, Dsg2, Slc9a3, Prom1, Slc17…	1698	328	19662	1.97699	0.000834314	0.00011923	0.00198337
	UP_KEYWORDS	Transmembrane	674	30.9885	1.52917e-06	Lhcgr, Trpc3, Slc1a3, Htr5b, Slc6a4, Tmem130, Lrrk2, Mboat1, Chrna2, Klra1, Cd209b, Mctp2, Pcdh18, Lrrc15, Gfral, Sorl1, Vmn1r212, L1cam, 4430402I18Rik, Kcnk10, Clmn, Cd36, Gm6614, Cdh26, Icam2, Dbh, Timd2, Fcer1g, Abhd6, Adam24, Adam22, Bmpr1b, Cacna1d, Gabra5, Galnt9, Bnipl, Neto2, Slc22a27, 4932414J04Rik, Vmn2r54, Tmem8, Gapt, Lrrc66, Cntnap5c, Soat2, Gprc5a, Mfsd7c, Pkd1l3, Fcrl1, Trhr, Fbxl7…	1898	6955	22680	1.158	0.000658856	5.49213e-05	0.00215603
	UP_KEYWORDS	Cell junction	92	4.22989	1.5443e-06	Cldn7, Sorbs3, Gabrr3, Gabre, Chrna1, Amph, Lrrk2, Amot, Prune, Synpr, Chrna2, Fermt2, Slc8a3, Syt5, Chrna3, Mpst, Pxn, Rph3a, Glra1, Lrrtm4, Tulp1, Srpx2, Pcdh12, Faim2, Gabbr2, Arhgap26, Stard8, Gabrb1, Shroom3, Gabra2, Ada, Gabra3, Panx3, Ajap1, Lrrc4b, Pkp1, Cpeb1, Ctnna2, Tanc1, Drp2, Shc4, Gabra5, Myzap, Unc13c, Nrgn, Farp1, Ache, Rapsn, Phactr1, Il31ra, Chrm2, Gad2, Cdh5, Gabrg3, Gabrr2, M…	1898	661	22680	1.66316	0.000665374	5.11983e-05	0.00217737
	UP_KEYWORDS	Immunity	62	2.85057	3.6685e-06	Padi4, Pik3cg, Ido2, Btla, Lat2, Cd300a, C2, Clec4e, Oas2, Ly9, Tlr3, Ifih1, Sla2, Dcstamp, Rnf135, Tgtp1, Csf1, C8a, Sh2d1b1, H2-Ob, Naip2, Cfh, Il1rap, Naip5, Exo1, Sftpd, Ticam2, Lbp, Il1f9, Inppl1, Oasl2, Il31ra, Axl, Lrmp, Il2ra, Nlrp3, Il1f8, Serinc5, Syk, Fcna, Mx1, Lcn2, Pstpip1, Tnfrsf17, Amica1, Slamf1, H2-Eb1, Txk, Ltf, C1ra, Nlrp1b, Il1rl2, Clec4d, Cd8a, Inpp5d, Themis, Il1f5, Map3k8,…	1898	401	22680	1.84754	0.00157988	0.000112931	0.00517227
	UP_KEYWORDS	Monooxygenase	29	1.33333	4.30766e-06	Moxd2, Tph2, Cyp2c68, Cyp2j12, Cyp27b1, Cyp2c29, Cyp3a57, Cyp2b23, Cyp2d11, Cyp4f40, Cyp2c38, Klkb1, Cyp2b9, Cyp3a13, Cyp3a11, Cyp2c39, Mical3, Cyp2c55, Dbh, Cyp2j13, Cyp4v3, Cyp2c69, Cyp2c44, Cyp4a14, Cyp46a1, Cyp2j11, Fmo4, Tyrp1, Cyp4f15	1898	133	22680	2.60551	0.00185488	0.000123766	0.00607342
	GOTERM_MF_DIRECT	GO:0004867~serine-type endopeptidase inhibitor activity	28	1.28736	6.21569e-06	Serpinb1b, Serpinc1, Serpina6, Spink4, Hrg, Tfpi2, Spink13, Mug2, Wfdc12, Serpinf2, Serpinb3d, Wfdc13, Agt, Serpina3b, Itih5, Col6a3, Serpinb7, A2m, Wfdc3, Serpinb2, Serpinb6e, Serpinb9f, Serpinb6d, Serpinb1c, Serpini2, Itih2, Wfdc8, Serpinb13	1527	123	17446	2.60082	0.00843623	0.00843623	0.0102074
	UP_KEYWORDS	Lipid degradation	24	1.10345	6.47661e-06	Neu3, Ces1d, Plcb1, Hrasls, Plcd4, Pnpla1, Pla1a, Lipm, Plcd1, Pld6, Pla2g7, Pld1, Pla2g2f, Plcxd3, Pla2g2c, Aspg, Lipo1, Iah1, Plb1, Acap1, Plcb4, Lipf, Plcg2, Pla2g5	1898	100	22680	2.86786	0.00278754	0.000174449	0.00913131
	UP_KEYWORDS	Lipid metabolism	63	2.89655	6.51713e-06	Hsd11b1, Plcd4, Sult2a1, Mboat1, Pla2g2f, Iah1, Alox12, Hsd17b2, Eci1, Sorl1, Fdxr, Ces1d, Pla1a, Pcyt1b, Pld6, Slc27a5, Plin1, Lipo1, Ptgds, Plcb4, Plcb1, Decr1, Acox2, Pcsk9, Lipm, Osbpl10, Pisd, Acer1, Acaca, Scd4, Soat2, Plcxd3, Serinc5, Acsf2, Aspg, Asah2, Pcx, Pla2g5, Neu3, Hrasls, Ehhadh, Pnpla1, Plcd1, Ugt8a, Ech1, Cyp4v3, Pla2g7, Pld1, Acot12, Oc90, Hadh, Pla2g2c, Thrsp, Acnat1, Mboat2, …	1898	417	22680	1.80531	0.00280495	0.000165215	0.00918844
	GOTERM_BP_DIRECT	GO:0002376~immune system process	59	2.71264	8.55213e-06	Padi4, Pik3cg, Ido2, Btla, Lat2, Cd300a, C2, Clec4e, Oas2, Ly9, Tlr3, Ifih1, Sla2, Dcstamp, Rnf135, Csf1, C8a, Sh2d1b1, Naip2, Cfh, Il1rap, Naip5, Exo1, Sftpd, Ticam2, Lbp, Il1f9, Inppl1, Oasl2, Il31ra, Axl, Lrmp, Il2ra, Nlrp3, Il1f8, Serinc5, Syk, Fcna, Mx1, Lcn2, Pstpip1, Tnfrsf17, Amica1, Slamf1, H2-Eb1, Txk, Ltf, C1ra, Nlrp1b, Il1rl2, Clec4d, Cd8a, Inpp5d, Themis, Il1f5, Map3k8, Dab2ip, Myd88…	1524	383	18082	1.82774	0.0360321	0.00913238	0.0160119
	COG_ONTOLOGY	Secondary metabolites biosynthesis, transport, and catabolism	25	1.14943	8.80355e-06	Bco2, F5, Cyp2j13, Cyp4v3, Cyp2c68, Cyp2c69, Cyp2c29, Cyp27b1, Cyp2j12, Cyp3a57, Cyp2c44, Cyp2b23, Amdhd1, Cyp2d11, Cyp4a14, Cyp4f40, Cyp46a1, Cyp2c38, Cyp2j11, Cyp2b9, Cyp3a13, Cyp3a11, Cyp2c39, Cyp4f15, Cyp2c55	172	117	2126	2.64113	0.000228867	0.000228867	0.00721937
	INTERPRO	IPR017972:Cytochrome P450, conserved site	23	1.05747	1.43622e-05	Cyp2j13, Cyp4v3, Cyp2c68, Cyp2c69, Cyp2j12, Cyp2c29, Cyp27b1, Cyp3a57, Cyp2c44, Cyp2b23, Cyp2d11, Cyp4a14, Cyp4f40, Cyp46a1, Cyp2c38, Cyp2j11, Cyp2b9, Klkb1, Cyp3a13, Cyp3a11, Cyp2c39, Cyp2c55, Cyp4f15	1755	96	20594	2.81138	0.0295991	0.00499514	0.02482
	GOTERM_CC_DIRECT	GO:0009897~external side of plasma membrane	51	2.34483	2.22453e-05	Il31ra, Btla, Tfr2, Clec4b2, Il2ra, Abca1, Selp, Sell, Cd59a, Cdh5, Osmr, Amot, Musk, Aqp4, Mfge8, Klra1, Glra1, Cd209b, Ms4a2, Antxr2, Cd200r2, Gucy2g, H2-M3, Klrd1, L1cam, Cd44, Slamf1, Ada, Cd40lg, Flt3, Cd36, Il12rb1, Scnn1a, Fcer1g, Cd33, Itga6, Itga2, Cd8a, Cd28, Fcgr4, Kcnj5, Raet1d, Cd9, Thy1, P2ry12, Icos, Anxa5, Umodl1, Cd200r3, Itga1, Clec2i	1698	317	19662	1.86295	0.0138072	0.00173642	0.033033
	INTERPRO	IPR001849:Pleckstrin homology domain	44	2.02299	2.29565e-05	Arap3, Plekho2, Plekhf2, Plcd4, Plekhg6, Osbpl10, Plekhb1, Psd4, Fermt2, Cnksr1, Farp2, Dgkk, Vav1, Rasgrf1, Dgkh, Arhgap20, Mcf2, Osbpl3, Arhgap26, Plekhh2, Ipcef1, Dapp1, Plekha4, Bmx, Stap1, Plcd1, Arhgef18, Plek2, Cadps2, Grb7, Osbpl1a, Pld1, Dock10, Prkd3, Arhgap24, Prex1, Dab2ip, Iqsec2, Cyth4, Acap1, Sntb1, Rasa3, Farp1, Plcg2	1755	262	20594	1.97067	0.0468906	0.00683731	0.0396694
	INTERPRO	IPR000980:SH2 domain	25	1.14943	2.32919e-05	Chn1, Rinl, Stat4, Sla2, Sla, Blnk, Syk, Vav1, Sh2d4a, Sh2d1b1, Txk, Dapp1, Bmx, Stap1, Ptpn6, Yes1, Inpp5d, Grb7, Stat5a, Stat5b, Grap2, Shc4, Chn2, Inppl1, Plcg2	1755	113	20594	2.59612	0.0475591	0.00607239	0.0402489
	KEGG_PATHWAY	mmu05204:Chemical carcinogenesis	22	1.01149	2.70221e-05	Hsd11b1, Gstm3, Sult2a1, Gsta4, Cyp2c68, Gstk1, Gstm7, Cyp2c29, Sult2a3, Adh4, Nat3, Cyp2c44, Cyp2b23, Ephx1, Adh7, Cyp2c38, Cyp2b9, Gstm4, Cyp3a13, Cyp3a11, Cyp2c39, Cyp2c55	668	92	7720	2.7636	0.00737682	0.00369524	0.0356043
	UP_KEYWORDS	Synapse	54	2.48276	3.05856e-05	Gabre, Gabrr3, Chrna1, Amph, Lrrk2, Synpr, Chrna2, Syt5, Chrna3, Mpst, Rph3a, Glra1, Lrrtm4, Tulp1, Srpx2, Faim2, Gabbr2, Gabrb1, Gabra2, Gabra3, Lrrc4b, Cpeb1, Tanc1, Drp2, Shc4, Gabra5, Nrgn, Unc13c, Ache, Farp1, Rapsn, Phactr1, Il31ra, Chrm2, Gad2, Gabrg3, Gabrr2, Musk, Grin2a, Grin2d, Magi2, Dmd, Kcnab2, Glra2, Anks1b, Cadps2, Sv2b, Cnih3, Dtnbp1, Grik1, Lgi1, Kctd16, Grin3b, Grin3a	1898	357	22680	1.80748	0.0130961	0.000732097	0.0431155
	INTERPRO	IPR016186:C-type lectin-like	28	1.28736	3.07816e-05	Clec4e, Clec4b2, Selp, Sell, Pkd1l2, Klri2, Klra22, Pkd1l3, Colec10, Klra1, Cd209b, Klra15, Klra9, Klrd1, Cd44, Asgr2, Clec10a, Klra10, Klra23, Clec4d, Clec4b1, Cd209d, Klri1, Klra12, Pla2r1, Sftpd, Klra21, Clec2i	1755	137	20594	2.39829	0.0623664	0.00712957	0.0531879
	INTERPRO	IPR016187:C-type lectin fold	29	1.33333	3.26359e-05	Clec4e, Clec4b2, Selp, Sell, Pkd1l2, Klri2, Klra22, Pkd1l3, Klra1, Colec10, Cd209b, Col4a4, Klra15, Klra9, Klrd1, Cd44, Asgr2, Clec10a, Klra10, Klra23, Clec4d, Clec4b1, Cd209d, Klri1, Klra12, Pla2r1, Sftpd, Klra21, Clec2i	1755	145	20594	2.34689	0.0659968	0.00680429	0.0563913
	UP_KEYWORDS	Zymogen	37	1.70115	3.81943e-05	F13a1, Pros1, Pcsk9, Egfbp2, Klk1b22, Adamts4, Pisd, Mmp3, Klk1b3, Plg, Psmb11, Ctrc, Aoah, Gzmk, Cpa6, Tmprss11g, Casp8, Mcpt8, Adam12, Klkb1, Prcp, Tmprss11d, Cpa5, Tgm3, F5, Corin, Cpa3, Tmprss7, Adam24, Ctsg, Casp7, Adamts19, Adamts15, Ctsr, Gzmf, Cela1, Klk1b26	1898	213	22680	2.07572	0.0163273	0.000866048	0.0538385
	INTERPRO	IPR001304:C-type lectin	26	1.1954	4.01911e-05	Clec4e, Clec4b2, Selp, Sell, Pkd1l2, Klri2, Klra22, Colec10, Klra1, Cd209b, Klra15, Klra9, Klrd1, Asgr2, Clec10a, Klra10, Klra23, Clec4d, Clec4b1, Cd209d, Klri1, Klra12, Pla2r1, Sftpd, Klra21, Clec2i	1755	124	20594	2.46045	0.0806437	0.00761464	0.0694416
	GOTERM_CC_DIRECT	GO:0005615~extracellular space	174	8	4.31578e-05	Lhcgr, Orm1, Egfbp2, Klk1b22, Lrrk2, Iltifb, Ceacam10, Otog, Cpa4, Krt1, Sorl1, Col6a2, Ces2f, Nell2, Ces1d, Il7, Serpina3b, Clu, Cd36, Dbh, Lrrc17, Serpinb7, Cd9, Vegfc, Serpinb2, Lamb1, Kl, Sftpd, Umodl1, Lbp, Ache, Loxl3, Serpinb1b, Creg1, Pm20d1, Pcsk9, Xcl1, Bmp6, Fn1, Serpinc1, Gif, Wnt2b, Mug2, Il22, Serpinf2, Krt31, Plg, Epgn, Vnn1, Lcp1, Pnliprp1, Mfge8, Muc5ac, Klkb1, Fgf23, Cpa5, Flt3l…	1698	1504	19662	1.33965	0.0266136	0.00299265	0.0640777
	GOTERM_CC_DIRECT	GO:0030054~cell junction	94	4.32184	4.7248e-05	Cldn7, Sorbs3, Gabrr3, Gabre, Chrna1, Amph, Lrrk2, Amot, Prune, Synpr, Chrna2, Slc8a3, Fermt2, Syt5, Chrna3, Mpst, Pxn, Rph3a, Glra1, Lrrtm4, Tulp1, Srpx2, Pcdh12, Faim2, Gabbr2, Arhgap26, Stard8, Gabrb1, Shroom3, Gabra2, Ada, Gabra3, Panx3, Ajap1, Lrrc4b, Pkp1, Cpeb1, Ctnna2, Tanc1, Drp2, Shc4, Gabra5, Myzap, Unc13c, Nrgn, Farp1, Ache, Rapsn, Phactr1, Il31ra, Chrm2, Gad2, Cdh5, Gabrg3, Gabrr2, M…	1698	718	19662	1.51598	0.0290989	0.00294871	0.0701485
	UP_KEYWORDS	SH2 domain	23	1.05747	4.77773e-05	Chn1, Txk, Dapp1, Bmx, Stap1, Ptpn6, Yes1, Inpp5d, Grb7, Stat4, Stat5a, Sla2, Stat5b, Grap2, Sla, Blnk, Syk, Shc4, Vav1, Sh2d1b1, Sh2d4a, Inppl1, Plcg2	1898	105	22680	2.61749	0.0203819	0.0010291	0.0673425
	UP_KEYWORDS	Serine protease inhibitor	20	0.91954	5.13527e-05	Serpinb1b, Serpina3b, Itih5, Serpinc1, Spink4, Serpinb7, Tfpi2, A2m, Spink13, Mug2, Wfdc12, Wfdc3, Serpinf2, Serpinb2, Wfdc13, Serpinb1c, Serpini2, Itih2, Wfdc8, Serpinb13	1898	84	22680	2.8451	0.0218905	0.00105343	0.0723805
	INTERPRO	IPR001128:Cytochrome P450	23	1.05747	5.35325e-05	Cyp2j13, Cyp4v3, Cyp2c68, Cyp2c69, Cyp2j12, Cyp2c29, Cyp27b1, Cyp3a57, Cyp2c44, Cyp2b23, Cyp2d11, Cyp4a14, Cyp4f40, Cyp46a1, Cyp2c38, Cyp2j11, Cyp2b9, Klkb1, Cyp3a13, Cyp3a11, Cyp2c39, Cyp2c55, Cyp4f15	1755	104	20594	2.59512	0.105949	0.00928933	0.0924825
	KEGG_PATHWAY	mmu00591:Linoleic acid metabolism	15	0.689655	5.59545e-05	Cyp2j13, Cyp2c68, Pla2g2f, Cyp2c29, Cyp2j12, Pla2g2c, Cyp2c44, Plb1, Cyp2c38, Cyp2j11, Cyp3a13, Cyp3a11, Cyp2c39, Pla2g5, Cyp2c55	668	50	7720	3.46707	0.015215	0.00509762	0.0737126
	GOTERM_CC_DIRECT	GO:0045121~membrane raft	43	1.97701	6.70513e-05	Lat2, Abca1, Tnr, Tradd, Slc6a4, Lrrk2, Cav1, Atp2b3, Atp7a, Abcb4, Mal2, Ret, Mlc1, Nos1, Casp8, Cflar, Stom, Dmd, Card11, Ms4a2, Cln3, Faim2, Efhd2, Ephb1, Adam3, L1cam, Mdga1, Kcne1, Pde2a, P2rx3, Cd36, Plscr1, Plcd1, Fcer1g, Rftn1, Pllp, Inpp5d, Cd28, Oprm1, Ntsr1, Thy1, Slc6a2, Itga1	1698	262	19662	1.90045	0.0410425	0.00380261	0.0995367
	GOTERM_CC_DIRECT	GO:0016021~integral component of membrane	666	30.6207	9.01207e-05	Lhcgr, Trpc3, Slc1a3, Htr5b, Slc6a4, Tmem130, Lrrk2, Mboat1, Chrna2, Klra1, Cd209b, Mctp2, Pcdh18, Lrrc15, Gfral, Sorl1, L1cam, 4430402I18Rik, Kcnk10, Clmn, Cd36, Gm6614, Cdh26, Icam2, Dbh, Timd2, Fcer1g, Abhd6, Adam24, Adam22, Bmpr1b, Cacna1d, Gabra5, Galnt9, Bnipl, Neto2, Slc22a27, 4932414J04Rik, Vmn2r54, Tmem8, Gapt, Lrrc66, Cntnap5c, Soat2, Gprc5a, Mfsd7c, Pkd1l3, Fcrl1, Trhr, L2hgdh, Fbxl7, …	1698	6878	19662	1.12125	0.054771	0.004683	0.133761
	KEGG_PATHWAY	mmu04726:Serotonergic synapse	26	1.1954	0.000133127	Plcb1, Tph2, Htr5b, Slc6a4, Cyp2c68, Gng3, Cyp2c29, Cyp2j12, Gnb4, Alox12, Gnb3, Cyp2d11, Cyp2c38, Cyp2c39, Cyp2c55, Gabrb1, Cyp2j13, Kcnj5, Cyp2c44, Cacna1d, Gngt2, Cacna1f, Cyp2j11, Htr1f, Htr4, Plcb4	668	132	7720	2.27636	0.0358219	0.00907836	0.175295
	UP_KEYWORDS	Postsynaptic cell membrane	31	1.42529	0.000139281	Chrm2, Chrna1, Gabrg3, Gabrr2, Musk, Chrna2, Chrna3, Grin2a, Grin2d, Glra1, Dmd, Lrrtm4, Faim2, Glra2, Gabbr2, Gabrb1, Gabra2, Gabra3, Anks1b, Cpeb1, Cnih3, Dtnbp1, Grik1, Tanc1, Drp2, Shc4, Kctd16, Gabra5, Grin3b, Grin3a, Rapsn	1898	176	22680	2.10473	0.0582679	0.00272512	0.196201
	KEGG_PATHWAY	mmu04512:ECM-receptor interaction	20	0.91954	0.000143467	Lama3, Gp1bb, Col5a1, Col24a1, Cd36, Tnr, Fn1, Col6a3, Itga6, Itga2, Sv2b, Col5a2, Lamb3, Col4a4, Lamb1, Itgb8, Itga8, Itga1, Col6a2, Cd44	668	88	7720	2.62657	0.0385501	0.00783174	0.188898
	UP_KEYWORDS	Immunoglobulin domain	65	2.98851	0.000144335	Btla, Cd300a, Mpz, Ly9, Lrit1, Ceacam10, Cd200r2, Myom1, L1cam, Pdcd1lg2, Fgfr1, Trem1, Icam2, Cntn3, Timd2, Ceacam5, Lrrc4b, Ildr1, Lrig1, Treml4, Mxra8, Igsf21, Il1rap, Cd101, Tigit, Skint10, Cd200r3, Axl, Il18r1, Vsig2, Pigr, Mypn, Unc5d, Musk, Cntn5, Flt4, Fcrl1, Sema3c, Fcgrt, Kirrel3, Amica1, Mdga1, Timd4, Jam3, Ntm, Slamf1, Boc, Adamtsl1, Flt3, Slamf8, Skint6, Cd33, Il1rl2, Cd96, Cd8a, Cd2…	1898	481	22680	1.61479	0.0603173	0.00270126	0.203313
	UP_KEYWORDS	Metal-binding	340	15.6322	0.000165252	Chn1, Plekhf2, Tktl1, Plcd4, Qpct, Slc6a4, Arg2, Slc8a3, Pla2g2f, Ifih1, Cyct, Zcchc16, Rph3a, Dnmt3b, Alox12, Neil3, Cd209b, Prkci, Eya4, Baz1a, Dgkh, Zfp474, Cdh26, Dbh, Ermp1, Adam24, Dzip1l, Zfp735, Adh4, Bmpr1b, Cacna1d, Drp2, Recql4, Ppp3r2, Rag1, Slc6a2, Loxl3, Oasl2, Zfp874a, Pm20d1, Smoc2, Utrn, Neurl1b, Atp7a, Col5a2, Zfp607, Agbl4, Atp12a, Lcp1, Nos1, Dgkk, Mgmt, Vav1, Klkb1, Rnasel, F…	1898	3395	22680	1.1967	0.068752	0.0029635	0.232746
	UP_KEYWORDS	Innate immunity	38	1.74713	0.000232957	Padi4, Axl, C2, Oas2, Tlr3, Ly9, Nlrp3, Ifih1, Il1f8, Serinc5, Syk, Fcna, Rnf135, Mx1, Tgtp1, Lcn2, Pstpip1, Csf1, C8a, Sh2d1b1, Slamf1, C1ra, Nlrp1b, Il1rl2, Clec4d, Naip2, Il1f5, Cfh, Il1rap, Dab2ip, Myd88, Naip5, Sftpd, Ticam2, Lbp, Pik3cd, Il1f9, Oasl2	1898	241	22680	1.88414	0.0955392	0.0040086	0.327958
	UP_KEYWORDS	Serine protease	30	1.37931	0.000239569	Pcsk9, C2, Egfbp2, Klk1b22, Parl, Tmprss12, Gzmn, Klk1b3, Plg, Ctrc, Gzmk, Tmprss11g, Mcpt8, Klkb1, Tmprss13, Tmprss11d, St14, Prss12, Ltf, Corin, C1ra, Tmprss7, Try5, Ctsg, Prss58, Rhbdd1, Tmprss5, Gzmf, Cela1, Klk1b26	1898	173	22680	2.07215	0.0981135	0.00396391	0.337251
	UP_KEYWORDS	Oxidoreductase	80	3.67816	0.000291453	Ido2, Tdh, Hsd11b1, Rrm2, Tph2, Cyp2c29, Ptgr1, Cyp2b23, Mpo, Ddo, Alox12, Cyp2d11, Chdh, Hsd17b2, Cyp3a13, Cyp3a11, Fdxr, Hpd, Txnrd2, Dbh, Hephl1, Hao2, Dmgdh, Cyp2c69, Rdh12, Aifm1, Acoxl, Adh4, Cyp2c44, Cyp4a14, Sardh, Steap1, Fmo4, Tyrp1, Loxl3, Bco2, Decr1, Moxd2, Acox2, Vkorc1l1, Dcxr, Aifm3, Gpx2, Cyp2c68, Wwox, Scd4, Cyp27b1, Cyp2j12, Sord, Cyp3a57, L2hgdh, Nos1, Phgdh, Msrb3, Rnls, Cyp4…	1898	639	22680	1.49602	0.118063	0.00464233	0.410151
	UP_KEYWORDS	Hydrolase	177	8.13793	0.000347167	C2, Plcd4, Egfbp2, Klk1b22, Parl, Arg2, Ptpn21, Fhit, Pla2g2f, Ifih1, Psmb11, Aoah, Cpa4, Alox12, Neil3, Mcpt8, Eya4, Wrn, Ces2f, Ces1d, Amz1, Pla1a, Ptpn6, Abhd6, Ermp1, Gm1110, Tmprss7, Ppp3cc, Adam24, Ptpn7, Lipo1, Prss58, Abhd16b, Kl, Recql4, Rag1, Plcb4, Ache, Ssh1, Pcsk9, Pm20d1, Lipm, Acer1, Rnase6, Gzmn, Atp2c2, Atp7a, Plcxd3, Aspg, Plg, Agbl4, Mov10l1, Vnn1, Atp12a, Amdhd1, Casp8, Tmprss…	1898	1646	22680	1.28496	0.138995	0.00533057	0.488377
	UP_KEYWORDS	Protease inhibitor	23	1.05747	0.000413643	Serpinb1b, Serpina3b, Itih5, Gpc3, Serpinc1, Pi16, Spink4, Serpinb7, Tfpi2, A2m, Spink13, Mug2, Wfdc12, Wfdc3, Serpinf2, Serpinb2, Fetub, Wfdc13, Serpinb1c, Itih2, Serpini2, Wfdc8, Serpinb13	1898	121	22680	2.27138	0.163323	0.00613	0.581639
	UP_KEYWORDS	Lectin	29	1.33333	0.000544958	Clec4b2, Clec4e, Selp, Sell, Pkd1l2, Klri2, Lgals2, Pkd1l3, Klra1, Colec10, Cd209b, Klra15, Fcna, Klra9, Klrd1, Asgr2, Clec10a, Cd33, Cd209d, Clec4d, Clec4b1, Klri1, Pla2r1, Gm5065, Galnt12, Sftpd, Galnt5, Galnt9, Clec2i	1898	173	22680	2.00308	0.209382	0.00780077	0.765626
	UP_KEYWORDS	Actin-binding	38	1.74713	0.000562345	Phactr1, Add2, Abra, Tmod4, Mypn, Utrn, Wipf1, Coro2a, Pls1, Myo1b, Flnc, Myo1h, Lcp1, Enc1, Mib2, Dmd, Nebl, Mical3, Shroom3, Cnn1, Clmn, Myrip, Avil, Myo6, Aif1l, Tnni2, Klhl1, Wipf3, Cotl1, Tnni1, Capg, Myo7a, Myh3, Myo5b, Myh13, Sntb1, Inppl1, Ssh1	1898	252	22680	1.8019	0.215288	0.00779011	0.789965
	UP_KEYWORDS	Signal-anchor	58	2.66667	0.000597406	Galntl5, Slc3a1, Hsd11b1, Lat2, Clec4e, Fut10, Tnfsf8, St3gal1, Chst9, Klra1, Cd209b, St6galnac3, Hsd17b2, Tmprss13, Tnfsf11, Asgr2, Cd40lg, Nat8, Hs6st3, Nptxr, Dbh, Abhd6, Corin, Enpp1, Tmprss7, Trhde, Galnt12, B3gat2, Clec2i, Tfr2, Gyltl1b, Atp4b, Gbgt1, St6galnac5, B3galt5, Creb3l2, Ephx1, Tmprss11g, Sec1, Klra9, Asah2, Tnfrsf17, Klrd1, Tmprss11d, Phex, Kel, Clec10a, St14, Mgat4c, Clec4d, Cd2…	1898	439	22680	1.57874	0.227064	0.00801641	0.839024
	UP_KEYWORDS	Extracellular matrix	36	1.65517	0.000600346	Lama3, Col5a1, Sparc, Tnr, Smoc2, Lgals3bp, Adamts4, Fn1, Mmp3, Matn1, Wnt2b, Col5a2, Spon1, Lamb3, Cpa6, Sparcl1, Col4a4, Crtac1, Col6a2, Col24a1, Fmod, Ecm1, Rbp3, Adamtsl1, Ccdc80, Zp2, Dspp, Col22a1, Egfl6, Zp3, Wnt7a, Adamts19, Adamts15, Lamb1, Sftpd, Vit	1898	235	22680	1.83055	0.228043	0.00781256	0.843138
	UP_KEYWORDS	Hemostasis	12	0.551724	0.00078425	Gp1bb, F13a1, Plg, Pros1, F5, F8, Serpinc1, P2ry12, Anxa5, Hrg, Klkb1, Tfpi2	1898	44	22680	3.25893	0.286908	0.00989613	1.10009
	UP_KEYWORDS	Blood coagulation	12	0.551724	0.00078425	Gp1bb, F13a1, Plg, Pros1, F5, F8, Serpinc1, P2ry12, Anxa5, Hrg, Klkb1, Tfpi2	1898	44	22680	3.25893	0.286908	0.00989613	1.10009
Cluster 9
	Category	Term	Count	%	Pvalue	Genes	List Total	Pop Hits	Pop Total	Fold Enrichment	Bonferroni	Benjamini	FDR
	UP_SEQ_FEATURE	DNA-binding region:Homeobox	33	3.9759	2.63856e-15	Evx1, Hoxa2, Nkx2-6, Hoxb3, Cdx2, Dlx1, Uncx, Isl1, Lbx2, Hoxd9, Hoxc8, Hoxd3, Hoxd8, Bsx, Hmx2, Pitx1, Dbx1, Hoxc13, Hoxc12, Prrx2, Hmx1, Hoxa1, Hoxd12, Hoxd4, Nkx6-1, Dlx2, Barx2, Six2, Six6, Dlx4, Tlx1, Pax3, Six1	581	180	18012	5.68365	4.03411e-12	4.03411e-12	4.42979e-12
	INTERPRO	IPR017970:Homeobox, conserved site	33	3.9759	1.54328e-14	Irx5, Evx1, Hoxa2, Nkx2-6, Hoxb3, Cdx2, Dlx1, Uncx, Isl1, Hoxd9, Hoxc8, Hoxd3, Hoxd8, Bsx, Hmx2, Pitx1, Dbx1, Esx1, Hoxc13, Prrx2, Hoxc12, Hmx1, Hoxa1, Hoxd12, Hoxd4, Nkx6-1, Dlx2, Barx2, Six2, Dlx4, Tlx1, Pax3, Six1	689	184	20594	5.36065	1.66049e-11	1.66049e-11	2.46136e-11
	INTERPRO	IPR020479:Homeodomain, metazoa	23	2.77108	1.93699e-13	Hoxc8, Evx1, Hoxa2, Hoxd3, Bsx, Hoxd8, Hmx2, Dbx1, Hoxc12, Hmx1, Cdx2, Hoxa1, Hoxb3, Nkx2-6, Hoxd12, Hoxd4, Nkx6-1, Dlx1, Dlx2, Barx2, Hoxd9, Dlx4, Tlx1	689	91	20594	7.55454	2.08458e-10	1.04229e-10	3.08953e-10
	INTERPRO	IPR001356:Homeodomain	35	4.21687	3.45713e-11	Irx5, Evx1, Hoxa2, Nkx2-6, Hoxb3, Cdx2, Dlx1, Uncx, Isl1, Lbx2, Hoxd9, Hoxc8, Hoxd3, Hoxd8, Bsx, Hmx2, Pitx1, Dbx1, Esx1, Hoxc13, Hoxc12, Prrx2, Hmx1, Hoxa1, Hoxd12, Hoxd4, Nkx6-1, Dlx2, Barx2, Six2, Six6, Dlx4, Tlx1, Pax3, Six1	689	271	20594	3.86029	3.71986e-08	1.23995e-08	5.51314e-08
	UP_KEYWORDS	Homeobox	35	4.21687	6.52184e-11	Irx5, Evx1, Hoxa2, Nkx2-6, Hoxb3, Cdx2, Dlx1, Uncx, Isl1, Lbx2, Hoxd9, Hoxc8, Hoxd3, Hoxd8, Bsx, Hmx2, Pitx1, Dbx1, Esx1, Hoxc13, Hoxc12, Prrx2, Hmx1, Hoxa1, Hoxd12, Hoxd4, Nkx6-1, Dlx2, Barx2, Six2, Six6, Dlx4, Tlx1, Pax3, Six1	750	280	22680	3.78	2.04134e-08	2.04134e-08	8.77151e-08
	GOTERM_MF_DIRECT	GO:0043565~sequence-specific DNA binding	57	6.86747	1.44454e-10	Gata4, Evx1, Esr1, Foxj1, Foxg1, Nkx2-6, Cdx2, Klf4, Gcm2, Hoxc8, Hoxd3, Hoxd8, Hmx2, Esx1, Hoxc13, Hoxc12, Prrx2, Foxo4, Foxl2, Hoxd12, Hoxd4, Ehf, Tfap2b, Nr1i3, Sox17, Dlx4, Pax3, Sox8, Irx5, Hoxa2, Nr2e3, Spib, Ascl1, Hoxb3, Erg, Dlx1, Uncx, Isl1, Notch1, Gli2, Foxc2, Hoxd9, Foxa1, Bsx, Pitx1, Dbx1, Foxa2, Hmx1, Hoxa1, Nkx6-1, Hand2, Dlx2, Six2, Barx2, Cebpe, Tlx1, Six1	609	633	17446	2.57958	1.07907e-07	1.07907e-07	2.19739e-07
	SMART	SM00389:HOX	35	4.21687	1.11852e-09	Irx5, Evx1, Hoxa2, Nkx2-6, Hoxb3, Cdx2, Dlx1, Uncx, Isl1, Lbx2, Hoxd9, Hoxc8, Hoxd3, Hoxd8, Bsx, Hmx2, Pitx1, Dbx1, Esx1, Hoxc13, Hoxc12, Prrx2, Hmx1, Hoxa1, Hoxd12, Hoxd4, Nkx6-1, Dlx2, Barx2, Six2, Six6, Dlx4, Tlx1, Pax3, Six1	412	266	10425	3.32939	2.68445e-07	2.68445e-07	1.44373e-06
	UP_KEYWORDS	Developmental protein	69	8.31325	5.41986e-09	Evx1, Fzd8, Spata24, Csrp3, Foxg1, Cdx2, Nkx2-6, Gcm2, Ripply1, Nhlh2, Paqr8, Bmp1, Hoxc8, Hoxd3, Hoxd8, Odf2, Hmx2, Hoxc13, Prrx2, Hoxc12, Fgf6, Foxo4, Cadm1, Hoxd12, Hoxd4, Col13a1, Nkd1, Ang, Pax1, Nanos3, Timeless, Dab1, Anpep, Dlx4, Arc, Pax3, Mdk, Hoxa2, Kif26b, Hes5, Ascl1, Hoxb3, Dlx1, Uncx, Isl1, Wnt11, Ephb4, Notch1, Gli2, Foxc2, Insc, Hoxd9, Ddx25, Foxa1, Pitx1, Dbx1, Foxa2, Hmx1, Hoxa…	750	976	22680	2.13787	1.69642e-06	8.48208e-07	7.28941e-06
	INTERPRO	IPR009057:Homeodomain-like	36	4.33735	5.85379e-09	Irx5, Evx1, Hoxa2, Nkx2-6, Hoxb3, Cdx2, Dlx1, Uncx, Isl1, Lbx2, Hoxd9, Hoxc8, Hoxd3, Hoxd8, Bsx, Hmx2, Pitx1, Dbx1, Esx1, Hoxc13, Hoxc12, Prrx2, Hmx1, Hoxa1, Hoxd12, Hoxd4, Nkx6-1, Dlx2, Pax1, Barx2, Six2, Six6, Dlx4, Tlx1, Pax3, Six1	689	345	20594	3.11892	6.29866e-06	1.57467e-06	9.33515e-06
	UP_SEQ_FEATURE	signal peptide	155	18.6747	1.15513e-08	Fzd8, Ramp3, Enho, Ptpre, F3, F7, Fgf18, Ins2, Stab1, Adamts16, Zp1, Bmp1, Itgb6, Igsf11, Scube1, Gdf2, Prss54, Chrnb3, Otoa, Cd247, Oaf, Gprc5b, Cdh15, Fgf6, Scn3b, Col14a1, C4b, Cdh16, Itgam, Ang, Clca2, Plxnb3, Coch, Mep1b, Tmem178, Ctso, Ngf, Ugt1a6a, Cntnap1, Lcn9, Ahsg, Ptprg, Shisa6, Prrt3, Izumo1, Cd79a, Lrrc3, Il1rn, Mup5, Prss33, Sva, Raet1e, Col8a1, Wnt11, Cbln1, Hgfac, Notch1, Pcp4, A…	581	3124	18012	1.53818	1.74885e-05	8.7443e-06	1.92145e-05
	UP_SEQ_FEATURE	topological domain:Extracellular	120	14.4578	2.39346e-08	Fzd8, Ramp3, Ptpre, F3, Opn4, P2ry6, Stab1, Zp1, Chrm3, Igsf11, Itgb6, Upk1b, Ffar2, Gpr135, S1pr3, Chrnb3, Cd247, Tnfsf15, Gprc5b, Cdh15, Scn3b, Col17a1, Best1, Col13a1, Cdh16, Itgam, Clca2, Plxnb3, Mep1b, Tmem178, Slc26a11, Slc7a2, Tmem30c, Cxcr6, Cntnap1, Ccr2, Vmn1r45, Ptprg, Shisa6, Prrt3, Izumo1, Cd72, 2610528J11Rik, Cd79a, Mrgprg, Mmp23, Pcp4, Notch1, Olfr187, Treml1, Gja4, Kirrel, Gdpd5, …	581	2256	18012	1.64903	3.62364e-05	1.20789e-05	3.98129e-05
	UP_KEYWORDS	Glycoprotein	185	22.2892	2.59517e-08	Chst15, Fzd8, Esr1, Emp2, Ecel1, Ramp3, Ptpre, F3, F7, Phyhip, Fgf18, Opn4, P2ry6, Stab1, Adamts16, Zp1, Bmp1, Chrm3, Itgb6, Igsf11, Scube1, Upk1b, Gdf2, Prss54, Ffar2, Grik3, Gpr135, Pcdhb18, Nepn, S1pr3, Chrnb3, Otoa, Tnfsf15, Gprc5b, Cdh15, Fgf6, Scn3b, Col17a1, Col14a1, Col13a1, Itgam, C4b, Cdh16, Steap3, Clca2, Plxnb3, Coch, Mep1b, Tmem178, Anpep, Ctso, Slc7a2, Tmem30c, Ngf, Ugt1a6a, Cxcr6, …	750	3815	22680	1.46642	8.12284e-06	2.70762e-06	3.49036e-05
	UP_SEQ_FEATURE	glycosylation site:N-linked (GlcNAc...)	168	20.241	7.7203e-08	Chst15, Fzd8, Ecel1, Ramp3, Emp2, Ptpre, F3, F7, Phyhip, Fgf18, Opn4, P2ry6, Stab1, Adamts16, Zp1, Bmp1, Chrm3, Itgb6, Igsf11, Scube1, Gdf2, Prss54, Ffar2, Gpr135, S1pr3, Chrnb3, Otoa, Tnfsf15, Gprc5b, Cdh15, Fgf6, Scn3b, Col17a1, Col14a1, Col13a1, Itgam, C4b, Cdh16, Steap3, Clca2, Plxnb3, Coch, Mep1b, Tmem178, Anpep, Ctso, Slc7a2, Tmem30c, Ngf, Ugt1a6a, Cxcr6, Cntnap1, Lcn9, Wscd1, Ahsg, Vmn1r45…	581	3563	18012	1.46177	0.000116878	2.92209e-05	0.00012842
	UP_KEYWORDS	Disulfide bond	155	18.6747	1.37022e-07	Chst15, Fzd8, Ramp3, F3, F7, Fgf18, Opn4, Ins2, P2ry6, Stab1, Adamts16, Zp1, Bmp1, Chrm3, Itgb6, Igsf11, Scube1, Gdf2, Gm5771, Prss54, Grik3, Chrnb3, Mmp27, Cd247, Tnfsf15, Fgf6, Scn3b, Col17a1, Col14a1, Col13a1, C4b, Itgam, Ang, Plxnb3, Coch, Mep1b, Nrxn2, Anpep, Ctso, Ngf, Cxcr6, Cntnap1, Lcn9, Ccr2, Ahsg, Vmn1r45, Ptprg, Izumo1, Klk12, Cd72, Cd79a, Il1rn, Mup5, Prss33, Sva, Raet1e, Wnt11, Mmp2…	750	3124	22680	1.50038	4.28871e-05	1.07219e-05	0.000184287
	UP_SEQ_FEATURE	region of interest:Rod	14	1.68675	1.80113e-07	Krt71, Krt33b, Krt36, Krt33a, Krt25, Prph, Krt26, Krt75, Krt82, Krt5, Krt84, Krt15, Bfsp2, Krt34	581	67	18012	6.47797	0.000272654	5.45367e-05	0.0002996
	UP_SEQ_FEATURE	region of interest:Head	14	1.68675	2.58664e-07	Krt71, Krt33b, Krt36, Krt33a, Krt25, Prph, Krt26, Krt75, Krt82, Krt5, Krt84, Krt15, Bfsp2, Krt34	581	69	18012	6.2902	0.000391541	6.52675e-05	0.000430262
	GOTERM_BP_DIRECT	GO:0007275~multicellular organism development	68	8.19277	2.67557e-07	Evx1, Fzd8, Spata24, Csrp3, Foxg1, Cdx2, Nkx2-6, Gcm2, Ripply1, Nhlh2, Paqr8, Bmp1, Hoxc8, Hoxd3, Hoxd8, Odf2, Hmx2, Hoxc13, Prrx2, Hoxc12, Fgf6, Foxo4, Cadm1, Hoxd12, Hoxd4, Col13a1, Nkd1, Ang, Pax1, Nanos3, Timeless, Dab1, Anpep, Dlx4, Arc, Pax3, Mdk, Hoxa2, Kif26b, Hes5, Ascl1, Hoxb3, Dlx1, Uncx, Isl1, Wnt11, Ephb4, Notch1, Gli2, Foxc2, Insc, Hoxd9, Ddx25, Foxa1, Pitx1, Dbx1, Foxa2, Hmx1, Hoxa…	618	1029	18082	1.93353	0.000688723	0.000688723	0.000473584
	UP_SEQ_FEATURE	region of interest:Tail	14	1.68675	3.6659e-07	Krt71, Krt33b, Krt36, Krt33a, Krt25, Prph, Krt26, Krt75, Krt82, Krt5, Krt84, Krt15, Bfsp2, Krt34	581	71	18012	6.11302	0.000554864	7.92851e-05	0.000609786
	INTERPRO	IPR000047:Helix-turn-helix motif	10	1.20482	3.75009e-07	Hoxc8, Dlx2, Barx2, Lbx2, Dbx1, Esx1, Cdx2, Dlx4, Nkx6-1, Dlx1	689	30	20594	9.96323	0.000403428	8.06986e-05	0.000598032
	UP_SEQ_FEATURE	region of interest:Coil 2	13	1.56627	3.78416e-07	Krt71, Krt33b, Krt36, Krt33a, Krt25, Prph, Krt26, Krt82, Krt75, Krt5, Krt15, Krt84, Krt34	581	60	18012	6.71704	0.000572758	7.16126e-05	0.000629456
	UP_SEQ_FEATURE	topological domain:Cytoplasmic	139	16.747	4.80924e-07	Chst15, Fzd8, Ramp3, Ecel1, Ptpre, F3, Opn4, P2ry6, Stab1, Zp1, Chrm3, Igsf11, Itgb6, Upk1b, Ffar2, Gpr135, S1pr3, Chrnb3, Cd247, Tnfsf15, Gprc5b, Cdh15, Scn3b, Col17a1, Col13a1, Best1, Cdh16, Itgam, Steap3, Clca2, Plxnb3, Mep1b, Tmem178, Anpep, Slc26a11, Slc7a2, Tmem30c, Cxcr6, Cntnap1, Ccr2, Vmn1r45, Ptprg, Adcy1, Shisa6, Prrt3, Izumo1, 2610528J11Rik, Cd72, Cd79a, Mrgprg, Kcnf1, Mmp23, Notch1, …	581	2880	18012	1.49626	0.000727855	8.08989e-05	0.000799968
	GOTERM_CC_DIRECT	GO:0005576~extracellular region	99	11.9277	8.35723e-07	Fzd8, Enho, F7, Apol7a, Fgf18, Ins2, Adamts16, Zp1, Bmp1, Scube1, Gdf2, Prss54, Nepn, Otoa, Fgf6, Col17a1, Col14a1, C4b, Ang, Coch, Mep1b, Ngf, Lcn9, Ahsg, Gstm1, Mup5, Il1rn, Prss33, Col8a1, Wnt11, Hgfac, Cbln1, Notch1, Apoa4, Cxcl10, Mfap5, Pcsk6, Ptn, Defb3, Apoa2, Emilin2, Fgf11, Thbs4, Vwa2, Thbs1, Ang4, Crim1, F13b, Fndc5, Defb12, Hpse, Dand5, B3gat1, R3hdml, Apoc3, Fam19a5, Ebi3, Amtn, Ntn…	675	1753	19662	1.64504	0.000291625	0.000291625	0.00114251
	UP_KEYWORDS	Intermediate filament	14	1.68675	9.60209e-07	Krt71, Krt33b, Krt36, Krt33a, Krt25, Prph, Krt26, Krt75, Krt82, Krt5, Krt84, Krt15, Bfsp2, Krt34	750	75	22680	5.6448	0.0003005	6.01073e-05	0.00129142
	UP_SEQ_FEATURE	region of interest:Coil 1B	13	1.56627	1.11637e-06	Krt71, Krt33b, Krt36, Krt33a, Krt25, Prph, Krt26, Krt82, Krt75, Krt5, Krt15, Krt84, Krt34	581	66	18012	6.1064	0.00168875	0.000169004	0.00185695
	UP_SEQ_FEATURE	region of interest:Coil 1A	13	1.56627	1.11637e-06	Krt71, Krt33b, Krt36, Krt33a, Krt25, Prph, Krt26, Krt82, Krt75, Krt5, Krt15, Krt84, Krt34	581	66	18012	6.1064	0.00168875	0.000169004	0.00185695
	UP_SEQ_FEATURE	region of interest:Linker 1	13	1.56627	1.11637e-06	Krt71, Krt33b, Krt36, Krt33a, Krt25, Prph, Krt26, Krt82, Krt75, Krt5, Krt15, Krt84, Krt34	581	66	18012	6.1064	0.00168875	0.000169004	0.00185695
	INTERPRO	IPR001664:Intermediate filament protein	14	1.68675	1.26846e-06	Krt71, Krt33b, Krt36, Krt33a, Krt25, Prph, Krt26, Krt75, Krt82, Krt5, Krt84, Krt15, Bfsp2, Krt34	689	76	20594	5.506	0.00136394	0.000227452	0.00202282
	GOTERM_MF_DIRECT	GO:0005198~structural molecule activity	25	3.01205	2.76252e-06	Cldn13, Krt71, Krt33b, Krt36, Krt33a, Krt25, Prph, Lce1e, Lce1c, Lce1b, Krt26, Krt82, Crct1, Scara3, Krt75, Sprr1a, Krt5, Sntg2, Krt84, Lce1d, Bfsp2, Samt3, Krt15, Krt34, Prr9	609	236	17446	3.03464	0.00206148	0.00103127	0.0042022
	UP_SEQ_FEATURE	region of interest:Linker 12	12	1.44578	2.87235e-06	Krt25, Krt26, Krt71, Krt75, Krt82, Krt33b, Krt36, Krt5, Krt15, Krt84, Krt33a, Krt34	581	60	18012	6.20034	0.0043393	0.000395262	0.00477776
	SMART	SM01391:SM01391	14	1.68675	3.91572e-06	Krt71, Krt33b, Krt36, Krt33a, Krt25, Prph, Krt26, Krt75, Krt82, Krt5, Krt84, Krt15, Bfsp2, Krt34	412	72	10425	4.92011	0.000939334	0.000469778	0.0050541
	UP_KEYWORDS	Cell adhesion	36	4.33735	4.43862e-06	Thbs4, Efs, Thbs1, Cntnap1, Pcdhb9, Scarf1, Tgfbi, Epha1, Nedd9, Prkca, Col8a1, Hpse, Gp5, Dsc2, Igsf11, Itgb6, Mybpc2, Pcdhb18, Amtn, Pcdhb22, Pcdhb20, Cdh15, Dpt, Cadm1, Col13a1, Col14a1, Cdh16, Itgam, Clca2, Pcdhb3, Dscaml1, Emilin2, Mog, Epha2, Itgb7, Pcdh8	750	459	22680	2.37176	0.00138833	0.000231521	0.00596952
	GOTERM_BP_DIRECT	GO:0007155~cell adhesion	38	4.57831	4.61999e-06	Thbs4, Efs, Thbs1, Emp2, Cntnap1, Scarf1, Hes5, Izumo1, Tgfbi, Epha1, Nedd9, Stab1, Prkca, Col8a1, Ephb4, Hpse, Dsc2, Igsf11, Itgb6, Mybpc2, Cdhr5, Pcdhb18, Amtn, Cdh15, Dpt, Cadm1, Ptk2b, Col13a1, Col14a1, Cdh16, Itgam, Clca2, Dscaml1, Emilin2, Mog, Epha2, Itgb7, Pcdh8	618	485	18082	2.29245	0.011826	0.0059306	0.00817722
	INTERPRO	IPR002957:Keratin, type I	9	1.08434	7.69519e-06	Krt25, Prph, Krt26, Krt33b, Krt36, Krt15, Bfsp2, Krt33a, Krt34	689	32	20594	8.40648	0.00824587	0.00118217	0.012271
	GOTERM_CC_DIRECT	GO:0005882~intermediate filament	16	1.92771	1.12379e-05	Krt71, Mns1, Krt33b, Krt36, Krt33a, Krt25, Prph, Krt26, Krt82, Krt75, Krtap5-4, Krt5, Krt84, Krt15, Bfsp2, Krt34	675	117	19662	3.98344	0.00391437	0.00195911	0.0153622
	UP_SEQ_FEATURE	transmembrane region	184	22.1687	1.35498e-05	Chst15, Fzd8, Ecel1, Ramp3, Emp2, Mall, Ptpre, F3, Slc35d3, Opn4, P2ry6, Stab1, Slc12a8, Zp1, Chrm3, Itgb6, Igsf11, Upk1b, Ffar2, Gpr135, S1pr3, Chrnb3, Cd247, Tnfsf15, Gprc5b, Cdh15, Scn3b, Col17a1, Col13a1, Best1, Itgam, Cdh16, Steap3, Clca2, Plxnb3, Mep1b, Tmem178, Anpep, Slc26a11, Slc7a2, Tmem30c, Rnf144b, Slc25a43, Ugt1a6a, Cxcr6, Cntnap1, Ccr2, Wscd1, Vmn1r45, Ptprg, Shisa6, Adcy1, Prrt3, K…	581	4312	18012	1.32289	0.0203055	0.00170808	0.0225364
	UP_KEYWORDS	Signal	198	23.8554	1.48432e-05	Ramp3, Fzd8, Pcdhb9, F3, F7, Fgf18, Stab1, Adamts16, Zp1, Itgb6, Igsf11, Scube1, Gdf2, Grik3, Pcdhb18, Chrnb3, Pcdhb22, Pcdhb20, Gprc5b, Col14a1, Clca2, Ang, Coch, Mep1b, Vmn2r21, Ugt1a6a, Cntnap1, Lcn9, Ahsg, Ptprg, Duox2, Il1rn, Col8a1, Cbln1, Apoa4, Notch1, Klk1b8, Cxcl10, Treml1, Mfap5, Kirrel, Pcsk6, Ptn, Apoa2, Vsig8, Slc7a12, Itgb7, Il2rg, Ang4, Itprip, Gm8882, Scarf1, Epha1, Crim1, Fndc5,…	750	4543	22680	1.31797	0.00463517	0.000663487	0.0199614
	UP_SEQ_FEATURE	disulfide bond	117	14.0964	2.75391e-05	Fzd8, Ramp3, F3, F7, Opn4, Ins2, P2ry6, Stab1, Adamts16, Zp1, Bmp1, Chrm3, Igsf11, Itgb6, Scube1, Gdf2, Prss54, Chrnb3, Cd247, Tnfsf15, Fgf6, Scn3b, C4b, Itgam, Ang, Coch, Mep1b, Ctso, Ngf, Cxcr6, Cntnap1, Lcn9, Ccr2, Ahsg, Vmn1r45, Izumo1, Cd72, Cd79a, Mup5, Il1rn, Prss33, Raet1e, Mmp23, Cbln1, Hgfac, Pcp4, Notch1, Cxcl10, Klk1b8, Olfr187, Treml1, Kirrel, Ptp4a3, Ptn, Defb3, Gdpd5, Vsig8, Emilin…	581	2510	18012	1.4451	0.0408375	0.00320215	0.0457987
	INTERPRO	IPR018039:Intermediate filament protein, conserved site	11	1.3253	3.13768e-05	Prph, Krt71, Krt75, Krt82, Krt33b, Krt36, Krt5, Krt15, Krt84, Krt33a, Krt34	689	61	20594	5.38995	0.0331984	0.00421135	0.0500254
	UP_KEYWORDS	Angiogenesis	15	1.80723	5.15458e-05	Ang4, Mmrn2, Fgf6, Acvrl1, Ptk2b, Epha1, Hand2, Ang, Prkca, Col8a1, Ephb4, Notch1, Epha2, Anpep, Gdf2	750	122	22680	3.71803	0.0160048	0.00201475	0.069304
	UP_SEQ_FEATURE	short sequence motif:Antp-type hexapeptide	7	0.843373	8.90805e-05	Hoxc8, Hoxa2, Hoxd3, Hoxd8, Hoxa1, Hoxb3, Hoxd4	581	24	18012	9.04217	0.126174	0.0095876	0.148074
	UP_KEYWORDS	Secreted	84	10.1205	0.000163589	Thbs4, Vwa2, Ang4, Enho, F7, Fgf18, Ins2, F13b, Fndc5, Adamts16, Zp1, Defb12, Hpse, Dand5, B3gat1, Bmp1, Scube1, Gdf2, R3hdml, Prss54, Apoc3, Fam19a5, Ebi3, Nepn, Amtn, Otoa, Fgf6, Col17a1, Col14a1, C4b, Ang, Ntn1, Apoa1, Retn, Coch, Mep1b, Cts7, Btbd17, Bpifb1, Dhrs7c, Igfbp5, Mdk, Ngf, Spag11b, Slurp1, Lcn9, Ahsg, Lgals9, Mmp12, Tgfbi, Lcn10, Ndp, Mup5, Il1rn, Prss33, Col8a1, Wnt11, Hgfac, Cbln…	750	1685	22680	1.50751	0.0499186	0.00567358	0.219794
Cluster 10
	Category	Term	Count	%	Pvalue	Genes	List Total	Pop Hits	Pop Total	Fold Enrichment	Bonferroni	Benjamini	FDR
	GOTERM_BP_DIRECT	GO:0007186~G-protein coupled receptor signaling pathway	22	30.5556	1.10117e-11	Olfr43, Olfr1246, Olfr1248, Olfr1130, Ccl21b, Olfr1270, Ccr5, Olfr1042, Olfr1240, Olfr843, Gpr21, Ccr10, Olfr1056, Ccl21c, Olfr871, Olfr1180, Gm13304, Olfr1015, Gm10591, Olfr742, Olfr968, Olfr1217	42	1706	18082	5.55189	1.1232e-09	1.1232e-09	1.22679e-08
	GOTERM_MF_DIRECT	GO:0004930~G-protein coupled receptor activity	22	30.5556	9.00079e-10	Olfr43, Vmn2r47, Olfr1246, Olfr1248, Olfr1130, Olfr1270, Ccr5, Olfr1042, Vmn1r148, Olfr1240, Olfr843, Gpr21, Vmn2r42, Ccr10, Olfr1056, Olfr871, Olfr1180, Olfr1015, Olfr742, Olfr968, Olfr1217, Vmn2r46	48	1749	17446	4.5718	5.31047e-08	5.31047e-08	8.98803e-07
	INTERPRO	IPR017452:GPCR, rhodopsin-like, 7TM	22	30.5556	2.90028e-09	Olfr43, Olfr1246, Olfr1248, Olfr1130, Olfr1270, Ccr5, Olfr1042, Vmn1r148, Olfr1240, Olfr843, Gpr21, Vmn1r63, Ccr10, Vmn1r69, Vmn1r228, Olfr1056, Olfr871, Olfr1180, Olfr1015, Olfr742, Olfr968, Olfr1217	59	1708	20594	4.49597	2.1172e-07	2.1172e-07	3.02729e-06
	UP_KEYWORDS	G-protein coupled receptor	21	29.1667	3.32701e-08	Olfr43, Olfr1246, Olfr1248, Olfr1130, Olfr1270, Ccr5, Olfr1042, Vmn1r148, Olfr1240, Olfr843, Gpr21, Vmn2r42, Ccr10, Olfr1056, Olfr871, Olfr1180, Olfr1015, Olfr742, Olfr968, Olfr1217, Vmn2r46	65	1741	22680	4.20872	2.16255e-06	2.16255e-06	3.39088e-05
	UP_KEYWORDS	Transducer	21	29.1667	5.83959e-08	Olfr43, Olfr1246, Olfr1248, Olfr1130, Olfr1270, Ccr5, Olfr1042, Vmn1r148, Olfr1240, Olfr843, Gpr21, Vmn2r42, Ccr10, Olfr1056, Olfr871, Olfr1180, Olfr1015, Olfr742, Olfr968, Olfr1217, Vmn2r46	65	1801	22680	4.06851	3.79573e-06	1.89787e-06	5.9517e-05
	GOTERM_BP_DIRECT	GO:0007608~sensory perception of smell	15	20.8333	1.0553e-07	Olfr43, Olfr1246, Olfr1248, Olfr1130, Olfr1270, Olfr1042, Olfr1240, Olfr843, Olfr1056, Olfr871, Olfr1180, Olfr1015, Olfr742, Olfr968, Olfr1217	42	1143	18082	5.64992	1.0764e-05	5.38201e-06	0.000117568
	UP_KEYWORDS	Receptor	24	33.3333	3.06457e-07	Olfr43, Olfr1246, Olfr1248, Olfr1130, Olfr1270, Ccr5, Olfr1042, Vmn1r148, Olfr1240, Olfr843, Gpr21, Vmn2r42, Vmn1r63, Ccr10, Vmn1r69, Vmn1r228, Olfr1056, Olfr871, Olfr1180, Olfr1015, Olfr742, Olfr968, Olfr1217, Vmn2r46	65	2613	22680	3.2048	1.99195e-05	6.63987e-06	0.000312339
	INTERPRO	IPR000276:G protein-coupled receptor, rhodopsin-like	18	25	3.12355e-07	Olfr43, Olfr1246, Olfr1248, Olfr1130, Olfr1270, Ccr5, Olfr1042, Olfr1240, Olfr843, Gpr21, Ccr10, Olfr1056, Olfr871, Olfr1180, Olfr1015, Olfr742, Olfr968, Olfr1217	59	1458	20594	4.30927	2.28016e-05	1.14009e-05	0.000326033
	GOTERM_MF_DIRECT	GO:0004984~olfactory receptor activity	15	20.8333	1.22991e-06	Olfr43, Olfr1246, Olfr1248, Olfr1130, Olfr1270, Olfr1042, Olfr1240, Olfr843, Olfr1056, Olfr871, Olfr1180, Olfr1015, Olfr742, Olfr968, Olfr1217	48	1154	17446	4.72433	7.25624e-05	3.62818e-05	0.00122816
	KEGG_PATHWAY	mmu04740:Olfactory transduction	15	20.8333	1.8904e-06	Olfr43, Olfr1246, Olfr1248, Olfr1130, Olfr1270, Olfr1042, Olfr1240, Olfr843, Olfr1056, Olfr871, Olfr1180, Olfr1015, Olfr742, Olfr968, Olfr1217	27	1080	7720	3.97119	3.21364e-05	3.21364e-05	0.00136874
	INTERPRO	IPR000725:Olfactory receptor	15	20.8333	2.63466e-06	Olfr43, Olfr1246, Olfr1248, Olfr1130, Olfr1270, Olfr1042, Olfr1240, Olfr843, Olfr1056, Olfr871, Olfr1180, Olfr1015, Olfr742, Olfr968, Olfr1217	59	1149	20594	4.5568	0.000192312	6.4108e-05	0.00275
	UP_KEYWORDS	Sensory transduction	16	22.2222	2.9461e-06	Olfr43, Olfr1246, Olfr1248, Olfr1130, Olfr1270, Olfr1042, Vmn1r148, Olfr1240, Olfr843, Olfr1056, Olfr871, Olfr1180, Olfr1015, Olfr742, Olfr968, Olfr1217	65	1320	22680	4.22937	0.000191479	4.78731e-05	0.00300262
	UP_KEYWORDS	Olfaction	15	20.8333	3.29472e-06	Olfr43, Olfr1246, Olfr1248, Olfr1130, Olfr1270, Olfr1042, Olfr1240, Olfr843, Olfr1056, Olfr871, Olfr1180, Olfr1015, Olfr742, Olfr968, Olfr1217	65	1158	22680	4.51973	0.000214134	4.28306e-05	0.00335792
	GOTERM_BP_DIRECT	GO:0070098~chemokine-mediated signaling pathway	5	6.94444	7.1351e-06	Ccl21b, Gm13304, Gm10591, Ccr10, Ccl21c	42	55	18082	39.1385	0.000727518	0.000242565	0.00794873
	GOTERM_MF_DIRECT	GO:0042379~chemokine receptor binding	4	5.55556	1.4535e-05	Ccl21b, Gm13304, Gm10591, Ccl21c	48	18	17446	80.7685	0.000857206	0.000285817	0.0145135
	GOTERM_BP_DIRECT	GO:0030595~leukocyte chemotaxis	4	5.55556	1.61715e-05	Ccl21b, Gm13304, Gm10591, Ccl21c	42	22	18082	78.2771	0.00164815	0.000412292	0.0180148
	SMART	SM00199:SCY	4	5.55556	3.21818e-05	Ccl21b, Gm13304, Gm10591, Ccl21c	15	48	10425	57.9167	0.000450451	0.000450451	0.0218588
	GOTERM_BP_DIRECT	GO:0045638~negative regulation of myeloid cell differentiation	4	5.55556	3.40776e-05	Ccl21b, Gm13304, Gm10591, Ccl21c	42	28	18082	61.5034	0.00346994	0.000694952	0.0379583
	GOTERM_BP_DIRECT	GO:0048247~lymphocyte chemotaxis	4	5.55556	5.63091e-05	Ccl21b, Gm13304, Gm10591, Ccl21c	42	33	18082	52.1847	0.00572723	0.000956824	0.0627145
	GOTERM_MF_DIRECT	GO:0048020~CCR chemokine receptor binding	4	5.55556	5.7261e-05	Ccl21b, Gm13304, Gm10591, Ccl21c	48	28	17446	51.9226	0.0033728	0.000844267	0.0571651
	GOTERM_BP_DIRECT	GO:0050907~detection of chemical stimulus involved in sensory perception	6	8.33333	9.81418e-05	Olfr1246, Olfr1180, Olfr1248, Olfr1270, Olfr1240, Olfr1217	42	206	18082	12.5395	0.00996101	0.00142911	0.109283
	GOTERM_BP_DIRECT	GO:0002548~monocyte chemotaxis	4	5.55556	0.00010085	Ccl21b, Gm13304, Gm10591, Ccl21c	42	40	18082	43.0524	0.0102345	0.00128507	0.112297
	GOTERM_MF_DIRECT	GO:0008009~chemokine activity	4	5.55556	0.000291111	Ccl21b, Gm13304, Gm10591, Ccl21c	48	48	17446	30.2882	0.0170314	0.00342972	0.290319
	GOTERM_BP_DIRECT	GO:0006955~immune response	6	8.33333	0.000357247	Ccl21b, Gm13304, Ccr5, Gm10591, Ccr10, Ccl21c	42	272	18082	9.49685	0.0357895	0.00404133	0.397279
	INTERPRO	IPR001811:Chemokine interleukin-8-like domain	4	5.55556	0.000378222	Ccl21b, Gm13304, Gm10591, Ccl21c	59	50	20594	27.9241	0.0272376	0.00688008	0.394082
	KEGG_PATHWAY	mmu04062:Chemokine signaling pathway	6	8.33333	0.000426948	Ccl21b, Gm13304, Ccr5, Gm10591, Ccr10, Ccl21c	27	196	7720	8.75283	0.00723338	0.00362325	0.308721
	GOTERM_BP_DIRECT	GO:0071346~cellular response to interferon-gamma	4	5.55556	0.00048952	Ccl21b, Gm13304, Gm10591, Ccl21c	42	68	18082	25.3249	0.0487166	0.00498187	0.544009
	GOTERM_BP_DIRECT	GO:0030593~neutrophil chemotaxis	4	5.55556	0.000510967	Ccl21b, Gm13304, Gm10591, Ccl21c	42	69	18082	24.9579	0.0507964	0.00472806	0.567782
	GOTERM_BP_DIRECT	GO:0071347~cellular response to interleukin-1	4	5.55556	0.000787533	Ccl21b, Gm13304, Gm10591, Ccl21c	42	80	18082	21.5262	0.0772159	0.0066743	0.873874
	KEGG_PATHWAY	mmu04060:Cytokine-cytokine receptor interaction	6	8.33333	0.0011767	Ccl21b, Gm13304, Ccr5, Gm10591, Ccr10, Ccl21c	27	245	7720	7.00227	0.0198167	0.00664968	0.848869
Cluster 11
	Category	Term	Count	%	Pvalue	Genes	List Total	Pop Hits	Pop Total	Fold Enrichment	Bonferroni	Benjamini	FDR
	UP_KEYWORDS	Glycoprotein	417	25.9328	8.61584e-33	Tspan4, Chsy3, AU040320, Cp, Mme, Gpihbp1, Eda2r, Nipal2, Il17b, Cysltr1, Slc29a2, F2, Fbn2, Bpifb9a, Ptk7, Chrnb4, Megf11, Dsg1a, Spp1, Sema3d, Cubn, Dpp4, P2ry14, Col7a1, Bdnf, Cxcl9, Tsku, Fcgr3, Cpm, Folh1, Gas6, Fkbp14, Slco1c1, Dnase2a, Slco1a5, Erp27, Grm1, Apod, Htr2c, Muc20, Cthrc1, H2-Q7, Gabra1, Tmem182, Prokr2, Lgi2, Tnn, Naaa, F11, Cd40, Col6a4, Dcc, Cckbr, Epha3, Enpp3, Slc8a1, Plxd…	1438	3815	22680	1.72395	3.33433e-30	3.33433e-30	1.19596e-29
	UP_SEQ_FEATURE	glycosylation site:N-linked (GlcNAc...)	394	24.5025	1.5108e-29	Tspan4, Chsy3, AU040320, Cp, Mme, Gpihbp1, Eda2r, Nipal2, Il17b, Cysltr1, F2, Fbn2, Bpifb9a, Ptk7, Chrnb4, Megf11, Dsg1a, Spp1, Sema3d, Cubn, Dpp4, P2ry14, Col7a1, Bdnf, Cxcl9, Tsku, Fcgr3, Cpm, Folh1, Gas6, Fkbp14, Slco1c1, Dnase2a, Slco1a5, Grm1, Erp27, Apod, Htr2c, Muc20, Cthrc1, H2-Q7, Gabra1, Tmem182, Prokr2, Lgi2, Tnn, Naaa, F11, Cd40, Col6a4, Dcc, Cckbr, Epha3, Enpp3, Slc8a1, Plxdc1, Stra6…	1189	3563	18012	1.67518	4.49162e-26	4.49162e-26	2.71772e-26
	UP_SEQ_FEATURE	signal peptide	344	21.393	8.45896e-25	Fzd6, Cp, Sned1, Prelp, Pcdhb14, Bmper, Aspn, Gpihbp1, Enpp6, Ccdc107, Lrrn4, Ism1, Col9a1, Il17b, Acrbp, F2, Fam19a2, Fbn2, Bpifb9a, Ptk7, Chrnb4, Spesp1, Prrg4, Megf11, Dsg1a, Jag1, Spp1, Ly75, Raet1a, Sema3d, P4ha2, Cubn, Ptprk, Il12b, Tfpi, Il4, Ptprj, Pcdh15, Lcn12, Cd226, Gabrb2, Crtap, Mgp, Col7a1, Lingo2, Bdnf, Calcrl, Cxcl9, Cntnap5a, Tsku, Fcgr3, Gfod2, Cpm, Ptgfrn, Gm5409, Ugt1a7c, Gas…	1189	3124	18012	1.66812	2.51485e-21	1.25742e-21	1.52165e-21
	UP_KEYWORDS	Disulfide bond	328	20.398	5.0387e-22	Fzd6, Chchd6, Cp, Sned1, Prelp, Pcdhb14, Mme, Syt3, Aspn, Gpihbp1, Eda2r, Enpp6, Syt6, Ism1, H2-M2, Col9a1, Il17b, Cysltr1, F2, Fbn2, Ptk7, Tnmd, Tacr2, Chrnb4, Cux1, Prrg4, Tnfsf4, Megf11, Clec9a, Jag1, Ly75, Raet1a, Sema3d, Cubn, Ptprk, Dpp4, Il12b, Tfpi, Il4, Syt9, Pcdh15, Lcn12, Cd226, Chchd7, P2ry14, Gabrb2, Slc7a8, Mgp, Agtr1a, Col7a1, Lingo2, Bdnf, Calcrl, Cxcl9, Cntnap5a, Fcgr3, Cpm, Ptgf…	1438	3124	22680	1.65595	1.94998e-19	9.74989e-20	6.99422e-19
	UP_KEYWORDS	Secreted	206	12.8109	1.01579e-20	Sned1, Cp, Prelp, Bmper, Aspn, Ism1, Il17b, Col9a1, Acrbp, Fbn2, Spp1, Sema3d, Dpp4, Il12b, Tfpi, Il4, Pcdh15, Lcn12, Crtap, Mgp, Col7a1, Bdnf, Cxcl9, Tsku, Gfod2, Pthlh, Gas6, Serpine1, Fbln7, B4galt1, Colec11, Mamdc2, Pla2g2e, Defb13, Defb1, Apod, Muc20, Lad1, Cthrc1, Fgf21, Vwc2, Metrnl, Tnn, Lgi2, Cpa2, Ltbp1, F11, Cd40, Lypd6, Col6a4, Cxcl3, Col4a6, Htra4, Epha3, Serpine2, Enpp3, Igll1, Tnfr…	1438	1685	22680	1.9282	3.9311e-18	1.31037e-18	1.41001e-17
	GOTERM_CC_DIRECT	GO:0005576~extracellular region	215	13.3706	3.86816e-20	Cp, Sned1, Prelp, Bmper, Aspn, Enpp6, Ism1, Il17b, Col9a1, Acrbp, F2, Fbn2, Prrg4, Spp1, Sema3d, Dpp4, Il12b, Tfpi, Il4, Pcdh15, Lcn12, Crtap, Mgp, Col7a1, Bdnf, Cxcl9, Tsku, Gfod2, Pthlh, Gas6, Serpine1, Fbln7, B4galt1, Colec11, Mamdc2, Defb13, Pla2g2e, Defb1, Apod, Muc20, Ptgfr, Lad1, Cthrc1, Fgf21, Vwc2, Metrnl, Tnn, Lgi2, Cpa2, Ltbp1, F11, Cd40, Lypd6, Col6a4, Spink5, Cxcl3, Htra4, Cts8, Epha…	1294	1753	19662	1.86359	2.03078e-17	2.03078e-17	5.60851e-17
	UP_SEQ_FEATURE	disulfide bond	278	17.2886	6.99859e-20	Fzd6, Cp, Sned1, Pcdhb14, Prelp, Mme, Aspn, Gpihbp1, Eda2r, Ism1, Il17b, Col9a1, Cysltr1, F2, Fbn2, Ptk7, Tacr2, Chrnb4, Prrg4, Tnfsf4, Megf11, Clec9a, Jag1, Ly75, Raet1a, Sema3d, Cubn, Ptprk, Dpp4, Il12b, Tfpi, Il4, Lcn12, Cd226, P2ry14, Gabrb2, Mgp, Agtr1a, Col7a1, Lingo2, Bdnf, Cxcl9, Cntnap5a, Fcgr3, Cpm, Ptgfrn, Gas6, Dcbld1, Fbln7, B4galt1, Galnt14, Dnase2a, Colec11, Grm1, Defb13, Pla2g2e, …	1189	2510	18012	1.67784	2.08068e-16	6.9356e-17	1.25895e-16
	UP_KEYWORDS	Calcium	123	7.64925	6.82966e-19	Camk4, Pcdhb8, Sned1, Pcdhb14, Pcdhga7, Pcdhga8, Fat3, Aspn, Syt3, Pcdhga9, Cacnb4, Pcdhga10, Pcdhga11, Pcdhga1, Pcdhga12, Syt6, Clcnka, Pcdhga3, Pcdhga2, Pcdhga5, Pcdhga4, Pcdhga6, Pla2g12b, F2, Gca, Frem1, Fbn2, Cacna2d3, Calb1, S100g, Cib4, Trpv1, Cdh6, Slc25a13, Itgav, Ano1, Cabp2, Pcdhgb8, Nrp2, Pcdhgb2, Pcdhgb1, Pcdhgb7, Pcdhgb6, Dsg1a, Jag1, Pcdhgb5, Cdh13, Pcdhgb4, Tmem37, Rasgrf2, Cdh18,…	1438	827	22680	2.34576	2.64308e-16	6.6077e-17	9.48024e-16
	UP_KEYWORDS	Signal	414	25.7463	1.91157e-16	Cp, Gpihbp1, Prpmp5, H2-M2, Il17b, Acrbp, F2, Fbn2, Bpifb9a, Ptk7, Chrnb4, Megf11, Dsg1a, Spp1, Sema3d, Sox5, Cubn, Mgp, Col7a1, Bdnf, Cxcl9, Tsku, Gfod2, Fcgr3, Cpm, Gas6, Fkbp14, Dnase2a, Colec11, Grm1, Erp27, Defb13, Defb1, Apod, Htr2c, Muc20, Cthrc1, H2-Q7, Gabra1, Fgf21, Tmem182, Vwc2, Lgi2, Tnn, Znrf3, Naaa, F11, Cd40, Gm10556, Col6a4, Spink5, Dcc, Ugt2b34, Htra4, Epha3, Cts8, Col5a3, Slc8a…	1438	4543	22680	1.43728	8.59313e-14	1.72085e-14	3.10862e-13
	GOTERM_MF_DIRECT	GO:0005509~calcium ion binding	107	6.65423	1.23442e-15	Pam, Pcdhb8, Sned1, Pcdhb14, Pcdhga7, Pcdhga8, Fat3, Syt3, Pcdhga9, Aspn, Pcdhga10, Pcdhga11, Pcdhga1, Pcdhga12, Syt6, Pcdhga3, Pcdhga2, Pcdhga5, Pcdhga4, Pcdhga6, Pla2g12b, F2, Gca, Cps1, Fbn2, Calb1, S100g, Cib4, Prrg4, Cdh6, Slc25a13, Cabp2, Pcdhgb8, Pcdhgb2, Pcdhgb1, Pcdhgb7, Pcdhgb6, Dsg1a, Pcdhgb5, Cdh13, Sytl4, Jag1, Pcdhgb4, Sgca, Sytl1, Cdh18, Vwce, Cubn, Pcdh7, Syt9, Pcdh15, Tll2, Itpr2…	1174	699	17446	2.27475	1.43008e-12	1.43008e-12	1.96509e-12
	GOTERM_CC_DIRECT	GO:0005578~proteinaceous extracellular matrix	63	3.91791	5.56918e-15	Thbs2, Nyx, Lad1, Cthrc1, 2300002M23Rik, Prelp, Col28a1, Vwc2, Aspn, Adamtsl3, Col2a1, Tnn, Gpc2, Ltbp1, Col16a1, Tgfbr3, Cilp, Col9a1, Frem1, Fbn2, Col18a1, Col6a4, Nov, Abi3bp, Spock3, Adamts10, Adamts12, Chl1, Ucma, Mmp13, Bmp4, Ntn3, Nid1, Mmp24, Wisp1, Crtap, Col7a1, Hapln1, Mmp2, Tnc, Clec3b, Mmp8, Amelx, Optc, Gfod2, Adamts17, Ltbp3, Tgm2, Col10a1, Col12a1, Loxl2, Col15a1, Bgn, Col11a2, Fb…	1294	316	19662	3.02933	2.91434e-12	1.45717e-12	8.04912e-12
	UP_KEYWORDS	Extracellular matrix	51	3.17164	2.40588e-14	Nyx, Cthrc1, Lad1, 2300002M23Rik, Prelp, Col28a1, Aspn, Vwc2, Col2a1, Tnn, Col16a1, Tgfbr3, Cilp, Col9a1, Frem1, Col18a1, Fbn2, Col6a4, Col4a6, Col5a3, Spock3, Adamts10, Adamts12, Ucma, Chl1, Mmp13, Bmp4, Ntn3, Mmp24, Nid1, Crtap, Col7a1, Hapln1, Tnc, Mmp2, Mmp8, Amelx, Optc, Gfod2, Col12a1, Col10a1, Loxl2, Col15a1, Col11a2, Bgn, Fbln7, Ogn, Mamdc2, Adamts7, Epyc, Col4a2	1438	235	22680	3.42284	9.32354e-12	1.55387e-12	3.34399e-11
	UP_SEQ_FEATURE	topological domain:Extracellular	228	14.1791	1.43517e-11	Slc2a4, Fzd6, Tspan4, AU040320, Slc22a1, Nipal1, Pcdhb14, Mme, Enpp6, Eda2r, Lrrn4, Cysltr1, Adcy5, Cldn14, Tnmd, Ptk7, Tacr2, Trpv1, Chrnb4, Prrg4, Tnfsf4, Cngb3, Abcg1, Clec9a, Dsg1a, Jag1, Ly75, Ptprk, Dpp4, Pcdh15, Ptprj, Cd226, Cldn8, P2ry14, Gabrb2, Itpr2, Agtr1a, Lingo2, Calcrl, Cntnap5a, Fcgr3, Ptgfrn, Folh1, Dcbld1, Vmn2r1, Slc6a7, Il17rd, Grm1, Dysf, Trpc5, Gria4, Htr2c, Ptgfr, Cntnap5b…	1189	2256	18012	1.531	4.26677e-08	1.06669e-08	2.58168e-08
	UP_KEYWORDS	Cell adhesion	70	4.35323	1.86053e-11	Thbs2, Podxl, Pcdhb8, Itgb5, Ctnna3, Pcdhb14, Col28a1, Pcdhga7, Fat3, Pcdhga8, Pcdhga9, Sdk2, Ninj2, Pcdhga10, Pcdhga1, Pcdhga11, Pcdhga12, Pcdhga3, Pcdhga2, Pcdhga5, Pcdhga4, Igfbp7, Col16a1, Pcdhga6, Itga2b, Frem1, Alcam, Col18a1, Col6a4, Ptk7, Cdh6, Itgav, Pgm5, Pcdhgb8, Pcdhgb2, Pcdhgb1, Pcdhgb7, Pcdhgb6, Cdh13, Dsg1a, Pcdhgb5, Pcdhgb4, Spp1, Cd2, Lsamp, Ptpru, Cdh18, Chl1, Kitl, Dpp4, Olfm4,…	1438	459	22680	2.4053	7.20027e-09	1.02861e-09	2.5826e-08
	INTERPRO	IPR020894:Cadherin conserved site	29	1.80348	7.25947e-10	Pcdhb8, Pcdh7, Pcdh15, Pcdhb14, Pcdhga7, Pcdhga8, Fat3, Pcdhga9, Pcdhga10, Pcdhga1, Pcdhga11, Pcdhga12, Pcdhga3, Pcdhga2, Pcdhga5, Pcdhga4, Pcdhga6, Cdh6, Pcdhgb8, Pcdhgb2, Pcdhgb1, Pcdhgb7, Pcdhgb6, Cdh13, Dsg1a, Pcdhgb5, Pcdhgb4, Dsc3, Cdh18	1333	115	20594	3.89593	1.29944e-06	1.29944e-06	1.23197e-06
	UP_SEQ_FEATURE	topological domain:Cytoplasmic	268	16.6667	9.4901e-10	Slc2a4, Fzd6, Tspan4, Chsy3, AU040320, Slc22a1, Nipal1, Pcdhb14, Mme, Syt3, Eda2r, Enpp6, Syt6, Lrrn4, Fndc3c1, Cysltr1, Adcy5, Smpd3, Cldn14, B3gnt2, Ptk7, Tnmd, Tacr2, Trpv1, Chrnb4, Cux1, Prrg4, Tnfsf4, Cngb3, Pigl, Abcg1, Clec9a, Dsg1a, Jag1, Ly75, Chst4, Ptprk, Dpp4, Syt9, Pcdh15, Ptprj, Cd226, Cldn8, P2ry14, Gabrb2, Itpr2, St3gal6, Agtr1a, Lingo2, Calcrl, Cntnap5a, Fcgr3, Ptgfrn, Folh1, Dcb…	1189	2880	18012	1.40969	2.8214e-06	5.64281e-07	1.70714e-06
	INTERPRO	IPR013164:Cadherin, N-terminal	22	1.36816	1.22358e-09	Pcdhb8, Pcdh7, Pcdhb14, Pcdhga7, Pcdhga8, Pcdhga9, Pcdhgb8, Pcdhga10, Pcdhga1, Pcdhgb2, Pcdhga11, Pcdhga12, Pcdhgb1, Pcdhga3, Pcdhga2, Pcdhga5, Pcdhgb7, Pcdhga4, Pcdhgb6, Pcdhgb5, Pcdhga6, Pcdhgb4	1333	69	20594	4.92588	2.1902e-06	1.0951e-06	2.07646e-06
	UP_KEYWORDS	Alternative splicing	396	24.6269	1.3513e-09	AU040320, Tbc1d2, Hrasls5, Cacnb4, Trip4, Fbxo17, Eya1, Cysltr1, Runx2, Acrbp, Snx29, Bpifb9a, Bbx, Gnb1l, Ngef, Ppp4r4, Tbc1d22a, Megf11, Dpf3, Lrrk1, Zbtb42, Sox5, Crocc, Zfat, Baalc, Pemt, Samd4, Erc2, 6430573F11Rik, Sh2d4b, Cpm, Tdrd5, Dock9, Pitpnm3, Galnt14, Mdm1, Acss3, Colec11, Grm1, Dysf, Mnda, Piwil4, Triobp, Spats2l, Tead4, Shq1, Capn12, Unc13b, 4921536K21Rik, 2210408I21Rik, Lgi2, Tnn,…	1438	4779	22680	1.3069	5.22951e-07	6.53689e-08	1.87573e-06
	INTERPRO	IPR015919:Cadherin-like	30	1.86567	1.82119e-09	Pcdhb8, Pcdh7, Pcdh15, Pcdhb14, Pcdhga7, Pcdhga8, Fat3, Pcdhga9, Pcdhga10, Pcdhga1, Pcdhga11, Pcdhga12, Pcdhga3, Pcdhga2, Pcdhga5, Pcdhga4, Pcdhga6, Cdh6, Pcdhgb8, Pcdhgb2, Pcdhgb1, Pcdhgb7, Pcdhgb6, Cdh13, Dsg1a, Pcdhgb5, Pcdhgb4, Sgca, Dsc3, Cdh18	1333	127	20594	3.64946	3.25992e-06	1.08664e-06	3.09064e-06
	INTERPRO	IPR002126:Cadherin	29	1.80348	5.45919e-09	Pcdhb8, Pcdh7, Pcdh15, Pcdhb14, Pcdhga7, Pcdhga8, Fat3, Pcdhga9, Pcdhga10, Pcdhga1, Pcdhga11, Pcdhga12, Pcdhga3, Pcdhga2, Pcdhga5, Pcdhga4, Pcdhga6, Cdh6, Pcdhgb8, Pcdhgb2, Pcdhgb1, Pcdhgb7, Pcdhgb6, Cdh13, Dsg1a, Pcdhgb5, Pcdhgb4, Dsc3, Cdh18	1333	125	20594	3.58425	9.77189e-06	2.44298e-06	9.26449e-06
	UP_KEYWORDS	Collagen	23	1.43035	9.90096e-09	Col12a1, Col10a1, Cthrc1, Col18a1, Col15a1, Col6a4, Col11a2, Otol1, Col28a1, Col4a6, Msr1, Colec11, Col2a1, C1qtnf7, Col7a1, Col5a3, C1qtnf6, Adipoq, Col16a1, Pcolce, Col9a1, Col4a2, P4ha2	1438	85	22680	4.26769	3.83167e-06	4.25741e-07	1.37435e-05
	GOTERM_CC_DIRECT	GO:0005886~plasma membrane	408	25.3731	1.12744e-08	Tspan4, AU040320, Atp8b3, Mme, Syt3, Cacnb4, Gpihbp1, Pcdhga11, Pcdhga12, Olfr25, Eda2r, H2-M2, Cysltr1, Slc29a2, Olfr1384, Smpd3, Cldn14, Ptk7, Vav2, Chrnb4, Blvrb, Megf11, Dsg1a, Zbtb42, Cubn, Crocc, Dpp4, Fes, P2ry14, Kctd12, Slc7a8, Des, Olfr1033, Fcgr3, Cpm, Cdc42ep5, Folh1, Slco1c1, Lims1, Slco1a5, Grm1, Dysf, Htr2c, Muc20, Unc13b, H2-Q7, Gabra1, S100a14, Cap2, Prokr2, Kcnj16, Rem2, Znrf3, …	1294	4874	19662	1.27194	5.91906e-06	1.97303e-06	1.6347e-05
	GOTERM_BP_DIRECT	GO:0007156~homophilic cell adhesion via plasma membrane adhesion molecules	33	2.05224	1.42597e-08	Chl1, Pcdhb8, Pcdh7, Pcdh15, Cd226, Pcdhb14, Pcdhga7, Pcdhga8, Fat3, Pcdhga9, Sdk2, Pcdhga10, Pcdhga1, Pcdhga11, Igsf9, Pcdhga12, Pcdhga3, Pcdhga2, Pcdhga5, Pcdhga4, Pcdhga6, Cdh6, Pcdhgb8, Pcdhgb2, Pcdhgb1, Pcdhgb7, Pcdhgb6, Cdh13, Dsg1a, Pcdhgb5, Pcdhgb4, Cdh18, Dsc3	1172	163	18082	3.12353	5.73366e-05	5.73366e-05	2.65144e-05
	INTERPRO	IPR008160:Collagen triple helix repeat	20	1.24378	2.46915e-07	Col12a1, Col10a1, Col18a1, Col15a1, Col6a4, Col11a2, Otol1, Col28a1, Col4a6, Msr1, Colec11, Col2a1, C1qtnf7, Col7a1, Col5a3, C1qtnf6, Adipoq, Col16a1, Col9a1, Col4a2	1333	76	20594	4.06562	0.00044188	8.83917e-05	0.000419025
	SMART	SM00112:CA	29	1.80348	2.83854e-07	Pcdhb8, Pcdh7, Pcdh15, Pcdhb14, Pcdhga7, Pcdhga8, Fat3, Pcdhga9, Pcdhga10, Pcdhga1, Pcdhga11, Pcdhga12, Pcdhga3, Pcdhga2, Pcdhga5, Pcdhga4, Pcdhga6, Cdh6, Pcdhgb8, Pcdhgb2, Pcdhgb1, Pcdhgb7, Pcdhgb6, Cdh13, Dsg1a, Pcdhgb5, Pcdhgb4, Dsc3, Cdh18	825	124	10425	2.95528	0.000105588	0.000105588	0.000391737
	GOTERM_CC_DIRECT	GO:0005581~collagen trimer	21	1.30597	2.99068e-07	Col12a1, Col10a1, Cthrc1, Col18a1, Col15a1, Col6a4, Col11a2, Otol1, Col28a1, Msr1, Colec11, Col2a1, C1qtnf7, Col7a1, C1qtnf6, Adipoq, Col16a1, Pcolce, Col9a1, Col4a2, P4ha2	1294	83	19662	3.84445	0.000156998	3.92519e-05	0.000433623
	GOTERM_BP_DIRECT	GO:0007155~cell adhesion	62	3.85572	4.66568e-07	Sulf1, Thbs2, Podxl, Itgb5, Ctnna3, Col28a1, Pcdhb14, Fat3, Pcdhga8, Sdk2, Ninj2, Pcdhga4, Igfbp7, Col16a1, Itga2b, Alcam, Frem1, Col18a1, Col6a4, Ptk7, Nov, Cdh6, Itgav, Pgm5, Cdh13, Dsg1a, Spp1, Pcdhgb4, Cd2, Lsamp, Ptpru, Ptprk, Chl1, Kitl, Dpp4, Olfm4, Lmln, Fes, Cfdp1, Pcdh15, Cd226, Nid1, Mmp24, Wisp1, Mybpc3, Col7a1, Hapln1, Flrt3, Tnc, Cntnap5a, Amelx, Jup, Arvcf, Col12a1, Col15a1, Fbln7,…	1172	485	18082	1.97228	0.00187431	0.000937594	0.00086753
	GOTERM_CC_DIRECT	GO:0016020~membrane	543	33.7687	6.60625e-07	Tspan4, Chsy3, Chchd6, AU040320, Atp8b3, Mme, Syt3, Gpihbp1, Pcdhga11, Eda2r, Pcdhga12, Nipal2, Cysltr1, Slc29a2, Cldn14, Smpd3, Ptk7, Chrnb4, Pigl, Ngef, Megf11, Dsg1a, Tmem42, Cubn, Dpp4, Fes, Tmem45a, Baalc, P2ry14, Kctd12, Dio2, Pemt, Slc7a8, Iigp1, Des, Ogfrl1, Erc2, Fcgr3, Cpm, Cdc42ep5, Trim59, Folh1, Dock9, Slco1c1, Pitpnm3, Galnt14, Slco1a5, Lims1, Grm1, Mnda, Dysf, Htr2c, Unc13b, Muc20,…	1294	6998	19662	1.17901	0.000346768	6.93633e-05	0.000957848
	GOTERM_CC_DIRECT	GO:0005887~integral component of plasma membrane	117	7.27612	7.59966e-07	Slco4c1, Pam, Slc2a4, Tspan4, Kcna5, Slc22a1, Tspan8, Apcdd1, Eda2r, Lrrn4, Clcnka, Kcnh5, Tspan9, Slc6a13, Cysltr1, Slc29a2, Alcam, Opn5, Ptk7, Tacr2, Trpv1, Aph1c, Cngb3, Plaur, Ptprc, Sgca, Ly75, Slc15a2, Atp2b4, Tmprss11c, Pcdh7, Cd226, Slc10a2, Tmem45a, P2ry14, Lgr4, Gabrb2, Slc7a8, Slc39a5, Slc7a14, Slc6a15, Tmprss11a, Slc20a2, Tmem150c, Lrrc32, Cd27, Folh1, Adora2a, Grik2, Slco1c1, Slc6a7,…	1294	1126	19662	1.57885	0.000398903	6.64948e-05	0.00110188
	UP_KEYWORDS	Developmental protein	101	6.28109	1.27641e-06	Slco4c1, Fzd6, Angpt1, Fat3, Eda2r, Lmx1b, Dnd1, Eya1, Gas7, Pdgfd, Twist2, Fgf2, Frem1, Smpd3, Tshz2, Wif1, Spesp1, Itgav, Cux1, Ano1, Nodal, Nrp2, Ngef, Jag1, Sema3d, Bicc1, Cfdp1, Bmp4, Racgap1, Tll2, Lgr4, Mgp, Tll1, Mef2c, Sema3a, Rorb, Prdm1, Dkk2, Etl4, Pdilt, Tdrd5, Egfr, Gtf2ird1, Dnase2a, Colec11, Casz1, Disc1, Zfp568, Piwil4, Sufu, Pdgfrb, Tshz3, Obscn, Asz1, Grem2, Igsf9, Ddx4, Txndc2…	1438	976	22680	1.63213	0.000493849	4.93959e-05	0.00177177
	KEGG_PATHWAY	mmu04974:Protein digestion and absorption	20	1.24378	2.34256e-06	Dpp4, Col10a1, Col12a1, Col18a1, Col6a4, Col15a1, Ace2, Col11a2, Col4a6, Mme, Slc7a8, Col2a1, Col7a1, Col5a3, Cpa2, Slc8a1, Atp1b4, Col9a1, Kcnk5, Col4a2	499	88	7720	3.51612	0.000629952	0.000629952	0.00307822
	GOTERM_CC_DIRECT	GO:0005604~basement membrane	21	1.30597	4.11659e-06	Alb, Frem1, Thbs2, Lad1, Loxl2, Col18a1, Col15a1, Cfdp1, Col28a1, Col4a6, Nid1, Vwc2, Tgfb2, Col2a1, Col7a1, Tnc, Runx1, Fgf9, Col4a2, Amelx, Serpinf1	1294	97	19662	3.28958	0.00215888	0.000308697	0.00596855
	UP_KEYWORDS	Cell junction	73	4.5398	5.00456e-06	Tbc1d2, Epcam, Gabra1, Ophn1, Shank2, Camk2a, Vwc2, Xirp2, Sdk2, Syt6, Igsf9, Cldn19, Kctd8, Cldn14, Cgnl1, Ptk7, Arhgap31, Nov, Trpv1, Myo1e, Chrnb4, Dlg2, Zfp185, Itgav, Pgm5, Magi1, Sh3pxd2b, Evpl, Plxdc1, Dsg1a, Ptpru, Ect2, Cpeb3, Dpp4, Fes, Cldn10, Palld, Syt9, Ptprj, Slc17a7, Olfm3, Cldn8, Gabrb2, Kctd12, Snta1, Srcin1, Cplx4, Samd4, Dsp, Flrt3, Erc2, Jup, Cldn2, Tgfb1i1, Grik2, Cacng8, Di…	1438	661	22680	1.74183	0.0019349	0.000176055	0.0069466
	UP_SEQ_FEATURE	transmembrane region	349	21.704	6.83331e-06	Slc2a4, Fzd6, Tspan4, Chsy3, AU040320, Kcna5, Slc22a1, Nipal1, Cdkal1, Pcdhb14, Mme, Syt3, Eda2r, Syt6, Enpp6, Ccdc107, Lrrn4, Nipal2, Fndc3c1, Cysltr1, Adcy5, Slc29a2, Smpd3, Cldn14, Ebpl, B3gnt2, Ptk7, Tnmd, Tacr2, Trpv1, Chrnb4, Cux1, Prrg4, Tnfsf4, Cngb3, Pigl, Abcg1, Megf11, Clec9a, Dsg1a, Jag1, Frmd3, Ly75, Chst4, Tmem42, Ptprk, Dpp4, Cybrd1, Syt9, Ptprj, Pcdh15, Tmem215, Cd226, Tmem45a, Po…	1189	4312	18012	1.2261	0.0201105	0.00338019	0.0122915
	GOTERM_MF_DIRECT	GO:0008201~heparin binding	27	1.6791	8.27389e-06	Thbs2, Bmp4, 2300002M23Rik, Prelp, Grem2, Wisp1, Cxcl13, Tgfbr3, Pla2g2d, Clec3b, F11, Fgf9, Fgf2, Nov, Fbln7, Prss57, Abi3bp, Nrp1, Serpine2, Nrp2, Ogn, Col5a3, Rspo3, Ptprc, Pcolce, Epyc, Pcolce2	1174	151	17446	2.65714	0.00964198	0.00483267	0.0133346
	GOTERM_CC_DIRECT	GO:0031012~extracellular matrix	41	2.54975	9.88177e-06	Thbs2, Mmp13, Mmp15, Prelp, Nid1, Mmp24, Aspn, Tgfb2, Mgp, Col2a1, Hapln1, Dsp, Igfbp7, Ltbp1, Mmp2, Tnc, Cilp, Mmp8, F2, Jup, Tgm2, Ltbp3, Col12a1, Loxl2, Fbn2, Tgfb1i1, Col18a1, Col15a1, Nov, Bgn, Serpine1, Serpine2, Col5a3, Ogn, Dsg1a, Pcolce, Adamts7, Adamts10, Col4a2, Adamts12, Serpinf1	1294	294	19662	2.119	0.00517452	0.000648284	0.0143268
	UP_KEYWORDS	LIM domain	17	1.05721	1.25848e-05	Lmo7, Limd2, Tgfb1i1, Crip3, Fhl5, Fhl2, Lmo3, Zfp185, Pdlim4, Lims1, Xirp2, Csrp2, Ablim3, Lmx1b, Prickle3, Micall2, Lhx8	1438	74	22680	3.62328	0.00485852	0.000405781	0.0174676
	GOTERM_CC_DIRECT	GO:0005615~extracellular space	141	8.76866	1.42329e-05	Pam, Podxl, Cp, Angpt1, Btn1a1, Prelp, Bmper, Ces1e, Actbl2, Xdh, Il17b, Cilp, Pdgfd, Fgf2, F2, Alb, Lyzl4, Prss57, Nodal, Tnfsf4, Cdh13, Spp1, Pcolce, Sema3d, Crhbp, Zswim5, Olfm4, Il12b, Tfpi, Bmp4, Ppbp, Il4, Cmtm7, Cxcl13, Crtap, Mgp, Col7a1, Pcsk5, Stag3, Plbd1, Sepp1, Bdnf, Cxcl9, Chid1, Sema3a, Tnc, Clec3b, Tsku, Dkk2, Cpm, Col12a1, Ces2a, Serpinb11, Pthlh, Col15a1, Gas6, Serpine1, B4galt1…	1294	1504	19662	1.42451	0.00744449	0.000829915	0.0206346
	INTERPRO	IPR001781:Zinc finger, LIM-type	17	1.05721	1.61839e-05	Lmo7, Limd2, Tgfb1i1, Crip3, Fhl5, Fhl2, Lmo3, Zfp185, Pdlim4, Lims1, Xirp2, Csrp2, Ablim3, Lmx1b, Prickle3, Micall2, Lhx8	1333	74	20594	3.54918	0.0285539	0.00481661	0.0274613
	UP_SEQ_FEATURE	domain:Fibronectin type-III 2	23	1.43035	1.85303e-05	Ptprk, Chl1, Col12a1, Obscn, Sned1, Speg, Ptprj, Dcc, Igdcc4, Sdk2, Epha3, Mybpc3, Igsf9, Col7a1, Tnn, Ephb3, Fndc3c1, Tnc, Ptprc, Tie1, Ptpru, Il23r, Lepr	1189	124	18012	2.80987	0.0536011	0.00783928	0.0333282
	UP_SEQ_FEATURE	domain:Fibronectin type-III 1	23	1.43035	2.11105e-05	Ptprk, Chl1, Col12a1, Obscn, Sned1, Speg, Ptprj, Dcc, Igdcc4, Sdk2, Epha3, Mybpc3, Igsf9, Col7a1, Tnn, Ephb3, Fndc3c1, Tnc, Ptprc, Tie1, Ptpru, Il23r, Lepr	1189	125	18012	2.78739	0.0608332	0.00781458	0.037968
	UP_SEQ_FEATURE	domain:Fibronectin type-III 3	17	1.05721	2.90887e-05	Chl1, Ptprk, Col12a1, Obscn, Sned1, Ptprj, Dcc, Igdcc4, Sdk2, Mybpc3, Col7a1, Tnn, Fndc3c1, Tnc, Tie1, Ptpru, Lepr	1189	76	18012	3.38856	0.0828479	0.00956309	0.0523136
	KEGG_PATHWAY	mmu05200:Pathways in cancer	48	2.98507	3.05476e-05	Pdgfrb, Kitl, Sufu, Gngt1, Fzd6, Bmp4, Ctnna3, Ednrb, Cdkn2b, Traf1, Rasgrp3, Gng4, Fgf21, Tgfb2, Fos, Agtr1a, Mmp2, Pparg, Adcy4, Ar, Fgf9, Fgf15, E2f2, Adcy5, Fgf2, Lpar3, Jup, Itga2b, Bid, Tcf7l2, F2rl3, Egfr, Dcc, Egln3, Traf5, Col4a6, Igf1, Itgav, Lef1, Gng13, Gli3, Tgfa, Epas1, Mecom, Adcy2, Runx1, Col4a2, Zbtb16	499	397	7720	1.87054	0.00818377	0.00410029	0.0401339
	GOTERM_CC_DIRECT	GO:0030054~cell junction	76	4.72637	4.57174e-05	Tbc1d2, Epcam, Ophn1, Gabra1, S100a14, Shank2, Camk2a, Vwc2, Xirp2, Sdk2, Syt6, Igsf9, Cldn19, Kctd8, Cdk5rap2, Ppp1r13l, Cldn14, Cgnl1, Ptk7, Arhgap31, Nov, Trpv1, Myo1e, Chrnb4, Dlg2, Zfp185, Itgav, Pgm5, Magi1, Sh3pxd2b, Evpl, Plxdc1, Dsg1a, Ldlrad3, Ptpru, Ect2, Dpp4, Fes, Cldn10, Palld, Syt9, Ptprj, Slc17a7, Olfm3, Cldn8, Gabrb2, Kctd12, Snta1, Srcin1, Cplx4, Samd4, Dsp, Flrt3, Arhgap28, Erc…	1294	718	19662	1.60836	0.0237164	0.00239734	0.0662661
	UP_KEYWORDS	Alternative promoter usage	14	0.870647	5.42242e-05	Myo10, Nr1h4, Col18a1, Il1r1, Speg, Crem, Il4i1, Rapgef4, Mecom, Rorb, Rora, Prdm1, Ppargc1a, Slc6a9	1438	58	22680	3.80701	0.0207667	0.00161296	0.0752423
	GOTERM_CC_DIRECT	GO:0043025~neuronal cell body	60	3.73134	6.28292e-05	Pam, Dpp6, Shank2, Camk2a, Cyp19a1, Ltbp1, Ppargc1a, Cd40, Myo10, Alcam, Calb1, Nov, Pnoc, Trpv1, Srd5a2, Dlg2, Rapgef4, Nrp1, Bmpr2, Cobl, Serpine2, Plxdc1, Slc1a4, Prkar2b, Ptpn5, Ubxn1, Esr2, Ptprk, Palld, S100a5, Kcnb2, Myo1a, Kcnq3, Tgfb2, Srcin1, Nts, Bdnf, Trpm4, Erc2, Myo1d, Adora2a, Kcnh1, Grik2, Dixdc1, Grip1, Igf1, Calcr, Grm1, Sipa1l1, Trpc5, Baiap2, Ppp1r9a, Rapgef3, Gria4, Cybb, Erm…	1294	534	19662	1.70727	0.0324483	0.00299427	0.0910586
	GOTERM_CC_DIRECT	GO:0030027~lamellipodium	26	1.61692	7.06764e-05	Myo10, Coro1c, Kitl, Dpp4, Podxl, Tesc, Nf2, Swap70, Arhgap31, Palld, Myo1g, Ctnna3, Actg2, Wasf2, Gsn, Fgd4, Srcin1, Arhgef6, Ablim3, Dysf, Mefv, Ppp1r9a, Spata13, Apbb1ip, Rapgef3, Clrn1	1294	164	19662	2.40892	0.0364264	0.00308743	0.102426
	GOTERM_CC_DIRECT	GO:0070382~exocytic vesicle	8	0.497512	8.74357e-05	Syt6, Syt9, Sytl4, Sytl1, Aqp2, Igf1, Unc13d, Syt3	1294	18	19662	6.75322	0.044868	0.00352498	0.1267
	UP_KEYWORDS	Hydroxylation	17	1.05721	0.000117113	Col12a1, Col10a1, Col18a1, Col15a1, Col6a4, Col11a2, Masp1, Crtap, Col2a1, Invs, Col7a1, Adipoq, Ltbp1, Epas1, Col16a1, Col9a1, Col4a2	1438	88	22680	3.04685	0.0443135	0.00323229	0.162442
	UP_KEYWORDS	Growth factor	21	1.30597	0.000142616	Kitl, Il2, Bmp4, Nov, Il4, Gmfg, Nrtn, Fgf21, Igf1, Nrg3, Nodal, Tgfb2, Ogn, Btc, Klk1b4, Tgfa, Bdnf, Fgf9, Fgf15, Pdgfd, Fgf2	1438	127	22680	2.60795	0.0537006	0.00367299	0.197783
	UP_KEYWORDS	Cell membrane	290	18.0348	0.000149992	Slc2a4, Fzd6, AU040320, Swap70, Kcna5, Slc22a1, Pcdhb14, Mme, Syt3, Gpihbp1, Rgs7bp, Pcdhga11, Synj2, Syt6, Enpp6, Pcdhga12, Olfr25, Cysltr1, Adcy5, Slc29a2, Olfr1384, Smpd3, Cldn14, Tacr2, Trpv1, Chrnb4, Gng13, Megf11, Dsg1a, Sytl1, Raet1a, Cubn, Tbc1d30, Dpp4, Fes, Pcdh15, Ptprj, Cd226, Racgap1, Olfr1352, Popdc2, Cldn8, P2ry14, Gabrb2, Kctd12, Slc7a8, Agtr1a, Spire1, Des, Olfr1033, Calcrl, Tmem…	1438	3759	22680	1.21677	0.0563984	0.00362163	0.208003
	UP_KEYWORDS	Metal-binding	265	16.4801	0.000159417	Chsy3, Cp, Cdkal1, Cyp24a1, Atp8b3, Dtx1, Polk, Mme, Syt3, Spo11, Syt6, Pdzrn4, Kdm2b, Trip4, Col9a1, Eya1, Adcy5, Lmo7, Smpd3, Vav2, Phyhd1, Cib4, Trpv1, Tshz2, Cyp2j9, Dpf3, Dsg1a, Bnc2, Lrrk1, Tcea3, Zbtb42, P4ha2, Cubn, Zswim5, Cybrd1, Zfat, Tcea2, Syt9, Racgap1, Aloxe3, Pde5a, Mgp, Tyw1, Hgd, Caps2, Cpm, Trim59, Folh1, Gas6, Fkbp14, Pitpnm3, B4galt1, Vsnl1, Galnt14, Lims1, Pla2g4a, Zfp568, D…	1438	3395	22680	1.23109	0.0598345	0.00362279	0.221059
	GOTERM_CC_DIRECT	GO:0016323~basolateral plasma membrane	29	1.80348	0.000160303	Slco4c1, Atp2b4, Slc22a1, Epcam, Myo1a, Cldn8, Gpihbp1, Slc7a8, Cldn19, Slc39a5, Agtr1a, Kcnj16, Clcnka, Dsp, Slc29a2, Lepr, Vsig1, Hpgd, Myo1d, S100g, Egfr, Rapgef4, B4galt1, Megf11, Slc22a8, Tgfa, Slc8a1, Aqp2, Car2	1294	203	19662	2.17068	0.080721	0.00599379	0.232174
	UP_KEYWORDS	Calmodulin-binding	22	1.36816	0.000179343	Myo10, Myo1d, Atp2b4, Camk4, Kcnh1, Obscn, Myo1g, Trpv1, Myo1e, Myo1a, Aspm, Camk2a, Snta1, Invs, Camk1d, Sntb2, Kcnh5, Slc8a1, Cdk5rap2, Trpm4, Rasgrf2, Arpp21	1438	139	22680	2.49627	0.0670578	0.0038488	0.248659
	GOTERM_CC_DIRECT	GO:0009986~cell surface	66	4.10448	0.000193594	Sulf1, Pam, Slc2a4, Mrc1, Pdgfrb, Fzd6, H2-Q7, Itgb5, Ace2, Dpp6, Btn2a2, Epcam, Gpihbp1, Tnn, Kcnh5, H2-M2, H2-Ab1, Tgfbr3, Cd40, Il1rapl1, Itga2b, Nrp1, Itgav, Bmpr2, Tnfsf4, Cd274, H2-Q9, Clec9a, Tgfa, Adipoq, Slc1a4, Ptprc, Cd2, Ptprk, Acvr1c, Dpp4, Tfpi, Igf2r, Ptprj, Cd226, Mas1, H2-Q4, Treml2, Kcnq3, Thsd1, Tgfb2, Cd38, Klrb1f, Amelx, Cd27, Cpm, Scube3, Ptgfrn, Folh1, Kcnh1, Il1r1, Bgn, Eg…	1294	629	19662	1.59436	0.0966516	0.00675355	0.28033
	UP_KEYWORDS	Cleavage on pair of basic residues	32	1.99005	0.00023446	Pam, Mmp15, Bmp4, Apof, Mmp24, Tll2, Tgfb2, Nts, Pcsk5, Bdnf, Ostn, Cilp, Pdgfd, Tnfsf13b, Itih3, F2, Alb, Pthlh, Insl6, Pnoc, 1500015O10Rik, Prrg4, Itgav, Cdh6, Nodal, Cdh13, Dsg1a, Adamts7, Adamts10, Dsc3, Cubn, Adamts12	1438	248	22680	2.03508	0.0867508	0.00476474	0.324962
	UP_KEYWORDS	EGF-like domain	29	1.80348	0.000458776	Thbs2, Sned1, Nid1, Tll2, Fat3, Masp1, Tnn, Btc, Tll1, Ltbp1, Tnc, Cntnap5a, Scube3, Ltbp3, Fbn2, Gas6, Fbln7, Oit3, Wif1, Nrg3, Megf11, Tgfa, Jag1, Tie1, Jag2, Svep1, Vwce, Cubn, Cntnap5b	1438	224	22680	2.0419	0.162712	0.00884004	0.634947
Cluster 12
	Category	Term	Count	%	Pvalue	Genes	List Total	Pop Hits	Pop Total	Fold Enrichment	Bonferroni	Benjamini	FDR
	UP_KEYWORDS	Glycoprotein	181	25.493	1.81508e-12	Matn2, Psca, Clec1b, Angpt4, Slc1a6, Hs3st1, Plxna4, Sgcz, Cspg5, Adamts18, Ceacam1, Hpn, Nlgn1, Areg, Sdk1, Alk, Prl7c1, Cntn4, Mgat5, Pltp, Megf10, Rnf150, Tmprss11e, Nrcam, Sdc2, Fgf10, Kazald1, Col27a1, Aebp1, Prss23, Pdpn, Tacr1, Ptgs2, Serpina9, Ctsc, Tpbg, Cacna1c, Mertk, Hhip, Cnr1, Ltbp2, Prss30, Ltbp4, Nt5e, Ptprf, C1qtnf1, Ptprm, Cdh20, Bmp5, Yipf7, Lrp1b, Clstn2, Vstm2a, Col1a1, Chst7…	653	3815	22680	1.64784	5.55422e-10	5.55422e-10	2.43285e-09
	UP_SEQ_FEATURE	glycosylation site:N-linked (GlcNAc...)	172	24.2254	5.79734e-10	Matn2, Psca, Clec1b, Angpt4, Slc1a6, Hs3st1, Plxna4, Sgcz, Cspg5, Adamts18, Ceacam1, Hpn, Nlgn1, Areg, Sdk1, Alk, Prl7c1, Cntn4, Mgat5, Megf10, Pltp, Rnf150, Tmprss11e, Nrcam, Fgf10, Kazald1, Col27a1, Aebp1, Prss23, Pdpn, Tacr1, Ptgs2, Serpina9, Ctsc, Tpbg, Cacna1c, Hhip, Mertk, Pcdha12, Cnr1, Ltbp2, Prss30, Ltbp4, Nt5e, Ptprf, C1qtnf1, Ptprm, Cdh20, Bmp5, Yipf7, Lrp1b, Clstn2, Vstm2a, Col1a1, Ch…	562	3563	18012	1.54717	9.63518e-07	9.63518e-07	9.75196e-07
	UP_KEYWORDS	Developmental protein	63	8.87324	4.61782e-09	Catsper2, Alx1, Nrarp, Cspg5, Foxd1, Slit2, Fzd9, Dach2, Chrd, Flrt1, Alpk3, Dcx, Kazald1, Sox6, Dazl, Tnfsf12, Pdpn, Hoxd13, Cspg4, Radil, Satb2, Hopx, Vax2, Reln, Hoxc9, Ccbe1, Emx2, Dach1, Spry1, Meox2, Bmp7, Sfrp4, Amigo1, Shb, Ebf4, Sema3e, Bmp5, Zc3h12a, Unc5a, Spata20, Mbnl3, Ereg, Myf5, Myog, Col19a1, Wnt10a, Bex1, Ephb2, Snai2, Pax9, Neurod4, Slit3, Phc2, Unc5b, Hrnr, Epha4, Neurog1, B3g…	653	976	22680	2.24192	1.41305e-06	7.06526e-07	6.18943e-06
	GOTERM_BP_DIRECT	GO:0007275~multicellular organism development	67	9.43662	8.36509e-09	Catsper2, Alx1, Nrarp, Cspg5, Foxd1, Slit2, Krt8, Fzd9, Dach2, Chrd, Flrt1, Alpk3, Dcx, Kazald1, Sox6, Dazl, Tnfsf12, Pdpn, Hoxd13, Cspg4, Radil, Satb2, Hopx, Vax2, Reln, Tnfrsf1b, Hoxc9, Ccbe1, Emx2, Dach1, Spry1, Meox2, Bmp7, Sfrp4, Amigo1, Shb, Ebf4, Sema3e, Bmp5, Zc3h12a, Unc5a, Spata20, Mbnl3, Ereg, Myf5, Myog, Wnt10a, Col19a1, Bex1, Ephb2, Snai2, Pax9, Neurod4, Slit3, Phc2, Esrrg, Siah3, Un…	553	1029	18082	2.12903	2.18326e-05	2.18326e-05	1.48291e-05
	UP_SEQ_FEATURE	signal peptide	151	21.2676	1.09878e-08	Matn2, Psca, Angpt4, Hs3st1, Plxna4, Cspg5, Adamts18, Ceacam1, Slitrk6, Nlgn1, Areg, Sdk1, Alk, Prl7c1, Cntn4, Megf10, Pltp, Rnf150, Sdc2, Nrcam, 1700007K09Rik, Iapp, Fgf10, Kazald1, Col27a1, Aebp1, Prss23, Pdpn, Prl2a1, Ptgs2, Serpina9, Ctsc, Tmem210, Tpbg, Hhip, Mertk, Pcdha12, Mup10, Ltbp2, Prss30, Ltbp4, Nt5e, Ptprf, C1qtnf1, Ptprm, Cdh20, Bmp5, Lrp1b, Clstn2, Vstm2a, Col1a1, Mettl7b, Rnase4,…	562	3124	18012	1.54914	1.82616e-05	9.13084e-06	1.84831e-05
	UP_KEYWORDS	Secreted	89	12.5352	3.36566e-08	Prh1, Matn2, Angpt4, Gpc6, Adamts18, Slit2, Hpn, Rnase1, Cntn4, Prl7c1, Pltp, Chrd, Adamtsl2, Il6, Tmprss11e, Flrt1, Nrcam, 1700007K09Rik, Fgf10, Iapp, Kazald1, Gdnf, Cdsn, Col27a1, Aebp1, Esm1, Tnfsf12, Bche, Prss23, Prl2a1, Serpina9, Adamts2, Il19, Reln, Samd1, Ccbe1, Defb30, Hhip, Ntf3, Mup10, Bmp7, Fgf16, Spon2, Ifnk, Timp4, Sfrp4, Ltbp4, Ltbp2, Smpdl3a, Adck1, Il1f10, C1qtnf1, Sema3e, Csf3, …	653	1685	22680	1.83451	1.02989e-05	3.43296e-06	4.51111e-05
	UP_KEYWORDS	Signal	187	26.338	8.79239e-08	Matn2, Psca, Elavl4, Angpt4, Hs3st1, Adamts3, Plxna4, Cspg5, Adamts18, Bpifb5, Slitrk6, Ceacam1, Nlgn1, Btbd11, Areg, Sdk1, Pcmtd1, Alk, Prl7c1, Cntn4, Pltp, Megf10, Tap2, Rnf150, Pcdh11x, Nrcam, Sdc2, 1700007K09Rik, Iapp, Fgf10, Kazald1, Col27a1, Aebp1, Pcdhb19, Prss23, Pdpn, Prl2a1, Ptgs2, Serpina9, Ctsc, Tmem210, Vpreb3, Tpbg, Hhip, Mertk, Pcdha12, Mup10, Vmn2r33, Ltbp2, Prss30, Ltbp4, Nt5e, P…	653	4543	22680	1.42965	2.69044e-05	6.72616e-06	0.000117848
	GOTERM_CC_DIRECT	GO:0005576~extracellular region	93	13.0986	1.95894e-07	Prh1, Matn2, Angpt4, Gpc6, Adamts18, Slit2, Hpn, Rnase1, Cntn4, Prl7c1, Pltp, Chrd, Adamtsl2, Il6, Tmprss11e, Flrt1, Nrcam, 1700007K09Rik, Fgf10, Iapp, Kazald1, Gdnf, Cdsn, Col27a1, Aebp1, Esm1, Tnfsf12, Bche, Prss23, Prl2a1, Serpina9, Adamts2, Apold1, Il19, Reln, Samd1, Ccbe1, Defb30, Hhip, Ntf3, Mup10, Bmp7, Fgf16, Spon2, Ifnk, Timp4, Sfrp4, Ltbp4, Ltbp2, Smpdl3a, Adck1, Il1f10, C1qtnf1, Sema3e…	603	1753	19662	1.72986	7.16947e-05	7.16947e-05	0.0002697
	UP_KEYWORDS	Disulfide bond	137	19.2958	3.18785e-07	Matn2, Psca, Clec1b, Angpt4, Hs3st1, Adamts3, Plxna4, Cspg5, Sgcz, Adamts18, Ceacam1, Hpn, Nlgn1, Areg, Sdk1, Prl7c1, Cntn4, Megf10, Pltp, Tmprss11e, Alpk3, Nrcam, Iapp, Kazald1, Col27a1, Prss23, Prl2a1, Tacr1, Ptgs2, Ctsc, Tpbg, Cacna1c, Hhip, Mertk, Mup10, Ltbp2, Ltbp4, Prss30, Nt5e, Ptprf, Lrrn2, Ptprm, Bmp5, Lrp1b, Vstm2a, Col1a1, Rnase4, Ereg, Col19a1, Wnt10a, Tnfsf13, Clec14a, Abat, Slit3, …	653	3124	22680	1.52314	9.75433e-05	1.95094e-05	0.000427278
	UP_SEQ_FEATURE	topological domain:Extracellular	110	15.493	1.55269e-06	Porcn, Clec1b, Slc1a6, Gjb5, Cspg5, Sgcz, Plxna4, Ceacam1, Slitrk6, Hpn, Nlgn1, Sdk1, Alk, Megf10, Tmprss11e, Rnf150, Sdc2, Nrcam, Pdpn, Tacr1, Stx3, Tmem210, Cacna1c, Tpbg, Mertk, Pcdha12, Cnr1, Ptprf, Ptprm, Prr7, Cdh20, Atp10a, Lrp1b, Clstn2, Gprc5d, Gja5, Mrgpre, Ereg, Gjb4, Tnfsf13, Clec14a, Paqr6, Slc16a10, Adam15, 3632451O06Rik, Met, Pdcd1, Pcdhac1, Unc5b, Col23a1, Epha4, Epha5, Lrrtm3, An…	562	2256	18012	1.56271	0.00257725	0.000859823	0.00261182
	GOTERM_BP_DIRECT	GO:0007411~axon guidance	18	2.53521	3.12781e-06	Unc5b, Matn2, Etv1, Foxd1, Cdh4, Plxna4, Epha4, Epha5, Slit2, Unc5a, Reln, Cntn4, Dpysl5, Ntf3, Bmp7, Ephb2, Nrcam, Slit3	553	149	18082	3.9501	0.00813036	0.00407348	0.00554465
	GOTERM_MF_DIRECT	GO:0005509~calcium ion binding	46	6.47887	4.45573e-06	Ehd4, Capn8, Matn2, Tchh, Cdh20, Cdh4, Lrp1b, Slit2, Clstn2, Pcdh9, Nid2, Crnn, Anxa9, Itpr3, Pcdh11x, Slit3, Actn2, Fbln2, Ncald, Hpcal1, Ehd2, Pcdhac1, Pcdhb19, Rab11fip3, Hrnr, S100a10, Capn1, Pcdha11, Lpcat1, Fkbp10, Ccbe1, Prrg1, Efcab5, Cd248, Pcdha12, Hpgds, Efemp1, Mctp1, Syt4, Pcdh17, Ltbp2, Ltbp4, Prrg3, Casr, Rph3al, Pvalb	550	699	17446	2.08744	0.00316302	0.00316302	0.00673333
	GOTERM_BP_DIRECT	GO:0001525~angiogenesis	23	3.23944	4.45772e-06	Esm1, Shb, Unc5b, Tnfsf12, Ccl2, Angpt4, Cspg4, Sema3e, Klf5, Ptgs2, Zc3h12a, Bcas3, Apold1, Ccbe1, Gja5, Ereg, Meox2, Ephb2, Nrcam, Lep, Pde3b, Fgf10, Adam15	553	239	18082	3.14667	0.0115673	0.00387072	0.0079021
	UP_SEQ_FEATURE	transmembrane region	181	25.493	5.18301e-06	Porcn, Clec1b, Slc1a6, Gjb5, Plxna4, Sgcz, Cspg5, Slitrk6, Ceacam1, Hpn, Nlgn1, Btbd11, Areg, Pex5l, Tap1, Sdk1, Alk, Mgat5, Megf10, Tap2, Rnf150, Tmprss11e, Nrcam, Sdc2, Bcl2, Pdpn, Tacr1, Stx3, Tmem210, Pigv, Tpbg, Sln, Cacna1c, Mertk, Pcdha12, Cnr1, Syt4, Ptprf, Ptprm, Prr7, Tmem8c, Vrk2, Cdh20, Cldnd2, Yipf7, Atp10a, Lrp1b, Clstn2, Agpat3, Gprc5d, Gja5, Chst7, Mrgpre, Ereg, Fam26d, Gjb4, Tnfs…	562	4312	18012	1.34532	0.00857719	0.00215123	0.00871821
	UP_KEYWORDS	Cell adhesion	32	4.50704	1.12267e-05	Ptprm, Cdh20, Cdh4, Col6a6, Nlgn1, Clstn2, Pcdh9, Nid2, Itga11, Sdk1, Cntn4, Megf10, Col19a1, Flrt1, Pcdh11x, Nrcam, Adam15, Sspo, Pcdhac1, Pcdhb19, Lpxn, Pcdha11, Radil, Epha4, Reln, Pcdha12, Spon2, Cx3cl1, Pcdh17, Ptprf, Amigo1, Parvb	653	459	22680	2.4214	0.00342949	0.000572401	0.0150465
	GOTERM_CC_DIRECT	GO:0016020~membrane	265	37.3239	1.3237e-05	Elavl4, Slc1a6, Gjb5, Sgcz, Slitrk6, Nlgn1, Btbd11, Areg, Crnn, Tap1, Alk, Rab11fip1, Cntn4, Pde10a, Megf10, Tap2, Tmprss11e, Prkcb, Nrcam, Sdc2, Bcl2, Tacr1, Ptgs2, Ctsc, Asap2, Pigv, Spa17, Mertk, Pcdha12, Cnr1, Syt4, Prss30, Nt5e, Ptprm, Tmem8c, Cldnd2, Atp10a, Lrp1b, Clstn2, Agpat3, Gprc5d, Atp6v1b1, Kcna4, Snph, Slit3, Slc27a3, Met, Slco3a1, Unc5b, Mtmr7, Lrrtm3, B3gnt5, Gjb6, Mc4r, Rph3al, …	603	6998	19662	1.23476	0.00483307	0.00241946	0.0182228
	GOTERM_CC_DIRECT	GO:0005578~proteinaceous extracellular matrix	26	3.66197	1.56041e-05	Matn2, Adamts3, Gpc6, Col6a6, Adamts18, Slit2, Col1a1, Nid2, Col19a1, Wnt10a, Adamtsl2, Kazald1, Slit3, Fbln2, Dmp1, Col27a1, Adamts2, Reln, Ccbe1, Efemp1, Wnt6, Spon2, Adamtsl4, Ltbp4, Ltbp2, Timp4	603	316	19662	2.68285	0.00569485	0.0019019	0.021481
	UP_KEYWORDS	Calcium	47	6.61972	1.66916e-05	Capn8, Ehd4, Catsper2, Tchh, Cdh20, Cdh4, Lrp1b, Clstn2, Col1a1, Pcdh9, Nid2, Crnn, Itga11, Itpr3, Prkcb, Pcdh11x, Actn2, Fbln2, Ncald, Hpcal1, Sspo, Col27a1, Ehd2, Pcdhac1, Cacna1g, Pcdhb19, Rab11fip3, Kcnt1, Hrnr, Capn1, Pcdha11, Lpcat1, Cacnb2, Fkbp10, Syn3, Reln, Ccbe1, Cacna1c, Efcab5, Cd248, Pcdha12, Efemp1, Spon2, Syt4, Pnck, Pcdh17, Pvalb	653	827	22680	1.97389	0.00509465	0.000729401	0.02237
	UP_SEQ_FEATURE	topological domain:Cytoplasmic	128	18.0282	1.871e-05	Porcn, Clec1b, Slc1a6, Gjb5, Plxna4, Cspg5, Sgcz, Ceacam1, Slitrk6, Hpn, Nlgn1, Tap1, Sdk1, Alk, Mgat5, Megf10, Tap2, Tmprss11e, Rnf150, Sdc2, Nrcam, Pdpn, Tacr1, Stx3, Tmem210, Pigv, Cacna1c, Tpbg, Mertk, Pcdha12, Cnr1, Syt4, Ptprf, Ptprm, Prr7, Cdh20, Atp10a, Lrp1b, Clstn2, Gprc5d, Gja5, Chst7, Mrgpre, Ereg, Gjb4, Tnfsf13, Mpv17l, Clec14a, Paqr6, Slc16a10, Adam15, 3632451O06Rik, Met, Pdcd1, Pcd…	562	2880	18012	1.42444	0.0306178	0.00619997	0.0314683
	GOTERM_CC_DIRECT	GO:0043025~neuronal cell body	36	5.07042	2.16288e-05	Elavl4, Chrna4, Hpn, Rin1, Mbp, Camk2n1, Pde10a, Itpr3, Ephb2, Sdc2, Iapp, Snph, Sncg, Met, Fabp7, Cacna1g, Ccl2, Bsn, Epha5, Chrna7, Ddc, Th, Reln, Neurog1, Tnfrsf1b, Ass1, Cacna1c, Omp, Dpysl5, Cit, Syt4, Crtc1, Casr, Ptprf, Pvalb, Shroom2	603	534	19662	2.19822	0.00788496	0.0019771	0.0297736
	UP_KEYWORDS	EGF-like domain	20	2.8169	2.79068e-05	Matn2, Cspg5, Lrp1b, Slit2, Areg, Reln, Nid2, Ccbe1, Hhip, Cd248, Ereg, Megf10, Efemp1, Clec14a, Ltbp4, Ltbp2, Adam15, Slit3, Fbln2, Sspo	653	224	22680	3.10107	0.00850323	0.00106688	0.037398
	UP_KEYWORDS	Activator	38	5.35211	2.92356e-05	Plag1, Ebf4, Klf5, Alx1, Tcf7, Etv1, Kat2b, Aff3, Glis1, Pbx4, Isx, Zxdb, Npas2, Zfpm1, Myf5, Myog, Neurod4, Sox6, Pmf1, E2f1, Esrrg, Onecut2, Lpxn, Csrnp1, E2f8, Camta1, Neurog1, Klf15, Gata6, Dach1, Meox2, Erbb4, Mn1, Zfp750, Brca1, Crtc1, Arid3a, Pbx3	653	624	22680	2.11509	0.00890633	0.000993532	0.0391785
	KEGG_PATHWAY	mmu04360:Axon guidance	15	2.11268	3.62262e-05	Unc5b, Srgap1, Sema3e, Rgs3, Pak4, Plxna4, Epha4, Epha5, Slit2, Unc5a, Dpysl5, Lrrc4c, Ephb2, Slit3, Met	237	129	7720	3.78766	0.00826163	0.00826163	0.0464012
	UP_KEYWORDS	Cell junction	39	5.49296	4.50043e-05	Shank1, Prr7, Chrna4, Gjb5, Wtip, Ceacam1, Nlgn1, Sdk1, Synm, Gja5, Ston2, Camk2n1, Gjb4, Flrt1, Tmem47, Fmn1, Snph, Adam15, Lrrc7, Pard6b, Synpo, Lpxn, Bsn, Epha4, Chrna7, Syn3, Sh3kbp1, Lrrtm3, Slc17a5, Gjb6, Dlgap2, Lrrc4c, Tmem204, Syt4, Sh2d5, Gjc1, Pof1b, Shroom2, Parvb	653	661	22680	2.04924	0.0136772	0.00137622	0.0603041
	UP_KEYWORDS	Cytokine	18	2.53521	7.08459e-05	Tnfsf12, Ccl2, Ccl17, Cmtm5, Csf3, Bmp5, Ccl1, Areg, Il19, Il12a, Il6, Tnfsf13, Bmp7, Ifnk, Cx3cl1, Cxcl5, Csf2, Il1f10	653	200	22680	3.12588	0.0214463	0.00196893	0.0949157
	UP_KEYWORDS	Growth factor	14	1.97183	7.68636e-05	Bmp5, Csf3, Areg, Il12a, Fgf7, Ereg, Ntf3, Efemp1, Il6, Bmp7, Fgf16, Fgf10, Gdnf, Csf2	653	127	22680	3.82873	0.0232467	0.00195818	0.102974
	UP_KEYWORDS	Alternative splicing	178	25.0704	0.000107274	Porcn, Rasef, Bcl11a, Matn2, Clec1b, Elavl4, Rgs3, Trappc9, Cspg5, Glis1, Ceacam1, Hpn, Nlgn1, Btbd11, Bckdhb, Isx, Pex5l, Sdk1, Cntn4, Nuak2, Pde10a, Hic2, Rnf150, Prkcb, Nrcam, Ankrd13b, Pmf1, Aebp1, Wdr62, Pard6b, Bcl2, Ccdc69, Jazf1, Stx3, Pm20d2, Asap2, Pigv, Sh3rf1, Cacna1c, Tbkbp1, Klhl22, Nlrc3, Tox, Ltbp4, Sec31b, Haus8, 1110051M20Rik, Vrk2, Bmp5, Clstn2, Col1a1, Ralyl, Gprc5d, Inf2, Rnf…	653	4779	22680	1.29364	0.0322946	0.00252201	0.143687
	UP_KEYWORDS	Angiogenesis	13	1.83099	0.000209818	Esm1, Tnfsf12, Unc5b, Shb, Angpt4, Sema3e, Cspg4, Zc3h12a, Bcas3, Ccbe1, Ereg, Pde3b, Adam15	653	122	22680	3.70095	0.062193	0.004576	0.280861
	UP_KEYWORDS	Extracellular matrix	18	2.53521	0.000484895	Adamts18, Col6a6, Adamts2, Col1a1, Reln, Nid2, Wnt10a, Efemp1, Col19a1, Wnt6, Adamtsl4, Spon2, Ltbp4, Ltbp2, Kazald1, Fbln2, Dmp1, Col27a1	653	235	22680	2.66032	0.137926	0.00984546	0.647971
Cluster 13
	Category	Term	Count	%	Pvalue	Genes	List Total	Pop Hits	Pop Total	Fold Enrichment	Bonferroni	Benjamini	FDR
	UP_KEYWORDS	Glycoprotein	279	28.1818	4.49235e-26	Nup210l, Slc1a5, Bcan, Smagp, B4galnt1, Fzd5, Amh, Colec12, Cd6, Icam1, Ecscr, Sod3, Gpr83, Lag3, Avpr1a, Slitrk5, Slc22a20, Fbln1, Il4ra, Rtn4rl2, P2rx6, Lman1l, Pth1r, Tek, Fkbp9, Tnf, Cnga2, Fgfrl1, Pcdha9, Gpr75, Strc, Lif, Ace, Podn, Igdcc3, Cdcp2, Ptx3, Syt2, Tbxa2r, Lgr5, Icam5, Cckar, Gpnmb, Pear1, Col9a2, Smoc1, Pcdh20, Wnt16, Dlk1, Klrg1, Tnfsf10, Dkk1, Notch3, Scn4a, Reg4, Hspg2, Ugt1a…	909	3815	22680	1.82469	1.51392e-23	1.51392e-23	6.10951e-23
	UP_SEQ_FEATURE	glycosylation site:N-linked (GlcNAc...)	267	26.9697	2.43998e-22	Nup210l, Slc1a5, Bcan, B4galnt1, Fzd5, Amh, Colec12, Cd6, Icam1, Sod3, Gpr83, Lag3, Avpr1a, Slitrk5, Slc22a20, Fbln1, Il4ra, Rtn4rl2, P2rx6, Lman1l, Pth1r, Tek, Fkbp9, Tnf, Cnga2, Fgfrl1, Pcdha9, Gpr75, Strc, Lif, Pcdha1, Ace, Podn, Igdcc3, Cdcp2, Syt2, Ptx3, Tbxa2r, Lgr5, Icam5, Cckar, Gpnmb, Pear1, Smoc1, Pcdh20, Wnt16, Dlk1, Klrg1, Tnfsf10, Dkk1, Notch3, Scn4a, Reg4, Hspg2, Ugt1a10, Ugt1a9, Ty…	780	3563	18012	1.73046	4.51396e-19	4.51396e-19	4.15691e-19
	UP_KEYWORDS	Disulfide bond	221	22.3232	2.52502e-18	Penk, Bcan, B4galnt1, Fzd5, Amh, Colec12, Icam1, Cd6, Mup9, Gja1, Sod3, Gpr83, Lag3, Avpr1a, Fbln1, Il4ra, Susd5, Lyz1, P2rx6, Lman1l, Pth1r, Tek, Tnf, Fgfrl1, Chrna10, Lif, Ace, Igdcc3, Cdcp2, Ptx3, Tbxa2r, Lgr5, Icam5, Cckar, Pear1, Col9a2, Smoc1, Clec2l, Wnt16, Dlk1, Klrg1, Dkk1, Notch3, Pga5, Reg4, Wfdc2, Hspg2, Tyro3, Htr1a, Icosl, Plat, Asgr1, Plau, Siglec1, Lingo3, Nmbr, Hapln4, Sez6, Ptgs…	909	3124	22680	1.76506	8.50931e-16	4.25466e-16	3.43398e-15
	UP_SEQ_FEATURE	topological domain:Extracellular	181	18.2828	2.66205e-17	Gpr37, Gpr17, Slc1a5, Mchr1, Ednra, Rgs9bp, Smagp, Crb1, Vangl2, S1pr2, Fzd5, Slc26a4, Opn1mw, Cd34, Colec12, Cd6, Icam1, Slc16a14, Htr1b, Lpar5, Best3, Ecscr, Amigo2, Gja1, Gpr83, Lag3, P2rx1, P2ry1, Avpr1a, Slitrk5, Cd164l2, Slc22a20, Edar, Slc30a10, Il4ra, P2rx6, Pth1r, Marveld3, Trp53i13, Gdpd2, Tek, Fxyd1, Npy6r, Tnf, Fgfrl1, Cnga2, Pcdha9, Gpr75, Sit1, Pcdha1, Slitrk4, Mst1r, Ace, Cxcr4, Lg…	780	2256	18012	1.85271	4.9248e-14	2.4624e-14	4.53525e-14
	UP_SEQ_FEATURE	signal peptide	225	22.7273	6.08625e-16	Nup210l, Penk, 3110079O15Rik, Bcan, Fzd5, Amh, Apln, Icam1, Cd6, Mup9, Ecscr, Sod3, Gpr83, Lag3, Ghrh, Slitrk5, Tac2, Tac1, Fbln1, Il4ra, Lyz1, Rtn4rl2, Lman1l, Pth1r, Tek, Fxyd1, Fkbp9, Fgfrl1, Pcdha9, Strc, Lif, Pcdha1, Ace, Podn, Igdcc3, Cdcp2, Ptx3, Lgr5, Icam5, Gpnmb, Pear1, Col9a2, Smoc1, Pcdh20, Wnt16, Dlk1, Dkk1, Notch3, Thsd4, Reg4, Wfdc2, Hspg2, Ugt1a10, Ugt1a9, Tyro3, Icosl, Rtn4rl1, P…	780	3124	18012	1.66318	1.02696e-12	3.42282e-13	9.4369e-13
	UP_KEYWORDS	Signal	279	28.1818	7.29857e-15	Nup210l, Pcdhb5, Pcdhb7, Penk, 3110079O15Rik, Bcan, Fzd5, Amh, Apln, Cd6, Icam1, Mup9, Ecscr, Sod3, Gpr83, Lag3, Pcdhb15, Slitrk5, Ghrh, Tac2, Tac1, Pcdhb16, Fbln1, Gm1976, Pcdhb17, Susd5, Il4ra, Lyz1, Rtn4rl2, Lman1l, Pth1r, Tek, Fxyd1, Fkbp9, Fgfrl1, Pcdha9, Chrna10, Pcdha3, Strc, Lif, Pcdha1, Ace, Podn, Igdcc3, Cdcp2, Ptx3, Lgr5, Icam5, Gpnmb, Pear1, Col9a2, Smoc1, Pcdh20, Pcdha8, Wnt16, Dlk1,…	909	4543	22680	1.53229	2.46936e-12	8.23119e-13	9.9698e-12
	UP_SEQ_FEATURE	topological domain:Cytoplasmic	205	20.7071	7.05744e-14	Slc1a5, Rgs9bp, Smagp, Vangl2, Kcng4, B4galnt1, Fzd5, Slc26a4, Colec12, Icam1, Cd6, Best3, Ecscr, Gja1, Gpr83, Lag3, Slitrk5, Avpr1a, Slc22a20, Slc30a10, Il4ra, P2rx6, Marveld3, Pth1r, Tek, Fxyd1, Tnf, Cnga2, Fgfrl1, Pcdha9, Gpr75, Pcdha1, Ace, Syt2, Tbxa2r, Lgr5, Icam5, Cckar, Gpnmb, Pcdh20, Syt12, Dlk1, Cldn6, Klrg1, Atp6v0a4, Tnfsf10, Notch3, Trpc2, Tyro3, Nipa1, Cldn9, Htr1a, Icosl, Asgr1, Ga…	780	2880	18012	1.64372	1.30629e-10	3.26572e-11	1.20293e-10
	UP_SEQ_FEATURE	disulfide bond	184	18.5859	1.65675e-13	Inhbe, Inhbb, Gpr37, Dkk3, Penk, Gpr17, Inhba, Ednra, Bcan, Crb1, B4galnt1, Eln, Prss35, Fzd5, Amh, Opn1mw, Colec12, Lalba, Cd6, Icam1, Mup9, Htr1b, Lpar5, Amigo2, Gja1, Sod3, Lipg, Gpr83, Lag3, P2rx1, Myoc, P2ry1, Avpr1a, Matn4, Fbln1, Edar, Bmp3, Il4ra, Hapln2, Lyz1, Pth1r, Edn1, Tek, Efna3, Npy6r, Tnf, Kcp, Fgfrl1, Sit1, Lif, Ace, Igdcc3, Cdcp2, Ptx3, Cxcr4, Tbxa2r, Robo3, Icam5, Bmp2, Cckar, …	780	2510	18012	1.69282	3.06444e-10	6.12888e-11	2.82208e-10
	UP_KEYWORDS	Developmental protein	90	9.09091	3.10193e-13	Dkk3, Zar1, Mixl1, Nkx3-1, Hhex, Cdx4, Vangl2, Odf4, Tbx3, Fzd5, Nphs1, Alx3, Alx4, Rgs14, Pdgfb, Ecscr, Eya2, Fgf17, Helt, Ripply3, Lhx6, Nr2e1, Bmp3, Edar, Mtl5, Vsx1, Tbx20, Ccna1, Gpr161, Foxn1, Otx2, Hesx1, Emx1, Msx1, Figla, Ripply2, Sohlh2, Fmnl3, Trim54, Ndrg2, Robo3, Tbx2, Sema5b, Pax6, Bmp2, Sohlh1, Nkx2-3, Pgf, Arhgap22, Smoc1, Wnt5b, Plxnd1, Wnt4, Wnt16, Wnt3, Dkk1, Lefty2, Notch3, Np…	909	976	22680	2.30076	1.04536e-10	2.6134e-11	4.21863e-10
	UP_KEYWORDS	Lipoprotein	77	7.77778	7.25048e-13	Bdkrb2, Arl4d, Rhoj, Tecta, S1pr2, Rnd1, Npy2r, Rab3b, Gnat1, Ifitm1, Rab13, Pde6a, Rnf125, Htr1b, Rab17, Myoc, Rhoh, Avpr1a, Sftpc, Smpdl3b, Palm3, Rtn4rl2, Aldh3b2, Efna3, Fxyd1, Gng8, Tnf, Cabp1, Npy6r, Pecam1, Lck, Folr1, Gnas, Adora2b, Fmnl3, Eras, Adra2a, Cckar, Rftn2, Apol8, Rab31, Wnt5b, Rab34, Gng7, Wnt4, Wnt16, Lypd6b, Wnt3, Adra1b, Cplx3, Mmp17, Nrn1, Bst2, Nos3, Lyn, Gng11, Adrb2, Ado…	909	780	22680	2.46306	2.44354e-10	4.88708e-11	9.861e-10
	UP_SEQ_FEATURE	transmembrane region	272	27.4747	2.07861e-12	Nup210l, Tmem82, Gm11744, Slc1a5, 3110079O15Rik, Rgs9bp, Smagp, Vangl2, Kcng4, B4galnt1, Fzd5, Slc26a4, Colec12, Cd6, Icam1, 1700093K21Rik, Ecscr, Best3, Tmem171, Gja1, Tbxas1, Gpr83, Lag3, Avpr1a, Slitrk5, Slc22a20, Slc30a10, Tmem221, Il4ra, P2rx6, Marveld3, Pth1r, Tek, Fxyd1, Tnf, Cmtm3, Cnga2, Fgfrl1, Pcdha9, Gpr75, Pcdha1, Ace, Igdcc3, Syt2, Tbxa2r, Lgr5, Icam5, Slc26a10, Cckar, Gpnmb, Pear1,…	780	4312	18012	1.45666	3.84534e-09	6.40889e-10	3.54118e-09
	UP_KEYWORDS	Secreted	128	12.9293	2.37413e-12	Inhbe, Inhbb, Penk, Dkk3, Fjx1, Inhba, Bcan, Eln, Prss35, Amh, Fam19a3, Lalba, Mup9, Fgf17, Sod3, Lipg, Myoc, Ghrh, Tac2, Tac1, Matn4, Fbln1, Htra3, Bmp3, Hapln2, Il4ra, Lyz1, Tuft1, Edn1, Tek, Cyb5d2, Tnf, Kcp, Lta, Gnas, Lif, Ace, Podn, Cdcp2, Ptx3, Bmp2, Col20a1, Col9a2, Wnt5b, Smoc1, Wnt4, Wnt16, Wnt3, Epo, Dkk1, Il1r2, Lefty2, Lcn8, Thsd4, Pga5, Reg4, Wfdc2, Serpina11, Hspg2, Ctf1, Gdf5, Pla…	909	1685	22680	1.89535	8.00072e-10	1.33345e-10	3.22873e-09
	GOTERM_CC_DIRECT	GO:0005576~extracellular region	136	13.7374	2.74989e-12	Inhbe, Inhbb, Dkk3, Penk, Fjx1, Inhba, Bcan, Eln, Prss35, Amh, Cd34, Fam19a3, Lalba, Mup9, Fgf17, Sod3, Lipg, Myoc, Ghrh, Tac2, Apol6, Tac1, Matn4, Fbln1, Htra3, Bmp3, Il4ra, Hapln2, Lyz1, Tuft1, Edn1, Tek, Cyb5d2, Tnf, Kcp, Lta, Gnas, Lif, Ace, Podn, Cdcp2, Ptx3, Bmp2, Apol8, Col20a1, Col9a2, Wnt5b, Smoc1, Wnt4, Wnt16, Wnt3, Epo, Dkk1, Il1r2, Lefty2, Lcn8, Thsd4, Pga5, Reg4, Wfdc2, Serpina11, Hs…	830	1753	19662	1.83784	1.02022e-09	1.02022e-09	3.79357e-09
	GOTERM_CC_DIRECT	GO:0005887~integral component of plasma membrane	99	10	5.13153e-12	Gpr17, Mchr1, P2rx2, Opn1mw, Slc26a4, Cd34, Icam1, Slc4a5, Htr1b, Best3, P2rx1, Gpr83, Avpr1a, Slc22a20, Perp, P2rx6, Pth1r, Tek, Fxyd1, Tnf, Npy6r, Fgfrl1, Cnga2, Gpr75, Igdcc3, Lgr5, Tbxa2r, Slc26a10, Icam5, Gpnmb, Adra1b, Qrfpr, Notch3, Gm5868, Il17rc, Lct, Slc4a11, Scara5, Trpc2, Tnfrsf11a, Flt1, Htr1a, Adora3, Adra2b, Icosl, Vmn1r26, Npbwr1, Aqp8, Aqp6, Dll4, Aqp7, Kcnh2, Slc38a3, Slc5a10, P…	830	1126	19662	2.08279	1.90381e-09	9.51905e-10	7.0791e-09
	GOTERM_BP_DIRECT	GO:0007275~multicellular organism development	94	9.49495	6.3659e-12	Dkk3, Zar1, Mixl1, Nkx3-1, Hhex, Cdx4, Vangl2, Odf4, Tbx3, Fzd5, Nphs1, Alx3, Alx4, Rgs14, Pdgfb, Ecscr, Eya2, Fgf17, Tnfrsf26, Helt, Ripply3, Lhx6, Nr2e1, Bmp3, Edar, Mtl5, Vsx1, Tbx20, Ccna1, Gpr161, Tnf, Foxn1, Otx2, Hesx1, Emx1, Msx1, Figla, Ripply2, Sohlh2, Fmnl3, Trim54, Ndrg2, Robo3, Tbx2, Sema5b, Pax6, Bmp2, Sohlh1, Nkx2-3, Pgf, Arhgap22, Smoc1, Wnt5b, Plxnd1, Wnt4, Wnt16, Wnt3, Dkk1, Lef…	779	1029	18082	2.12042	2.09184e-08	2.09184e-08	1.15791e-08
	GOTERM_BP_DIRECT	GO:0030154~cell differentiation	75	7.57576	1.22507e-10	Mixl1, Hhex, Cdx4, Odf4, Meig1, Fzd5, Amh, Ecscr, Eya2, Gata2, Helt, Lhx6, Bmp3, Edar, Mtl5, Ccna1, Foxn1, Otx2, Elf4, Sox9, Osr1, Figla, Sohlh2, Syt2, Trim54, Fgfr3, Ndrg2, Rfx2, Cbfa2t3, Robo3, Sema5b, Pax6, Bmp2, Sohlh1, Arhgap22, Smoc1, Pgf, Onecut1, Wnt4, Dlk1, Fkbp6, Notch3, Cdk6, Npnt, Lhx1, Cited1, Sfrp1, Lgals3, Sema6c, Nfatc4, Lect1, Nr5a1, Slit1, Sema4a, Flt1, Hck, Osr2, Hlx, Sim1, Han…	779	780	18082	2.2319	4.02556e-07	2.01278e-07	2.22831e-07
	GOTERM_CC_DIRECT	GO:0016020~membrane	383	38.6869	1.48705e-10	Nup210l, Tmem82, Gm11744, Slc1a5, 3110079O15Rik, Rgs9bp, Smagp, Cyp1b1, Kcng4, Vangl2, B4galnt1, Irf4, Fzd5, Slc26a4, Pde6a, Nlrx1, Colec12, Cd6, Icam1, Rgs14, 1700093K21Rik, Rnf125, Rab17, Pde4a, Ecscr, Best3, Tmem171, Gja1, Lag3, Tbxas1, Gpr83, Avpr1a, Slitrk5, Abi3, Slc22a20, Slc30a10, Tmem221, Il4ra, P2rx6, Palm3, Rtn4rl2, Lman1l, Pth1r, Marveld3, Tek, Fxyd1, Tnf, Cmtm3, Fgfrl1, Cnga2, Pcdha9…	830	6998	19662	1.29651	5.51697e-08	1.83899e-08	2.05142e-07
	GOTERM_CC_DIRECT	GO:0005615~extracellular space	115	11.6162	4.7409e-10	Inhbe, Inhbb, Dkk3, Fjx1, Inhba, Bcan, Amh, Apln, Lalba, Icam1, Mup9, S100a7a, Sod3, Lipg, Myoc, Ghrh, Tac1, Fbln1, Bmp3, Il4ra, Lyz1, Edn1, Tnf, Cabp1, Arsg, Kcp, Cmtm3, Lta, Lif, Ace, Podn, Ptx3, Bmp2, Col20a1, Wnt5b, Wnt4, Wnt16, Dlk1, Wnt3, Epo, Tnfsf10, Dkk1, Frmd4b, Lefty2, Reg4, Tnfaip6, Serpina11, Hspg2, Flt1, Cbr3, Ctf1, Gdf5, Plat, Gldn, Plau, Wnt7b, Sfrp2, Sez6, Cxcl2, Ltb, Proc, Igfbp…	830	1504	19662	1.81134	1.75887e-07	4.39718e-08	6.54018e-07
	KEGG_PATHWAY	mmu04080:Neuroactive ligand-receptor interaction	35	3.53535	1.28828e-08	Tbxa2r, Bdkrb2, Adra2a, Cckar, Mchr1, Ednra, Adra1b, S1pr2, P2rx2, Npy2r, Htr1b, Adrb2, Gpr83, P2rx1, Grik4, P2ry1, Avpr1a, Gpr156, Htr1a, Adora3, Adra2b, Gabrq, Drd4, P2rx6, Pth1r, Chrna5, Npy6r, Npbwr1, Chrna10, Grin2c, Nmbr, Adora2b, Kiss1r, Ptgdr, Ptgir	316	285	7720	3.00022	2.96305e-06	2.96305e-06	1.65163e-05
	GOTERM_MF_DIRECT	GO:0043565~sequence-specific DNA binding	59	5.9596	2.30027e-08	Gata3, Mixl1, Nkx3-1, Hhex, Cdx4, Lhx9, Sp5, Irf4, Tbx3, Nfatc2, Spdef, Alx3, Alx4, Hnf1b, Gata2, Barx1, Lhx6, Nr2e1, Bcl11b, Nr4a3, Atf3, Vsx1, Foxn1, Otx2, Hesx1, Elf4, Emx1, Sox9, Msx1, Figla, Sall2, Tbx2, Pax6, Foxh1, Nkx2-3, Mafb, Nfatc1, Lhx1, Nr5a1, Esrrb, Irx3, Tcf7l1, Osr2, Hlx, Hand1, Hsf4, Foxf2, Neurod1, Dlx3, Lhx2, Rel, Pitx2, Six5, Rarb, Nkx6-3, Nr0b1, Grhl3, Lhx4, Lhx3	737	633	17446	2.20636	2.04492e-05	2.04492e-05	3.57984e-05
	GOTERM_BP_DIRECT	GO:0007165~signal transduction	96	9.69697	4.19132e-08	Rgr, Rgl3, Gata3, Bdkrb2, Gpr37, Gpr17, Arhgap9, Ednra, Mchr1, Rgs12, Hhex, Grem1, S1pr2, Gnat1, Npy2r, Gpr1, Fzd5, Opn1mw, Pde6a, Cd34, Gpr153, Pde1b, Plch2, Apln, Rgs14, Rasl12, Htr1b, Pde4a, Lpar5, Gja1, Gpr83, P2ry1, Avpr1a, Rassf2, Cd70, Bcl11b, Sag, Pth1r, Gng8, Gpr161, Pde7b, Tnf, Npy6r, Fyb, Sox9, Chrna10, Gpr75, Sit1, Gnas, Rps6kl1, Adora2b, Ptgdr, Kiss1r, Gna14, Sall2, Ndrg2, Lgr5, Tbxa…	779	1255	18082	1.77556	0.000137717	4.59079e-05	7.62372e-05
	GOTERM_BP_DIRECT	GO:0001569~patterning of blood vessels	13	1.31313	6.79972e-08	Flt1, Cxcr4, Dll4, Pitx2, Edn1, Sfrp2, Tek, Ednra, Cxcl12, Tbx20, Plxnd1, Vangl2, Nfatc4	779	40	18082	7.54384	0.000223414	5.58581e-05	0.000123682
	UP_KEYWORDS	Ion channel	37	3.73737	8.81948e-08	Kcne4, Kcnk4, Tmc8, Kcnn4, Cacng6, Best2, Ttyh1, Kcng4, Kcnn3, Kcng2, Fxyd3, P2rx2, Scn4a, Trpv4, Best3, Kcnj8, Trpc2, P2rx1, Cacna2d2, Grik4, Kctd14, Scn4b, Gabrq, P2rx6, Chrna5, Kcnj12, Fxyd1, Fam26f, Kcnv2, Cnga2, Kcnk13, Fxyd7, Chrna10, Grin2c, Lrrc8e, Kcnh2, Kcna3	909	336	22680	2.74752	2.97212e-05	4.24594e-06	0.000119943
	GOTERM_MF_DIRECT	GO:0005125~cytokine activity	29	2.92929	1.04867e-07	Inhbe, Inhbb, Crlf1, Bmp2, Inhba, Grem1, Tnfsf10, Tnfsf9, Lefty2, Gdf10, Lefty1, Il25, Cxcl12, Ccl7, Ccl22, Bmp3, Cd70, Cmtm8, Ctf1, Edn1, Gdf5, Tnf, Cmtm3, Lta, Lif, Mstn, Il27, Cxcl2, Ltb	737	214	17446	3.20784	9.32222e-05	4.66122e-05	0.000163201
	INTERPRO	IPR017970:Homeobox, conserved site	26	2.62626	1.32977e-07	Pax6, Mixl1, Nkx2-3, Nkx3-1, Hhex, Cdx4, Lhx9, Lhx1, Alx3, Alx4, Barx1, Lhx6, Irx3, Vsx1, Hlx, Otx2, Hesx1, Dlx3, Emx1, Lhx2, Pitx2, Msx1, Six5, Nkx6-3, Lhx4, Lhx3	841	184	20594	3.46019	0.000162086	0.000162086	0.0002154
	UP_SEQ_FEATURE	propeptide:Removed in mature form	31	3.13131	1.49051e-07	Eras, Rhoj, Gng7, Lypd6b, Tecta, Cplx3, Rnd1, Mmp17, Nrn1, Rab13, Bst2, Pdgfb, Gng11, Rhoh, Rasl10a, Mfi2, Rasl10b, Palm3, Rtn4rl2, Rtn4rl1, Gfra3, Efna3, Gng8, Dpep2, Actc1, Folr1, Rasd2, Gfra4, Ptgir, Psmb9, Rgma	780	238	18012	3.00782	0.000275707	3.93914e-05	0.000253934
	GOTERM_CC_DIRECT	GO:0005578~proteinaceous extracellular matrix	36	3.63636	1.96264e-07	Crispld2, Comp, Col9a2, Wnt5b, Smoc1, Bcan, Wnt4, Wnt16, Tecta, Wnt3, Mmp17, Eln, Emid1, Npnt, Thsd4, Sfrp1, Lgals3, Adamts14, Myoc, Lect1, Slit1, Chadl, Hspg2, Fbln1, Hapln2, Anxa2, Gldn, Phospho1, Lamc3, Adamts8, Tnxb, Ecm2, Hapln4, Wnt7b, Podn, Angptl4	830	316	19662	2.69876	7.28112e-05	1.45627e-05	0.00027075
	UP_SEQ_FEATURE	DNA-binding region:Homeobox	26	2.62626	2.53887e-07	Pax6, Mixl1, Nkx2-3, Nkx3-1, Hhex, Onecut1, Cdx4, Lhx9, Lhx1, Alx3, Alx4, Barx1, Lhx6, Vsx1, Hlx, Otx2, Hesx1, Dlx3, Emx1, Lhx2, Pitx2, Msx1, Six5, Nkx6-3, Lhx4, Lhx3	780	180	18012	3.33556	0.000469581	5.87097e-05	0.000432538
	UP_KEYWORDS	Extracellular matrix	29	2.92929	2.75676e-07	Comp, Col9a2, Wnt5b, Smoc1, Bcan, Wnt4, Wnt16, Tecta, Wnt3, Eln, Mmp17, Emid1, Npnt, Thsd4, Myoc, Lect1, Chadl, Hspg2, Fbln1, Hapln2, Anxa2, Lamc3, Gldn, Adamts8, Ecm2, Wnt7b, Hapln4, Podn, Angptl4	909	235	22680	3.079	9.28985e-05	1.16128e-05	0.000374913
	UP_KEYWORDS	Differentiation	55	5.55556	3.0232e-07	Mixl1, Hhex, Meig1, Odf4, Amh, Fzd5, Ecscr, Helt, Lhx6, Edar, Bmp3, Mtl5, Ccna1, Foxn1, Bnc1, Figla, Sohlh2, Syt2, Trim54, Ndrg2, Rfx2, Cbfa2t3, Robo3, Pax6, Sema5b, Bmp2, Sohlh1, Smoc1, Arhgap22, Pgf, Fkbp6, Notch3, Cdk6, Npnt, Lhx1, Cited1, Sfrp1, Lgals3, Nfatc4, Sema6c, Lect1, Slit1, Flt1, Sema4a, Hlx, Sim1, Sim2, Gldn, Tcf23, Neurod1, Myf6, Dll4, Sfrp2, Zic1, Acsbg2	909	646	22680	2.12427	0.000101877	1.13201e-05	0.000411148
	INTERPRO	IPR017948:Transforming growth factor beta, conserved site	11	1.11111	3.44264e-07	Inhbe, Lefty2, Inhbb, Amh, Bmp3, Bmp2, Lefty1, Gdf10, Inhba, Mstn, Gdf5	841	32	20594	8.41758	0.00041957	0.000209807	0.000557647
	GOTERM_BP_DIRECT	GO:0007267~cell-cell signaling	19	1.91919	3.69742e-07	Tac1, Adra2a, Cd70, Fjx1, Adra2b, Edn1, Wnt5b, Grem1, Wnt4, Wnt3, Adra1b, Tnfsf9, Amh, Gjb2, Lhx1, Adrb2, Gja1, Fgfr3, Barx1	779	103	18082	4.28179	0.00121423	0.000242965	0.000672533
	UP_SEQ_FEATURE	repeat:PXXP 2	8	0.808081	3.76371e-07	Pcdha9, Pcdha10, Pcdha1, Pcdha5, Pcdha6, Pcdha2, Pcdha4, Pcdha7	780	13	18012	14.2107	0.000696043	7.73621e-05	0.000641208
	UP_SEQ_FEATURE	repeat:PXXP 6	8	0.808081	3.76371e-07	Pcdha9, Pcdha10, Pcdha1, Pcdha5, Pcdha6, Pcdha2, Pcdha4, Pcdha7	780	13	18012	14.2107	0.000696043	7.73621e-05	0.000641208
	UP_SEQ_FEATURE	repeat:PXXP 4	8	0.808081	3.76371e-07	Pcdha9, Pcdha10, Pcdha1, Pcdha5, Pcdha6, Pcdha2, Pcdha4, Pcdha7	780	13	18012	14.2107	0.000696043	7.73621e-05	0.000641208
	UP_SEQ_FEATURE	repeat:PXXP 5	8	0.808081	3.76371e-07	Pcdha9, Pcdha10, Pcdha1, Pcdha5, Pcdha6, Pcdha2, Pcdha4, Pcdha7	780	13	18012	14.2107	0.000696043	7.73621e-05	0.000641208
	UP_SEQ_FEATURE	repeat:PXXP 3	8	0.808081	3.76371e-07	Pcdha9, Pcdha10, Pcdha1, Pcdha5, Pcdha6, Pcdha2, Pcdha4, Pcdha7	780	13	18012	14.2107	0.000696043	7.73621e-05	0.000641208
	UP_SEQ_FEATURE	chain:Protocadherin alpha-4	8	0.808081	3.76371e-07	Pcdha9, Pcdha10, Pcdha1, Pcdha5, Pcdha6, Pcdha2, Pcdha4, Pcdha7	780	13	18012	14.2107	0.000696043	7.73621e-05	0.000641208
	UP_SEQ_FEATURE	region of interest:6 X 4 AA repeats of P-X-X-P	8	0.808081	3.76371e-07	Pcdha9, Pcdha10, Pcdha1, Pcdha5, Pcdha6, Pcdha2, Pcdha4, Pcdha7	780	13	18012	14.2107	0.000696043	7.73621e-05	0.000641208
	UP_SEQ_FEATURE	repeat:PXXP 1	8	0.808081	3.76371e-07	Pcdha9, Pcdha10, Pcdha1, Pcdha5, Pcdha6, Pcdha2, Pcdha4, Pcdha7	780	13	18012	14.2107	0.000696043	7.73621e-05	0.000641208
	INTERPRO	IPR013164:Cadherin, N-terminal	15	1.51515	6.06726e-07	Pcdhb5, Pcdhb16, Pcdhb7, Pcdhb17, Pcdha10, Pcdha8, Pcdha6, Pcdha4, Pcdha9, Pcdha3, Pcdha1, Pcdha5, Pcdha2, Pcdha7, Pcdhb15	841	69	20594	5.32337	0.000739325	0.000246503	0.000982787
	UP_KEYWORDS	Palmitate	33	3.33333	6.77322e-07	Bdkrb2, Eras, Adra2a, Cckar, Rftn2, Adra1b, S1pr2, Npy2r, Ifitm1, Nos3, Lyn, Htr1b, Adrb2, Myoc, Avpr1a, Sftpc, Adora3, Hck, Palm3, Adra2b, Grk4, Fxyd1, Zdhhc19, Cabp1, Npy6r, Asgr1, Lck, Pecam1, Gnas, Nmbr, Adora2b, Kcna3, Ptgir	909	304	22680	2.70844	0.000228231	2.28255e-05	0.000921141
	KEGG_PATHWAY	mmu04550:Signaling pathways regulating pluripotency of stem cells	21	2.12121	6.80216e-07	Inhbe, Esrrb, Inhbb, Pax6, Bmp2, Inhba, Fzd10, Wnt5b, Hand1, Wnt4, Onecut1, Wnt16, Wnt3, Hesx1, Tbx3, Fzd5, Lif, Fgfr4, Wnt7b, Jak3, Fgfr3	316	138	7720	3.71767	0.000156438	7.82218e-05	0.000872062
	UP_SEQ_FEATURE	lipid moiety-binding region:S-palmitoyl cysteine	25	2.52525	8.44726e-07	Bdkrb2, Eras, Adra2a, Cckar, Rftn2, Adra1b, S1pr2, Npy2r, Nos3, Lyn, Htr1b, Adrb2, Avpr1a, Sftpc, Adora3, Palm3, Adra2b, Npy6r, Asgr1, Lck, Gnas, Nmbr, Adora2b, Kcna3, Ptgir	780	179	18012	3.22518	0.00156152	0.000156262	0.00143912
	GOTERM_MF_DIRECT	GO:0005102~receptor binding	41	4.14141	8.60084e-07	Tmc8, Bmp2, Inhba, Mchr1, Rspo1, Wnt5b, Wnt4, Wnt16, Wnt3, Rnd1, Tnfsf9, Amh, Il17rc, Lyn, Apln, Pdgfb, Bok, Pipox, Gja1, Fgf17, H2-M10.5, Slit1, Hao1, Tac1, Hck, Cd70, H2-K1, Icosl, Edn1, Plat, Gdf5, Tg, Fyb, Capn3, H2-T3, Lif, Mstn, Wnt7b, Il27, Jak3, Rgma	737	412	17446	2.35567	0.000764323	0.000254839	0.00133851
	UP_KEYWORDS	Ion transport	52	5.25253	1.00362e-06	Kcnk4, Kcne4, Kcnn4, Cacng6, Ccdc109b, Kcng4, Kcng2, P2rx2, Slc4a5, Best3, Kcnj8, P2rx1, Kctd14, Slc22a20, Slc30a10, P2rx6, Gabrq, Chrna5, Fxyd1, Kcnv2, Fam26f, Cnga2, Kcnk13, Chrna10, Slc13a2, Tmc8, Best2, Ttyh1, Kcnn3, Fxyd3, Atp6v0a4, Scn4a, Trpv4, Slc4a11, Scara5, Trpc2, Cacna2d2, Grik4, Scn4b, Nipa1, Mfi2, Kcnj12, Aqp6, Atp5s, Fxyd7, Grin2c, Aqp7, Lrrc8e, Kcnh2, Slc38a3, Slc5a10, Kcna3	909	619	22680	2.096	0.000338164	3.07469e-05	0.0013649
	GOTERM_CC_DIRECT	GO:0005886~plasma membrane	266	26.8687	1.15243e-06	Pcdhb5, Pcdhb7, Penk, Slc1a5, Smagp, Vangl2, Kcng4, B4galnt1, Fzd5, Slc26a4, Nfatc2, Pde6a, Cd6, Icam1, Rgs14, Ecscr, Best3, Gja1, Gpr83, Pcdhb15, Avpr1a, Tac1, Slc30a10, Pcdhb17, Il4ra, Rtn4rl2, Palm3, Pth1r, Olfr1392, Tek, Fxyd1, Tnf, Cnga2, Fgfrl1, Capn3, Pcdha9, Gpr75, Pcdha3, Fgd5, Pcdha1, Ace, Syt2, Tbxa2r, Lgr5, Icam5, Cckar, Gpnmb, Olfr1031, Pear1, Rftn2, Olfr294, Pcdh20, Pcdha8, Plekha2,…	830	4874	19662	1.29284	0.000427462	7.12564e-05	0.0015898
	GOTERM_BP_DIRECT	GO:0009952~anterior/posterior pattern specification	19	1.91919	1.32828e-06	Pax6, Foxh1, Hhex, Cyp26c1, Cdx4, Wnt3, Vangl2, Otx2, Neurod1, Ifitm1, Cyp26a1, Lhx1, Msx1, Hnf1b, Alx4, Sfrp2, Sfrp1, Tcf15, Barx1	779	112	18082	3.93772	0.00435523	0.000727192	0.00241603
	GOTERM_MF_DIRECT	GO:0005509~calcium ion binding	58	5.85859	1.46387e-06	Pcdhb5, Pcdhb7, Proc, Aif1, Bcan, Crb1, Pcdha6, Pcdha4, Plch2, Lalba, 1700023F06Rik, Susd1, S100a7a, Pcdhb15, Matn4, Pcdhb16, Fbln1, Pcdhb17, Cdh22, Fkbp9, Cabp1, Necab3, Capn3, Pcdha9, Pcdha3, Pcdha1, Cgref1, Syt2, Rgn, Mcc, Comp, Actn3, Smoc1, Pcdh20, Pcdha8, Ttyh1, Syt12, Dlk1, Mmp17, Notch3, Npnt, Dchs1, Pcdha2, Slit1, Hspg2, F9, Pcdha10, Anxa2, Thbd, Ninl, C2cd4c, Scube2, Dll4, Calr4, Pcdha5…	737	699	17446	1.96417	0.00130054	0.000325293	0.00227815
	GOTERM_BP_DIRECT	GO:0007204~positive regulation of cytosolic calcium ion concentration	22	2.22222	1.48068e-06	Tbxa2r, Bdkrb2, Tac1, Cckar, Pth1r, Edn1, Ednra, Mchr1, Adra1b, Npy2r, Chrna10, Trpv4, Jak3, Ptgdr, Cxcl2, Gja1, Trpc2, Ptgir, P2ry1, Avpr1a, Ghrh, Gata2	779	148	18082	3.4504	0.00485371	0.000694834	0.00269323
	GOTERM_MF_DIRECT	GO:0005160~transforming growth factor beta receptor binding	12	1.21212	1.49875e-06	Inhbe, Lefty2, Inhbb, Amh, Bmp3, Bmp2, Lefty1, Gdf10, Inhba, Mstn, Gdf5, Lrg1	737	44	17446	6.4559	0.0013315	0.000266442	0.00233243
	INTERPRO	IPR001839:Transforming growth factor-beta, C-terminal	11	1.11111	1.54429e-06	Inhbe, Lefty2, Inhbb, Amh, Bmp3, Bmp2, Lefty1, Gdf10, Inhba, Mstn, Gdf5	841	37	20594	7.28007	0.00188072	0.000470511	0.00250145
	INTERPRO	IPR013032:EGF-like, conserved site	25	2.52525	1.75986e-06	Slit1, Hspg2, F9, Matn4, Fbln1, Comp, Proc, Hbegf, Pear1, Tek, Plat, Bcan, Crb1, Dlk1, Thbd, Plau, Tnxb, Notch3, Scube2, Dll4, Npnt, Adam11, Susd1, Adam33, Dlk2	841	197	20594	3.10755	0.00214297	0.000428961	0.00285063
	INTERPRO	IPR015615:Transforming growth factor-beta-related	10	1.0101	1.97772e-06	Inhbe, Lefty2, Inhbb, Bmp3, Bmp2, Lefty1, Gdf10, Inhba, Mstn, Gdf5	841	30	20594	8.1625	0.00240794	0.000401727	0.00320352
	SMART	SM00204:TGFB	11	1.11111	2.82962e-06	Inhbe, Lefty2, Inhbb, Amh, Bmp3, Bmp2, Lefty1, Gdf10, Inhba, Mstn, Gdf5	487	35	10425	6.72778	0.000701501	0.000701501	0.00367124
	UP_KEYWORDS	Membrane	414	41.8182	3.78216e-06	Gm11744, Smagp, Kcng4, B4galnt1, Pde6a, Colec12, Icam1, 1700093K21Rik, Rgs14, Gja1, Lag3, Tbxas1, Gpr83, Avpr1a, Slitrk5, Slc22a20, Gm1976, Tmem221, Il4ra, Susd5, Palm3, Olfr1392, Tek, Fxyd1, Tnf, Cnga2, Chrna10, Lgr5, Icam5, Slc26a10, Rftn2, Clec2l, Pcdha8, Syt12, Dlk1, Klrg1, Pigu, Lct, Olfr90, Bok, Ddn, Xkr5, Nipa1, Htr1a, Icosl, Rtn4rl1, Vmn1r26, Gal3st2, Aqp8, Aqp6, Aqp7, Lingo3, Siglec1, Ga…	909	8683	22680	1.18962	0.00127378	0.00010621	0.00514355
	INTERPRO	IPR020894:Cadherin conserved site	18	1.81818	4.17471e-06	Pcdhb5, Pcdhb16, Pcdhb7, Pcdhb17, Pcdha10, Cdh22, Pcdh20, Pcdha8, Pcdha6, Pcdha4, Pcdha9, Pcdha3, Dchs1, Pcdha1, Pcdha5, Pcdha2, Pcdha7, Pcdhb15	841	115	20594	3.83283	0.00507605	0.000726732	0.00676209
	GOTERM_BP_DIRECT	GO:0032496~response to lipopolysaccharide	25	2.52525	4.31452e-06	Tbxa2r, Acp5, Penk, Ednra, Ptges, Tlr2, Epo, Cxcl11, Trpv4, Cited1, Cd6, Kcnj8, Ptpn22, Tnfrsf11a, Tnfrsf26, Tac1, Palm3, Edn1, Thbd, Tnf, Lta, Ace, Cxcl2, Ptgir, Tnfrsf25	779	197	18082	2.94566	0.0140775	0.00177062	0.00784752
	INTERPRO	IPR000742:Epidermal growth factor-like domain	27	2.72727	4.79303e-06	Slit1, Hspg2, F9, Matn4, Fbln1, Comp, Proc, Hbegf, Pear1, Tek, Plat, Bcan, Crb1, Lamc3, Dlk1, Thbd, Plau, Tnxb, Notch3, Scube2, Dll4, Npnt, Adam11, Susd1, Ptgs1, Adam33, Dlk2	841	237	20594	2.78972	0.00582568	0.000730073	0.0077636
	GOTERM_BP_DIRECT	GO:0060349~bone morphogenesis	10	1.0101	5.54361e-06	Cyp26b1, Acp5, Dhrs3, Msx1, Ripply2, Actn3, Sfrp2, Osr2, Fgfr3, Sp5	779	32	18082	7.25369	0.0180514	0.00202199	0.010083
	UP_KEYWORDS	Cytokine	24	2.42424	5.71156e-06	Ccl22, Bmp3, Bmp2, Cmtm8, Cd70, Ctf1, Gdf5, Grem1, Tnf, Tnfsf10, Cmtm3, Lefty2, Tnfsf9, Lta, Cxcl11, Gdf10, Lefty1, Lif, Mstn, Cxcl12, Il27, Cxcl2, Ccl7, Ltb	909	200	22680	2.99406	0.00192295	0.000148051	0.00776733
	INTERPRO	IPR001356:Homeodomain	29	2.92929	6.66727e-06	Pax6, Mixl1, Nkx2-3, Nkx3-1, Hhex, Onecut1, Cdx4, Lhx9, Lhx1, Alx3, Alx4, Hnf1b, Barx1, Lhx6, Irx3, Vsx1, Hlx, Otx2, Hesx1, Dlx3, Emx1, Lhx2, Pitx2, Msx1, Six5, Tgif2, Nkx6-3, Lhx4, Lhx3	841	271	20594	2.62044	0.00809449	0.00090264	0.0107993
	UP_KEYWORDS	Calcium	61	6.16162	6.92832e-06	Pcdhb5, Pcdhb7, Proc, Cacng6, Ccdc109b, Aif1, Crb1, Pcdha6, Pcdha4, Nptx1, Plch2, Lalba, Colec12, Best3, Susd1, S100a7a, Myoc, Pcdhb15, Pcdhb16, Fbln1, Pcdhb17, Sag, Cdh22, Fkbp9, Cabp1, Arsg, Necab3, Capn3, Pcdha9, Pcdha3, Pcdha1, Cgref1, Syt2, Rgn, Comp, Actn3, Smoc1, Pcdh20, Best2, Pcdha8, Mmp17, Trpv4, Nos3, Npnt, Dchs1, Pcdha2, Trpc2, Itga9, Cacna2d2, Hspg2, F9, Pcdha10, Anxa2, Asgr1, Scube2…	909	827	22680	1.84036	0.00233213	0.000166761	0.00942197
	GOTERM_BP_DIRECT	GO:0035116~embryonic hindlimb morphogenesis	10	1.0101	7.33312e-06	Tbx3, Osr1, Gnas, Pitx2, Alx3, Msx1, Alx4, Rarb, Osr2, Wnt3	779	33	18082	7.03388	0.0238087	0.00240677	0.0133376
	UP_KEYWORDS	Cleavage on pair of basic residues	27	2.72727	7.92011e-06	Inhbe, Inhbb, Proc, Penk, Bmp2, Inhba, Nps, Mmp17, Lefty2, Gdf10, Apln, Adam11, Pdgfb, Lect1, Tac2, Tac1, F9, Bmp3, Edn1, Gdf5, Plat, Adamts8, Gnas, Mstn, Nmu, Mst1r, Adam33	909	248	22680	2.71638	0.00266553	0.000177923	0.0107707
	UP_KEYWORDS	Cell membrane	201	20.303	8.15006e-06	Slc1a5, Smagp, Vangl2, Kcng4, Fzd5, Slc26a4, Pde6a, Rgs14, Cd6, Best3, Ecscr, Gja1, Gpr83, Avpr1a, Slc30a10, Il4ra, Rtn4rl2, Palm3, Pth1r, Olfr1392, Tek, Tnf, Fgfrl1, Chrna10, Pcdha9, Gpr75, Pcdha3, Fgd5, Pcdha1, Ace, Tbxa2r, Lgr5, Cckar, Gpnmb, Olfr1031, Pear1, Rftn2, Olfr294, Pcdh20, Plekha2, Pcdha8, Cldn6, Klrg1, Atp6v0a4, Notch3, Scn4a, Nos3, Olfr90, Ddn, Tyro3, Nipa1, Cldn9, Htr1a, Rtn4rl1, …	909	3759	22680	1.33414	0.00274281	0.000171647	0.0110834
	UP_KEYWORDS	Homeobox	29	2.92929	8.85798e-06	Pax6, Mixl1, Nkx2-3, Nkx3-1, Hhex, Onecut1, Cdx4, Lhx9, Lhx1, Alx3, Alx4, Hnf1b, Barx1, Lhx6, Irx3, Vsx1, Hlx, Otx2, Hesx1, Dlx3, Emx1, Lhx2, Pitx2, Msx1, Six5, Tgif2, Nkx6-3, Lhx4, Lhx3	909	280	22680	2.58416	0.0029807	0.000175582	0.012046
	GOTERM_BP_DIRECT	GO:0001666~response to hypoxia	24	2.42424	9.01135e-06	Flt1, Cxcr4, Cbfa2t3, Ucp3, Penk, Bmp2, Cygb, Pdlim1, Ucp2, Edn1, Tek, Ednra, Pgf, Plat, Tlr2, Plau, Epo, P2rx2, Lta, Lct, Plod1, Cxcl12, Sod3, Angptl4	779	192	18082	2.90148	0.0291773	0.00268833	0.0163898
	GOTERM_BP_DIRECT	GO:0045944~positive regulation of transcription from RNA polymerase II promoter	73	7.37374	1.00766e-05	Irf5, Gata3, Inhba, Mixl1, Nkx3-1, Grem1, Hhex, Cdx4, Irf4, Fzd5, Nfatc2, Spdef, Il25, Alx4, Hnf1b, Tmem173, P2ry1, Gata2, Helt, Bmp3, Bcl11b, Mef2b, Nr4a3, Edn1, Atf3, Tbx20, Tnf, Mzf1, Otx2, Elf4, Sox9, Osr1, Msx1, Lif, Figla, Sohlh2, Nlrc5, Lpin3, Pax6, Bmp2, Foxh1, Sohlh1, Nkx2-3, Onecut1, Tlr2, Mafb, Notch3, Tox2, Nfatc1, Adrb2, Lmo2, Ebf1, Ddn, Nfatc4, Nr5a1, Esrrb, Osr2, Hand1, Hsf4, Foxf2…	779	995	18082	1.70298	0.0325697	0.00275552	0.0183271
	GOTERM_BP_DIRECT	GO:0008285~negative regulation of cell proliferation	37	3.73737	1.04362e-05	Cbfa2t3, Bdkrb2, Gata3, Pax6, Bmp2, Inhba, Nkx3-1, Cyp1b1, Ptges, Tlr2, Fzd5, Ifitm1, Xirp1, Nos3, Lyn, Lefty1, Sfrp1, Gja1, Ripply3, Bcl11b, Pth1r, Ifit3, Cd37, Tnf, Fgfrl1, Sox9, Dll4, Ror2, Msx1, Lif, Sfrp2, Six5, Rarb, Adora2b, Kiss1r, Podn, Fgfr3	779	384	18082	2.23655	0.0337123	0.0026345	0.0189811
	GOTERM_MF_DIRECT	GO:0001077~transcriptional activator activity, RNA polymerase II core promoter proximal region sequence-specific binding	29	2.92929	1.11712e-05	Gata3, Pax6, Mixl1, Onecut1, Cdx4, Mafb, Irf4, Nfatc2, Nfatc1, Ebf1, Gata2, Nr2e1, Bcl11b, Mef2b, Nr4a3, Tbx20, Mzf1, Otx2, Neurod1, Elf4, Dlx3, Sox9, Lhx2, Pitx2, Figla, Zic1, Six5, Lhx3, Tfap2c	737	270	17446	2.54251	0.0098821	0.00165384	0.017384
	UP_KEYWORDS	EGF-like domain	25	2.52525	1.21672e-05	Slit1, Hspg2, F9, Matn4, Fbln1, Proc, Hbegf, Comp, Pear1, Tek, Plat, Bcan, Crb1, Dlk1, Thbd, Plau, Notch3, Scube2, Dll4, Npnt, Adam11, Susd1, Ptgs1, Adam33, Dlk2	909	224	22680	2.78465	0.00409199	0.000227773	0.0165459
	UP_KEYWORDS	Growth factor	18	1.81818	1.28158e-05	Inhbe, Inhbb, Hbegf, Bmp3, Bmp2, Inhba, Prok1, Gdf5, Pgf, Lefty2, Amh, Gdf10, Lefty1, Lif, Mstn, Pdgfb, Cxcl12, Fgf17	909	127	22680	3.53629	0.00430963	0.000227287	0.0174278
	INTERPRO	IPR002126:Cadherin	18	1.81818	1.30656e-05	Pcdhb5, Pcdhb16, Pcdhb7, Pcdhb17, Pcdha10, Cdh22, Pcdh20, Pcdha8, Pcdha6, Pcdha4, Pcdha9, Pcdha3, Dchs1, Pcdha1, Pcdha5, Pcdha2, Pcdha7, Pcdhb15	841	125	20594	3.5262	0.0158009	0.00159144	0.021162
	UP_KEYWORDS	Transmembrane helix	337	34.0404	1.44165e-05	Nup210l, Pcdhb5, Tmem82, Pcdhb7, Gm11744, Slc1a5, 3110079O15Rik, Rgs9bp, Smagp, Vangl2, Kcng4, B4galnt1, Fzd5, Slc26a4, Colec12, Cd6, Icam1, 1700093K21Rik, Ecscr, Best3, Tmem171, Gja1, Lag3, Tbxas1, Gpr83, Cyp4f39, Pcdhb15, Avpr1a, Slitrk5, Slc22a20, Gm1976, Pcdhb16, Slc30a10, Pcdhb17, Tmem221, Susd5, Il4ra, P2rx6, Lman1l, Olfr1392, Pth1r, Marveld3, Tek, Fxyd1, Tnf, Cmtm3, Fgfrl1, Cnga2, Pcdha9, …	909	6938	22680	1.21192	0.00484661	0.00024289	0.0196044
	INTERPRO	IPR015919:Cadherin-like	18	1.81818	1.61597e-05	Pcdhb5, Pcdhb16, Pcdhb7, Pcdhb17, Pcdha10, Cdh22, Pcdh20, Pcdha8, Pcdha6, Pcdha4, Pcdha9, Pcdha3, Dchs1, Pcdha1, Pcdha5, Pcdha2, Pcdha7, Pcdhb15	841	127	20594	3.47067	0.0195061	0.0017892	0.0261727
	UP_KEYWORDS	Prenylation	20	2.0202	1.76574e-05	Rhoj, Eras, Rasl10a, Palm3, Rasl10b, Rab31, Aldh3b2, Rab34, Gng7, Gng8, Cplx3, Rnd1, Rab3b, Rab13, Pde6a, Rasd2, Gng11, Rab17, Ptgir, Rhoh	909	157	22680	3.17841	0.00593294	0.000283322	0.0240111
	UP_KEYWORDS	Transmembrane	337	34.0404	1.85203e-05	Nup210l, Pcdhb5, Tmem82, Pcdhb7, Gm11744, Slc1a5, 3110079O15Rik, Rgs9bp, Smagp, Vangl2, Kcng4, B4galnt1, Fzd5, Slc26a4, Colec12, Cd6, Icam1, 1700093K21Rik, Ecscr, Best3, Tmem171, Gja1, Lag3, Tbxas1, Gpr83, Cyp4f39, Pcdhb15, Avpr1a, Slitrk5, Slc22a20, Gm1976, Pcdhb16, Slc30a10, Pcdhb17, Tmem221, Susd5, Il4ra, P2rx6, Lman1l, Olfr1392, Pth1r, Marveld3, Tek, Fxyd1, Tnf, Cmtm3, Fgfrl1, Cnga2, Pcdha9, …	909	6955	22680	1.20896	0.00622197	0.00028366	0.0251844
	GOTERM_MF_DIRECT	GO:0000977~RNA polymerase II regulatory region sequence-specific DNA binding	25	2.52525	2.19609e-05	Gata3, Sohlh1, Hhex, Cdx4, Sp5, Nfatc1, Alx4, Hnf1b, Lmo2, Tal2, Barx1, Stox1, Mef2b, Osr2, Atf3, Tbx20, Hsf4, Foxf2, Rel, Zic4, Msx1, Zic1, Rarb, Sohlh2, Tfap2c	737	221	17446	2.67779	0.0193341	0.00278518	0.0341716
	UP_SEQ_FEATURE	domain:Cadherin 6	9	0.909091	2.25543e-05	Pcdha9, Pcdha10, Pcdha1, Pcdh20, Pcdha5, Pcdha6, Pcdha2, Pcdha4, Pcdha7	780	29	18012	7.16658	0.0408674	0.00378608	0.0384181
	GOTERM_BP_DIRECT	GO:0010628~positive regulation of gene expression	37	3.73737	2.39517e-05	Cyp26b1, Alox12b, Gata3, Pax6, Bmp2, Inhba, Nkx3-1, Wnt16, Wnt3, Pawr, Tlr2, Amh, Cdk6, Trpv4, Nfatc2, Nfatc1, Cd34, Hnf1b, Cited1, Pdgfb, Mup9, Gja1, Ptpn22, Stox1, Edar, Osr2, Atf3, Tnf, Lck, Sox9, Actc1, Dll4, Osr1, Lif, Fgfr4, Wnt7b, Grhl3	779	399	18082	2.15247	0.0756886	0.0056061	0.0435575
	INTERPRO	IPR001111:Transforming growth factor-beta, N-terminal	8	0.808081	2.5314e-05	Lefty2, Inhbb, Bmp3, Bmp2, Lefty1, Inhba, Mstn, Gdf5	841	23	20594	8.5174	0.0303869	0.00256821	0.0409965
	GOTERM_CC_DIRECT	GO:0009986~cell surface	50	5.05051	2.75165e-05	Procr, Grem1, P2rx2, Fzd5, Cd34, Pdgfb, Icam1, Lipg, Ramp1, P2ry1, Rtn4rl2, H2-K1, Tek, Spn, Tnf, Pecam1, Folr1, Strc, Adora2b, Mst1r, Kiss1r, Fgfr3, Cxcr4, Hbegf, Bmp2, Wnt5b, Wnt4, Tlr2, Epo, Trpv4, Bst2, Il17rc, Sdc1, Sfrp1, Scara5, Lgals3, Tnfrsf11a, Mfi2, Fzd10, Rtn4rl1, Anxa2, Plat, Thbd, Plau, Ror2, Wnt7b, Anxa4, Kcnh2, Sdc4, Rgma	830	629	19662	1.88308	0.0101568	0.00145733	0.0379529
	GOTERM_BP_DIRECT	GO:0006811~ion transport	48	4.84848	2.89273e-05	Slc13a2, Kcne4, Kcnk4, Tmc8, Kcnn4, Cacng6, Ccdc109b, Best2, Ttyh1, Kcng4, Kcnn3, Atp6v0a4, Fxyd3, P2rx2, Scn4a, Trpv4, Slc4a11, Slc4a5, Scara5, Best3, Kcnj8, Trpc2, P2rx1, Cacna2d2, Grik4, Scn4b, Slc22a20, Slc30a10, Nipa1, Mfi2, Gabrq, P2rx6, Chrna5, Kcnj12, Fxyd1, Pdzd3, Fam26f, Kcnv2, Kcnk13, Cnga2, Fxyd7, Atp5s, Grin2c, Lrrc8e, Slc38a3, Kcnh2, Kcna3, Slc5a10	779	584	18082	1.90782	0.0906784	0.00631706	0.0526037
	GOTERM_BP_DIRECT	GO:0001525~angiogenesis	26	2.62626	3.91641e-05	Hbegf, Arhgap22, Pgf, Plxnd1, Cyp1b1, Grem1, Epo, Fzd5, Nos3, Ecscr, Ramp1, Hspg2, Sema4a, Flt1, Adra2b, Prok1, Tek, Anxa2, Hand1, Plau, Pecam1, Dll4, Ptprb, Wnt7b, Fmnl3, Angptl4	779	239	18082	2.52513	0.120758	0.00801121	0.0712128
	SMART	SM00389:HOX	29	2.92929	4.5663e-05	Pax6, Mixl1, Nkx2-3, Nkx3-1, Hhex, Onecut1, Cdx4, Lhx9, Lhx1, Alx3, Alx4, Hnf1b, Barx1, Lhx6, Irx3, Vsx1, Hlx, Otx2, Hesx1, Dlx3, Emx1, Lhx2, Pitx2, Msx1, Six5, Tgif2, Nkx6-3, Lhx4, Lhx3	487	266	10425	2.3338	0.0112608	0.00564634	0.0592294
	GOTERM_BP_DIRECT	GO:0042127~regulation of cell proliferation	25	2.52525	4.68754e-05	Tnfrsf26, Lgr5, Hck, Il4ra, Nkx2-3, Hhex, Tnf, Plau, Lck, Sox9, Tbx3, Tnfsf9, Dusp15, Cxcl11, Cdk6, Pitx2, Sfrp2, Ptgs1, Cxcl2, Adam33, Tfap2c, Fa2h, Tnfrsf11a, Tec, Tnfrsf25	779	227	18082	2.55637	0.142759	0.00902003	0.0852289
	GOTERM_BP_DIRECT	GO:0050680~negative regulation of epithelial cell proliferation	13	1.31313	5.27898e-05	Sox9, Cdk6, Mcc, Pax6, Marveld3, Sfrp2, Sfrp1, Lims2, Gdf5, Nkx3-1, Pbld1, Fgfr3, Rgn	779	72	18082	4.19102	0.159259	0.00959103	0.0959774
	GOTERM_BP_DIRECT	GO:0045165~cell fate commitment	13	1.31313	5.27898e-05	Sox9, Pax6, Nr2e1, Bmp2, Ror2, Wnt7b, Wnt5b, Onecut1, Wnt4, Wnt16, Wnt3, Otx2, Neurod1	779	72	18082	4.19102	0.159259	0.00959103	0.0959774
	INTERPRO	IPR001881:EGF-like calcium-binding	17	1.71717	5.47871e-05	Slit1, Hspg2, Matn4, F9, Fbln1, Comp, Proc, Bcan, Dlk1, Crb1, Thbd, Notch3, Scube2, Dll4, Npnt, Susd1, Dlk2	841	126	20594	3.30387	0.0646059	0.00512431	0.0887088
	GOTERM_MF_DIRECT	GO:0000978~RNA polymerase II core promoter proximal region sequence-specific DNA binding	33	3.33333	5.78309e-05	Tbx2, Pax6, Mixl1, Hhex, Cdx4, Mafb, Irf4, Tbx3, Nfatc2, Nfatc1, Ebf1, Ddn, Nfatc4, Ovol1, Helt, Bcl11b, Nr4a3, Mef2b, Atf3, Hand1, Tbx20, Otx2, Mzf1, Neurod1, Elf4, Myf6, Lhx2, Pitx2, Figla, Zic1, Six5, Lhx3, Rfx2	737	359	17446	2.17594	0.0501139	0.00640604	0.0899625
	SMART	SM00112:CA	18	1.81818	5.93464e-05	Pcdhb5, Pcdhb16, Pcdhb7, Pcdhb17, Pcdha10, Cdh22, Pcdh20, Pcdha8, Pcdha6, Pcdha4, Pcdha9, Pcdha3, Dchs1, Pcdha1, Pcdha5, Pcdha2, Pcdha7, Pcdhb15	487	124	10425	3.10741	0.0146106	0.0048941	0.0769719
	SMART	SM00181:EGF	22	2.22222	0.00010313	Hspg2, Slit1, F9, Matn4, Fbln1, Comp, Proc, Pear1, Tek, Plat, Bcan, Dlk1, Crb1, Lamc3, Thbd, Tnxb, Notch3, Scube2, Dll4, Npnt, Susd1, Dlk2	487	181	10425	2.6019	0.0252533	0.00637401	0.133724
	UP_KEYWORDS	LIM domain	12	1.21212	0.000165907	Ldb3, Lhx2, Lhx6, Pdlim1, Pdlim3, Lhx1, Lims2, Lmo2, Lima1, Lhx4, Lhx3, Lhx9	909	74	22680	4.04603	0.0543809	0.00242815	0.225395
	UP_KEYWORDS	Vision	11	1.11111	0.000214262	Gnat1, Rgr, Rpgrip1, Dll4, Opn1mw, Pde6a, Sag, Gm11744, Myo3b, Vsx1, Rgs9bp	909	64	22680	4.28837	0.0696683	0.0030044	0.290999
	UP_KEYWORDS	Cell adhesion	36	3.63636	0.000222923	Pcdhb5, Icam5, Pcdhb7, Comp, Pcdh20, Pcdha8, Ttyh1, Pcdha6, Pcdha4, Nphs1, Npnt, Cd34, Dchs1, Cd6, Icam1, Amigo2, Tnfaip6, Pcdha2, Itga9, Pcdhb15, Pcdhb16, Tyro3, Pcdhb17, Pcdha10, Perp, Cdh22, Lamc3, Pecam1, Pcdha9, Siglec1, Pcdha3, Pcdha1, Cgref1, Vmp1, Pcdha5, Pcdha7	909	459	22680	1.9569	0.0723804	0.00300083	0.302746
	UP_KEYWORDS	Wnt signaling pathway	18	1.81818	0.000731939	Dkk3, Tcf7l1, Fzd10, Grk5, Rspo1, Wnt5b, Wnt4, Hhex, Wnt16, Wnt3, Dkk1, Fzd5, Ror2, Wnt7b, Sfrp2, Sfrp1, Notum, Ndrg2	909	176	22680	2.55176	0.218667	0.00944564	0.990846
Cluster 14
	Category	Term	Count	%	Pvalue	Genes	List Total	Pop Hits	Pop Total	Fold Enrichment	Bonferroni	Benjamini	FDR
	GOTERM_MF_DIRECT	GO:0043565~sequence-specific DNA binding	52	17.931	5.07601e-27	Mnx1, Dmrta2, Pou3f3, Nkx2-5, Vax1, Irx1, Pou3f2, Nkx3-2, Otx1, Arx, Dmrta1, Pdx1, Gbx2, Pitx3, Egr1, Msx3, En1, En2, Eomes, Isl2, Dlx5, Sox7, Hoxb5, Sall3, Nr2f1, Msx2, Gbx1, Dmrt3, Phox2a, Scx, Rorc, Nkx6-2, Barhl1, Rax, Pou4f1, Maf, Foxd2, Klf2, Dmbx1, Pou3f1, Hey2, Barhl2, Tfap2a, Sox18, Heyl, Irx4, Dlx6, Six3, Zic3, Tbx1, Shox2, Cebpa	221	633	17446	6.4849	1.69539e-24	1.69539e-24	6.89404e-24
	UP_KEYWORDS	Developmental protein	61	21.0345	6.2509e-27	Wls, Ntng2, Pou3f3, Vax1, Nkx2-5, Amn, Shh, Fezf2, Dhh, Frzb, Otx1, Arx, Fgf8, Arid3b, Tbx18, Nes, Pdx1, Pitx3, Prtg, Msx3, Wnt10b, En1, En2, Eomes, Isl2, Nme5, Dlx5, Trim71, Dll3, Wnt9a, Hoxb5, Ngfr, Ntrk1, Lrp5, Msx2, Dmrt3, Phox2a, Scx, Rorc, Tnfaip2, Zic5, Nhlh1, Wnt8a, Rax, Pou4f1, Dmbx1, Zfp36l2, Barhl2, Hey2, Mab21l2, Neurod6, Tal1, Heyl, Irx4, Dlx6, Gdf6, Six3, Zic3, Tbx1, Shox2, Cebpa	265	976	22680	5.34906	1.18142e-24	1.18142e-24	7.76224e-24
	INTERPRO	IPR017970:Homeobox, conserved site	31	10.6897	2.00832e-25	Mnx1, Hoxb5, Msx2, Pou3f3, Gbx1, Nkx2-5, Phox2a, Vax1, Nkx6-2, Barhl1, Rax, Irx1, Pou4f1, Pou3f2, Nkx3-2, Otx1, Dmbx1, Arx, Pou3f1, Barhl2, Pdx1, Gbx2, Pitx3, Msx3, Irx4, Dlx6, En1, En2, Isl2, Shox2, Dlx5	248	184	20594	13.9905	8.65585e-23	8.65585e-23	2.83163e-22
	GOTERM_BP_DIRECT	GO:0007275~multicellular organism development	61	21.0345	1.14152e-24	Wls, Ntng2, Pou3f3, Vax1, Nkx2-5, Tnfrsf8, Amn, Shh, Fezf2, Dhh, Frzb, Otx1, Arx, Fgf8, Arid3b, Tbx18, Nes, Pdx1, Pitx3, Prtg, Msx3, Wnt10b, En1, En2, Eomes, Isl2, Nme5, Dlx5, Trim71, Dll3, Wnt9a, Hoxb5, Ngfr, Ntrk1, Lrp5, Msx2, Dmrt3, Phox2a, Scx, Rorc, Tnfaip2, Zic5, Nhlh1, Wnt8a, Rax, Pou4f1, Dmbx1, Barhl2, Hey2, Mab21l2, Neurod6, Tal1, Heyl, Irx4, Dlx6, Gdf6, Six3, Zic3, Tbx1, Shox2, Cebpa	226	1029	18082	4.74299	1.78191e-21	1.78191e-21	1.90582e-21
	UP_SEQ_FEATURE	DNA-binding region:Homeobox	30	10.3448	2.21246e-23	Mnx1, Hoxb5, Msx2, Gbx1, Pou3f3, Nkx2-5, Phox2a, Vax1, Barhl1, Rax, Pou4f1, Pou3f2, Nkx3-2, Otx1, Dmbx1, Arx, Pou3f1, Barhl2, Pdx1, Gbx2, Pitx3, Msx3, Dlx6, En1, En2, Six3, Isl2, Onecut3, Shox2, Dlx5	238	180	18012	12.6134	1.55536e-20	1.55536e-20	3.33843e-20
	UP_KEYWORDS	DNA-binding	71	24.4828	9.20568e-23	Mnx1, Dmrta2, Pou3f3, Sp9, Vax1, Nkx2-5, Msc, Irx1, Fezf2, Pou3f2, Nkx3-2, Rbpjl, Prdm8, Otx1, Arx, Dmrta1, Arid3b, Tbx18, Pdx1, Gbx2, Pitx3, Egr1, Msx3, En1, En2, Isl2, Eomes, Dlx5, Sox7, Hoxb5, Sall3, Tbr1, Msx2, Nr2f1, Gbx1, Phox2a, Dmrt3, Scx, Rorc, Gfi1, Nkx6-2, Zic5, Nhlh1, Cdkn2a, Barhl1, Rax, Pou4f1, Sox21, Sall1, Foxd2, Maf, Klf2, Dmbx1, Zfp36l2, Pou3f1, Barhl2, Hey2, Neurod6, Tfap2a, Ta…	265	1604	22680	3.78836	1.73987e-20	8.69937e-21	1.14314e-19
	INTERPRO	IPR001356:Homeodomain	33	11.3793	1.36506e-22	Mnx1, Hoxb5, Msx2, Pou3f3, Gbx1, Nkx2-5, Phox2a, Vax1, Nkx6-2, Barhl1, Rax, Irx1, Pou4f1, Pou3f2, Nkx3-2, Otx1, Dmbx1, Arx, Pou3f1, Barhl2, Pdx1, Gbx2, Pitx3, Msx3, Irx4, Dlx6, En1, En2, Six3, Isl2, Onecut3, Shox2, Dlx5	248	271	20594	10.1119	5.88342e-20	2.94171e-20	1.92467e-19
	UP_KEYWORDS	Homeobox	33	11.3793	1.75236e-22	Mnx1, Hoxb5, Msx2, Pou3f3, Gbx1, Nkx2-5, Phox2a, Vax1, Nkx6-2, Barhl1, Rax, Irx1, Pou4f1, Pou3f2, Nkx3-2, Otx1, Dmbx1, Arx, Pou3f1, Barhl2, Pdx1, Gbx2, Pitx3, Msx3, Irx4, Dlx6, En1, En2, Six3, Isl2, Onecut3, Shox2, Dlx5	265	280	22680	10.0868	3.31196e-20	1.10399e-20	2.17604e-19
	INTERPRO	IPR009057:Homeodomain-like	33	11.3793	2.14398e-19	Mnx1, Hoxb5, Msx2, Pou3f3, Gbx1, Nkx2-5, Phox2a, Vax1, Nkx6-2, Barhl1, Rax, Irx1, Pou4f1, Pou3f2, Nkx3-2, Otx1, Dmbx1, Arx, Pou3f1, Barhl2, Pdx1, Gbx2, Pitx3, Msx3, Irx4, Dlx6, En1, En2, Six3, Isl2, Onecut3, Shox2, Dlx5	248	345	20594	7.94299	9.24057e-17	3.08019e-17	3.02291e-16
	SMART	SM00389:HOX	33	11.3793	1.31997e-18	Mnx1, Hoxb5, Msx2, Pou3f3, Gbx1, Nkx2-5, Phox2a, Vax1, Nkx6-2, Barhl1, Rax, Irx1, Pou4f1, Pou3f2, Nkx3-2, Otx1, Dmbx1, Arx, Pou3f1, Barhl2, Pdx1, Gbx2, Pitx3, Msx3, Irx4, Dlx6, En1, En2, Six3, Isl2, Onecut3, Shox2, Dlx5	180	266	10425	7.18515	1.51797e-16	1.51797e-16	1.50356e-15
	GOTERM_MF_DIRECT	GO:0003677~DNA binding	71	24.4828	4.8135e-18	Mnx1, Dmrta2, Pou3f3, Sp9, Vax1, Nkx2-5, Msc, Bcl3, Irx1, Fezf2, Pou3f2, Nkx3-2, Rbpjl, Prdm8, Otx1, Arx, Dmrta1, Arid3b, Tbx18, Pdx1, Gbx2, Pitx3, Egr1, Msx3, En1, En2, Isl2, Eomes, Dlx5, Sox7, Hoxb5, Sall3, Tbr1, Msx2, Nr2f1, Gbx1, Phox2a, Dmrt3, Scx, Rorc, Gfi1, Zic5, Nhlh1, Cdkn2a, Barhl1, Rax, Pou4f1, Sox21, Foxd2, Sall1, Maf, Klf2, Dmbx1, Zfp36l2, Pou3f1, Barhl2, Hey2, Neurod6, Tfap2a, Tal1…	221	1847	17446	3.03456	1.60771e-15	8.03854e-16	6.53751e-15
	GOTERM_BP_DIRECT	GO:0006355~regulation of transcription, DNA-templated	76	26.2069	4.09538e-16	Mnx1, Dmrta2, Pou3f3, Sp9, Vax1, Nkx2-5, Msc, Shh, Bcl3, Irx1, Fezf2, Pou3f2, Nkx3-2, Rbpjl, Prdm8, Otx1, Arx, Dmrta1, Arid3b, Tbx18, Gm14434, Pdx1, Gbx2, Pitx3, Egr1, Msx3, En1, En2, Isl2, Eomes, Dlx5, Sox7, Hoxb5, Sall3, Tbr1, Msx2, Nr2f1, Gbx1, Phox2a, Dmrt3, Scx, Rorc, Gfi1, Gm14430, Nhlh1, Cdkn2a, Barhl1, Rax, Pou4f1, Sox21, Sall1, Foxd2, Maf, Klf2, Dmbx1, Pou3f1, Barhl2, Hey2, Neurod6, Tfap…	226	2279	18082	2.66813	6.93223e-13	3.46612e-13	7.43849e-13
	GOTERM_BP_DIRECT	GO:0045944~positive regulation of transcription from RNA polymerase II promoter	48	16.5517	1.45772e-15	Hoxb5, Lrp5, Tbr1, Nr2f1, Pou3f3, Phox2a, Nkx2-5, Scx, Nhlh1, Cdkn2a, Bcl3, Barhl1, Shh, Rax, Pou4f1, Sall1, Pou3f2, Maf, Klf2, Otx1, Arid3b, Pou3f1, Barhl2, Hey2, Pdx1, Gbx2, Pitx3, Neurod6, Tfap2a, Egr1, Tal1, Sox18, Heyl, Wnt10b, En1, Lmo1, En2, Onecut3, Gal, Eomes, Zic3, Six3, Vgll2, Adcyap1, Tbx1, Shox2, Dlx5, Cebpa	226	995	18082	3.85972	2.25298e-12	7.50955e-13	2.40918e-12
	GOTERM_MF_DIRECT	GO:0003700~transcription factor activity, sequence-specific DNA binding	44	15.1724	1.46076e-14	Mnx1, Hoxb5, Dmrta2, Sall3, Tbr1, Nr2f1, Pou3f3, Vax1, Nkx2-5, Dmrt3, Rorc, Nkx6-2, Zic5, Cdkn2a, Bcl3, Rax, Pou4f1, Sox21, Foxd2, Pou3f2, Maf, Klf2, Rbpjl, Otx1, Dmbx1, Dmrta1, Tbx18, Pou3f1, Barhl2, Hey2, Pdx1, Pitx3, Tfap2a, Egr1, Tal1, Sox18, Heyl, Onecut3, Eomes, Zic3, Six3, Tbx1, Cebpa, Sox7	221	883	17446	3.93365	4.89475e-12	1.63158e-12	1.99063e-11
	UP_KEYWORDS	Transcription regulation	62	21.3793	1.77871e-14	Mnx1, Pou3f3, Sp9, Vax1, Msc, Bcl3, Fezf2, Pou3f2, Nkx3-2, Rbpjl, Prdm8, Arx, Dmrta1, Arid3b, Tbx18, Pdx1, Gbx2, Pitx3, Egr1, Msx3, Eomes, Dlx5, Sox7, Hoxb5, Sall3, Tbr1, Msx2, Nr2f1, Gbx1, Dmrt3, Phox2a, Scx, Gfi1, Rorc, Nhlh1, Cdkn2a, Barhl1, Rax, Pou4f1, Sox21, Foxd2, Sall1, Maf, Klf2, Dmbx1, Pou3f1, Barhl2, Hey2, Neurod6, Tfap2a, Tal1, Sox18, Heyl, Onecut3, Six3, Zic3, Tle2, Vgll2, Tbx1, Bhlh…	265	1799	22680	2.94956	3.35731e-12	8.39329e-13	2.20601e-11
	UP_KEYWORDS	Transcription	62	21.3793	7.65345e-14	Mnx1, Pou3f3, Sp9, Vax1, Msc, Bcl3, Fezf2, Pou3f2, Nkx3-2, Rbpjl, Prdm8, Arx, Dmrta1, Arid3b, Tbx18, Pdx1, Gbx2, Pitx3, Egr1, Msx3, Eomes, Dlx5, Sox7, Hoxb5, Sall3, Tbr1, Msx2, Nr2f1, Gbx1, Dmrt3, Phox2a, Scx, Gfi1, Rorc, Nhlh1, Cdkn2a, Barhl1, Rax, Pou4f1, Sox21, Foxd2, Sall1, Maf, Klf2, Dmbx1, Pou3f1, Barhl2, Hey2, Neurod6, Tfap2a, Tal1, Sox18, Heyl, Onecut3, Six3, Zic3, Tle2, Vgll2, Tbx1, Bhlh…	265	1859	22680	2.85436	1.44574e-11	2.89146e-12	9.49907e-11
	INTERPRO	IPR020479:Homeodomain, metazoa	16	5.51724	2.4355e-13	Mnx1, Hoxb5, Barhl2, Pdx1, Msx2, Gbx2, Gbx1, Nkx2-5, Msx3, Dlx6, En1, En2, Nkx6-2, Barhl1, Dlx5, Nkx3-2	248	91	20594	14.6005	1.04984e-10	2.62461e-11	3.43436e-10
	GOTERM_BP_DIRECT	GO:0006351~transcription, DNA-templated	62	21.3793	1.30118e-12	Mnx1, Pou3f3, Sp9, Vax1, Msc, Bcl3, Fezf2, Pou3f2, Nkx3-2, Rbpjl, Prdm8, Arx, Dmrta1, Arid3b, Tbx18, Pdx1, Gbx2, Pitx3, Egr1, Msx3, Eomes, Dlx5, Sox7, Hoxb5, Sall3, Tbr1, Msx2, Nr2f1, Gbx1, Dmrt3, Phox2a, Scx, Gfi1, Rorc, Nhlh1, Cdkn2a, Barhl1, Rax, Pou4f1, Sox21, Foxd2, Sall1, Maf, Klf2, Dmbx1, Pou3f1, Barhl2, Hey2, Neurod6, Tfap2a, Tal1, Sox18, Heyl, Onecut3, Six3, Zic3, Tle2, Vgll2, Tbx1, Bhlh…	226	1885	18082	2.63159	2.03114e-09	5.07786e-10	2.17238e-09
	GOTERM_MF_DIRECT	GO:0001077~transcriptional activator activity, RNA polymerase II core promoter proximal region sequence-specific binding	21	7.24138	2.29334e-10	Otx1, Arid3b, Tbr1, Barhl2, Pdx1, Pitx3, Neurod6, Tfap2a, Egr1, Sox18, Heyl, Nkx2-5, Phox2a, Onecut3, Zic3, Barhl1, Rax, Pou4f1, Pou3f2, Dlx5, Cebpa	221	270	17446	6.13987	7.65977e-08	1.91494e-08	3.11473e-07
	GOTERM_BP_DIRECT	GO:0000122~negative regulation of transcription from RNA polymerase II promoter	33	11.3793	5.37821e-10	Msx2, Nr2f1, Pou3f3, Vax1, Nkx2-5, Msc, Gfi1, Fst, Nkx6-2, Shh, Pou4f1, Fezf2, Maf, Sall1, Nkx3-2, Dmbx1, Arx, Tbx18, Hey2, Pdx1, Tfap2a, Egr1, Tal1, Sox18, Msx3, Wnt10b, En1, Lmo1, Mapk15, Eomes, Tbx1, Shox2, Cebpa	226	729	18082	3.6218	8.39538e-07	1.67908e-07	8.97917e-07
	GOTERM_BP_DIRECT	GO:0045893~positive regulation of transcription, DNA-templated	29	10	7.52052e-10	Lrp5, Pou3f3, Nkx2-5, Scx, Rorc, Zic5, Bambi, Cdkn2a, Bcl3, Shh, Fezf2, Sall1, Klf2, Rbpjl, Pou3f1, Pdx1, Pitx3, Egr1, Tfap2a, Sox18, Tal1, Gdf6, Zic3, Eomes, Tbx1, Gdf7, Dlx5, Cebpa, Sox7	226	576	18082	4.02822	1.17395e-06	1.95659e-07	1.25559e-06
	UP_SEQ_FEATURE	compositionally biased region:Ala-rich	14	4.82759	3.80299e-09	Prdm8, Dmrta2, Arx, Arid3b, Barhl2, Hey2, Sowaha, Vax1, Tbx1, Irs4, Pou4f1, Foxd2, Maf, Bhlhe22	238	115	18012	9.2133	2.6735e-06	1.33675e-06	5.73843e-06
	UP_SEQ_FEATURE	compositionally biased region:Poly-Gly	17	5.86207	2.69063e-08	Mnx1, Prdm8, Zfp36l2, Pdx1, Nr2f1, Pou3f3, Mylk2, Tal1, Phox2a, En2, Eomes, Shh, Gdf7, Fezf2, Pou3f2, Shox2, Cebpa	238	215	18012	5.98405	1.89149e-05	6.30502e-06	4.05996e-05
	GOTERM_BP_DIRECT	GO:0030901~midbrain development	9	3.10345	2.77044e-08	Otx1, Wls, En1, En2, Barhl1, Shh, Gdf7, Pitx3, Phox2a	226	40	18082	18.002	4.32456e-05	6.17806e-06	4.62538e-05
	GOTERM_MF_DIRECT	GO:0000978~RNA polymerase II core promoter proximal region sequence-specific DNA binding	21	7.24138	3.08289e-08	Otx1, Arid3b, Tbx18, Msx2, Pdx1, Pitx3, Neurod6, Tfap2a, Sox18, Nkx2-5, En1, Nkx6-2, Zic3, Rax, Fezf2, Pou3f2, Sall1, Dlx5, Nkx3-2, Cebpa, Rbpjl	221	359	17446	4.61773	1.02968e-05	2.05937e-06	4.18707e-05
	UP_SEQ_FEATURE	signal peptide	76	26.2069	4.77454e-08	Wls, Lrrc25, Ly6g6c, Col8a2, Ntng2, Tnfrsf8, Fst, Pcsk1n, Art1, Bambi, Vwa1, Amn, Gcgr, C1ql4, Shh, Gpx7, Slitrk2, Slitrk3, Dhh, Frzb, Cercam, C1qtnf4, Fgf8, Art5, Ppy, Efna4, Fbln5, Gp9, Nppc, Sowaha, 6530402F18Rik, Prtg, C1ql1, Itpripl1, Papln, Wnt10b, Npvf, Nptx2, Gal, Cd14, Lrrn4cl, Fam150b, Clcf1, Dll3, Wnt9a, Ngfr, Itgb3, Ntrk1, Vstm2b, Lrp5, Kremen2, Ltk, Sema3f, Ly6g6d, Avp, Stc2, Emilin3…	238	3124	18012	1.84114	3.35644e-05	8.39122e-06	7.20442e-05
	GOTERM_BP_DIRECT	GO:0007399~nervous system development	21	7.24138	5.63576e-08	Prdm8, Ngfr, Arx, Ntrk1, Nes, Barhl2, Nr2f1, Ntng2, Neurod6, Tfap2a, Pou3f3, Vax1, Zic5, Gal, Zic3, Adcyap1, Pou4f1, Fezf2, Bhlhe22, Pcdhac2, Dll3	226	377	18082	4.45673	8.79704e-05	1.09967e-05	9.40917e-05
	UP_KEYWORDS	Signal	90	31.0345	1.14417e-07	Wls, Lrrc25, Ly6g6c, Col8a2, Ntng2, G6b, Tnfrsf8, Fst, Pcsk1n, Art1, Bambi, Vwa1, Amn, Gcgr, C1ql4, Shh, Gpx7, Slitrk2, Slitrk3, Dhh, Frzb, Adamtsl5, Cercam, C1qtnf4, Fgf8, Art5, Ppy, Efna4, Gbx2, Fbln5, Ank1, Gp9, Nppc, Sowaha, 6530402F18Rik, Prtg, C1ql1, Cyp2s1, Papln, Itpripl1, Wnt10b, Npvf, Nptx2, Gal, Gm7120, Cd14, Cilp2, Lrrn4cl, Atp2a3, Fam150b, Clcf1, Dll3, 1110032F04Rik, Wnt9a, Ngfr, Itg…	265	4543	22680	1.6955	2.16246e-05	3.60413e-06	0.000142081
	GOTERM_BP_DIRECT	GO:0006357~regulation of transcription from RNA polymerase II promoter	21	7.24138	1.3135e-07	Mnx1, Otx1, Pou3f1, Barhl2, Hey2, Pdx1, Tfap2a, Pou3f3, Tal1, Heyl, Nkx2-5, Msx3, Wnt10b, Irx4, Eomes, Onecut3, Tbx1, Pou4f1, Pou3f2, Sox7, Cebpa	226	397	18082	4.23221	0.000205016	2.27816e-05	0.000219294
	GOTERM_BP_DIRECT	GO:0045165~cell fate commitment	10	3.44828	2.62785e-07	Wnt9a, Wnt10b, Gfi1, Fgf8, Hey2, Barhl2, Shh, Wnt8a, Gdf7, Tal1	226	72	18082	11.1123	0.000410123	4.10199e-05	0.000438731
	UP_KEYWORDS	Nucleus	88	30.3448	4.41509e-07	Mnx1, Dmrta2, Pou3f3, Sp9, Vax1, Nkx2-5, Msc, Rbm20, Bcl3, Irx1, Fezf2, Pou3f2, Nkx3-2, Rbpjl, Prdm8, Otx1, Gpr88, Arx, Arid3b, Dmrta1, Tbx18, Pdx1, Gbx2, Crabp2, Pitx3, Egr1, Msx3, En1, En2, Isl2, Eomes, Dlx5, Macrod1, Sox7, Hoxb5, Sall3, AA467197, Tbr1, Msx2, Nr2f1, Gbx1, Phox2a, Dmrt3, Scx, Rorc, Gfi1, Dusp2, Zic5, Nkx6-2, Nhlh1, Cdkn2a, Barhl1, Rax, Pou4f1, Sox21, Sall1, Foxd2, Maf, Klf2, Sel…	265	4534	22680	1.66111	8.34417e-05	1.19207e-05	0.000548255
	GOTERM_BP_DIRECT	GO:0030182~neuron differentiation	12	4.13793	5.44603e-07	Wnt9a, Mnx1, Wnt10b, En1, En2, Tbr1, Barhl2, Wnt8a, Pou4f1, Bhlhe22, Pou3f2, Tal1	226	127	18082	7.55989	0.000849764	7.72811e-05	0.000909236
	GOTERM_BP_DIRECT	GO:0045666~positive regulation of neuron differentiation	11	3.7931	6.26333e-07	Ngfr, Gdf6, Shh, Socs2, Gdf7, Fezf2, Tle6, Sall1, Rgs6, Nkx2-5, Heyl	226	103	18082	8.54463	0.000977228	8.14722e-05	0.00104569
	UP_SEQ_FEATURE	compositionally biased region:Poly-Ala	17	5.86207	1.04017e-06	Mnx1, Zfp36l2, Kcns1, Tbr1, Barhl2, Gbx2, Pitx3, Pou3f3, Irx4, En1, Six3, Zic3, Irx1, Irs4, Nkx3-2, Klf2, Ptger4	238	281	18012	4.57855	0.000730975	0.000146238	0.00156953
	GOTERM_BP_DIRECT	GO:0007411~axon guidance	12	4.13793	2.6591e-06	Ngfr, Arx, Ntrk1, Shh, Efna4, Gbx2, Gdf7, Fezf2, Sema3f, Dlx5, Efna2, Vax1	226	149	18082	6.44367	0.00414225	0.000319246	0.00443939
	GOTERM_BP_DIRECT	GO:0042472~inner ear morphogenesis	9	3.10345	3.06333e-06	Gfi1, Frzb, Dlx6, Otx1, Fgf8, Tbx1, Gbx2, Tfap2a, Dlx5	226	72	18082	10.0011	0.00477046	0.000341504	0.00511426
	GOTERM_MF_DIRECT	GO:0000980~RNA polymerase II distal enhancer sequence-specific DNA binding	9	3.10345	3.74321e-06	Scx, Msc, Hoxb5, Arx, Six3, Arid3b, Pou4f1, Tfap2a, Tal1	221	73	17446	9.73247	0.00124945	0.000208351	0.00508376
	GOTERM_BP_DIRECT	GO:0030154~cell differentiation	27	9.31034	4.90036e-06	Frzb, Ngfr, Arx, Ntrk1, Fgf8, Fgr, Tbx18, Pdx1, Ntng2, Neurod6, Tal1, Vax1, Nkx2-5, Dmrt3, Scx, Rorc, Irx4, Tnfaip2, Nkx6-2, Zic5, Nhlh1, Onecut3, Eomes, Zic3, Fezf2, Nme5, Dll3	226	780	18082	2.76954	0.00762029	0.000509835	0.00818106
	GOTERM_BP_DIRECT	GO:0035115~embryonic forelimb morphogenesis	7	2.41379	4.95069e-06	Wnt9a, En1, Shh, Msx2, Crabp2, Shox2, Tfap2a	226	36	18082	15.5573	0.00769826	0.000482886	0.00826509
	GOTERM_BP_DIRECT	GO:0030902~hindbrain development	6	2.06897	9.99988e-06	Wls, En1, En2, Tbr1, Shh, Gbx2	226	24	18082	20.0022	0.0154887	0.000917807	0.016694
	GOTERM_BP_DIRECT	GO:0010628~positive regulation of gene expression	18	6.2069	1.11206e-05	Itgb3, Arx, Fgf8, Pou3f1, Tfap2a, Pou3f3, Egr1, Mylk2, Nkx2-5, Scx, Avp, Ramp2, Shh, Adcyap1, Pou4f1, Gdf7, Maf, Ptger4	226	399	18082	3.60942	0.0172096	0.000963947	0.0185648
	GOTERM_BP_DIRECT	GO:0030509~BMP signaling pathway	9	3.10345	1.2746e-05	Scx, Fst, Gdf6, Fgf8, Msx2, Gdf7, Egr1, Dlx5, Nkx2-5	226	87	18082	8.27678	0.0197	0.00104665	0.021278
	UP_SEQ_FEATURE	compositionally biased region:Poly-Pro	17	5.86207	1.42307e-05	Zfp36l2, Pdx1, Gbx2, Sema3f, Gpr150, Mylk2, Phox2a, Scx, En1, Rax, Irx1, Irs4, Sh3bp2, Il6ra, Klf2, Ankrd6, Cebpa	238	345	18012	3.72919	0.00995435	0.00166598	0.0214708
	UP_KEYWORDS	Activator	22	7.58621	1.48469e-05	Pdx1, Nr2f1, Pitx3, Neurod6, Tfap2a, Egr1, Sox18, Phox2a, Scx, Rorc, Onecut3, Zic3, Eomes, Bcl3, Sox21, Pou3f2, Maf, Dlx5, Klf2, Sox7, Cebpa, Rbpjl	265	624	22680	3.01742	0.00280214	0.000350698	0.018435
	GOTERM_MF_DIRECT	GO:0003705~transcription factor activity, RNA polymerase II distal enhancer sequence-specific binding	8	2.75862	1.72507e-05	Six3, Pou3f1, Pdx1, Pou4f1, Pou3f3, Cebpa, Sox7, Nkx2-5	221	65	17446	9.71584	0.00574522	0.000822773	0.0234267
	UP_SEQ_FEATURE	short sequence motif:OAR	5	1.72414	1.90345e-05	Dmbx1, Arx, Rax, Pitx3, Shox2	238	13	18012	29.108	0.0132923	0.0019098	0.0287178
	GOTERM_MF_DIRECT	GO:0000977~RNA polymerase II regulatory region sequence-specific DNA binding	13	4.48276	2.4825e-05	Dmbx1, Zic5, Onecut3, Zic3, Nhlh1, Eomes, Barhl1, Barhl2, Msx2, Gbx2, Egr1, Tfap2a, Phox2a	221	221	17446	4.6436	0.00825736	0.00103592	0.033711
	INTERPRO	IPR003654:OAR domain	5	1.72414	2.48455e-05	Dmbx1, Arx, Rax, Pitx3, Shox2	248	15	20594	27.6801	0.0106514	0.00213942	0.0350252
	GOTERM_BP_DIRECT	GO:0071542~dopaminergic neuron differentiation	6	2.06897	2.65583e-05	Dmrta2, En1, En2, Fgf8, Shh, Pitx3	226	29	18082	16.5536	0.0406104	0.00207075	0.044331
	INTERPRO	IPR000047:Helix-turn-helix motif	6	2.06897	2.65816e-05	Msx3, Dlx6, Nkx6-2, Shox2, Dlx5, Vax1	248	30	20594	16.6081	0.0113914	0.00190765	0.0374722
	GOTERM_CC_DIRECT	GO:0005667~transcription factor complex	14	4.82759	2.97868e-05	Scx, Irx4, Dmbx1, Onecut3, Pou3f1, Hey2, Msx2, Tfap2a, Pou3f2, Tal1, Cebpa, Nkx2-5, Rbpjl, Heyl	244	267	19662	4.22527	0.00564359	0.00564359	0.0370146
	UP_KEYWORDS	Secreted	40	13.7931	2.98116e-05	Wnt9a, Col8a2, Cbln2, Sema3f, Avp, Stc2, Fst, St3gal2, Emilin3, Pcsk1n, Vwa1, C1ql4, Shh, Wnt8a, Gpx7, Dhh, Frzb, Abhd15, Adamtsl5, C1qtnf4, Fgf8, Ppy, Rln3, Art5, Fbln5, Nppc, C1ql1, Papln, Wnt10b, Npvf, Gdf6, Nptx2, Gal, Adcyap1, Cd14, Cilp2, Gdf7, Olfml2a, Fam150b, Clcf1	265	1685	22680	2.03169	0.00561863	0.000625857	0.0370131
	UP_KEYWORDS	Neurogenesis	13	4.48276	3.52793e-05	Prdm8, Ngfr, Arx, Ntrk1, Nes, Ntng2, Neurod6, Pou3f3, Zic5, Zic3, Adcyap1, Fezf2, Bhlhe22	265	247	22680	4.50447	0.00664572	0.000666568	0.0438003
	UP_KEYWORDS	Cleavage on pair of basic residues	13	4.48276	3.68495e-05	Insrr, Ppy, Rln3, Itga7, Nppc, Avp, Npvf, Gdf6, Pcsk1n, Gal, Adcyap1, Cilp2, Gdf7	265	248	22680	4.48631	0.00694049	0.000632953	0.0457494
	GOTERM_BP_DIRECT	GO:0003151~outflow tract morphogenesis	7	2.41379	5.44706e-05	Fgf8, Hey2, Tbx1, Msx2, Tfap2a, Nkx2-5, Heyl	226	54	18082	10.3715	0.0815161	0.0040409	0.0909023
	GOTERM_BP_DIRECT	GO:0035914~skeletal muscle cell differentiation	7	2.41379	6.05111e-05	Scx, Dmrta2, Eomes, Egr1, Mylk2, Vax1, Heyl	226	55	18082	10.1829	0.0901365	0.00428446	0.100978
	UP_KEYWORDS	Glycoprotein	70	24.1379	8.02772e-05	Lrrc25, Ly6g6c, Ntng2, Tnfrsf8, Fst, St3gal2, Slc1a7, Art1, Bambi, Vwa1, Amn, Gcgr, Shh, Slitrk2, Slitrk3, Frzb, Sstr1, Gpr88, Slc10a4, Cercam, Fgf8, Art5, Efna4, Fbln5, Gp9, Prtg, S1pr5, Wnt10b, Nptx2, Cd14, Lrrn4cl, Cilp2, Clcf1, Tspan33, Wnt9a, Ngfr, Itgb3, Ntrk1, Lrp5, Kremen2, Ltk, Cbln2, Sema3f, Ly6g6d, Avp, Stc2, Emilin3, Prss22, Tmem30b, Ramp2, Slc34a1, Rtn4r, Nkain1, Wnt8a, Sorcs2, Il6ra…	265	3815	22680	1.57037	0.0150585	0.00126362	0.0996409
	GOTERM_BP_DIRECT	GO:0030900~forebrain development	8	2.75862	9.82223e-05	Sstr1, Otx1, Arx, Zic5, Pou3f1, Shh, Nr2f1, Fezf2	226	86	18082	7.44268	0.142156	0.00664446	0.16386
	GOTERM_BP_DIRECT	GO:0007507~heart development	13	4.48276	0.000109424	Irx4, Mb, Fgf8, Rbm20, Ramp2, Hey2, Shh, Tbx1, Tnni3, Sall1, Nek8, Sox18, Nkx2-5	226	261	18082	3.98512	0.157027	0.00709225	0.182532
	GOTERM_BP_DIRECT	GO:0045892~negative regulation of transcription, DNA-templated	20	6.89655	0.000119929	Prdm8, Dmbx1, Hey2, Msx2, Pdx1, Tfap2a, Pou3f3, Sox18, Heyl, Scx, Gfi1, Six3, Cdkn2a, Tle2, Bcl3, Bhlhe22, Sall1, Sox7, Cebpa, Insm2	226	579	18082	2.76369	0.170739	0.00746085	0.200039
	GOTERM_BP_DIRECT	GO:0030326~embryonic limb morphogenesis	7	2.41379	0.000130567	Dlx6, En1, Shh, Msx2, Shox2, Sp9, Dlx5	226	63	18082	8.88987	0.184398	0.00780891	0.217765
	GOTERM_BP_DIRECT	GO:0021796~cerebral cortex regionalization	4	1.37931	0.000151103	Dmrta2, Eomes, Nr2f1, Bhlhe22	226	9	18082	35.5595	0.210132	0.0086986	0.251975
Cluster 15
	Category	Term	Count	%	Pvalue	Genes	List Total	Pop Hits	Pop Total	Fold Enrichment	Bonferroni	Benjamini	FDR
	UP_KEYWORDS	Metal-binding	289	19.1011	5.56299e-09	Zfp418, Cpa1, Dmrtc2, Deaf1, Zc3hav1l, Fdps, Ube3a, Cyp4a12a, Prkcz, Cyp2a4, Arsb, Alkbh8, Adamdec1, Phf8, Ids, Sap30, Taf3, 3300002I08Rik, Zfp91, C1galt1, Pitpnm1, Zfp758, Zfp942, Pclo, Hbb-b2, Zscan4f, Galnt10, Zfp961, Gmip, Map3k5, Havcr2, Syt1, AW146154, Zscan18, Mgat1, Adamts5, Gm4944, Atp8a1, Ablim1, Trim37, Kdm5d, Mfng, Birc3, Brpf3, Hdac7, Zkscan4, Atp2a2, Ksr1, Nln, Zfp605, Ikzf4, Mgat4a…	1407	3395	22680	1.37217	2.10837e-06	2.10837e-06	7.69837e-06
	INTERPRO	IPR001909:Krueppel-associated box	54	3.56907	4.94681e-08	Zfp112, Zfp9, Zfp418, Zfp946, Zfp82, Zfp882, Zfp54, 1700049G17Rik, Zfp101, Zfp52, Zfp446, Zfp14, 3300002I08Rik, Zfp933, Zkscan6, Zfp759, Gm6592, Ssxb8, Zfp758, Zfp942, Zfp583, Zfp558, Zfp961, Zfp40, Zfp937, 2210404O09Rik, AW146154, Zfp606, 2610008E11Rik, Zfp30, Gm14288, Zfp354b, Zfp619, Gm13247, Gm4944, Zfp442, Zfp945, C030039L03Rik, Zfp943, Zfp760, Gm14440, Zfp605, Zfp317, Zfp472, Zfp72, Zfp747,…	1328	373	20594	2.24506	8.706e-05	8.706e-05	8.37817e-05
	GOTERM_CC_DIRECT	GO:0045202~synapse	66	4.36219	1.10812e-07	Kcnk1, Kcnd2, Spg11, Glra3, Gabrg2, Emb, Cpt1c, Neto1, Tln2, Dok7, Ica1, Nrxn1, Dact1, Rab11b, Dlgap4, P2rx4, Adrbk2, Ctbp2, Madd, Ncs1, Cdh2, Pclo, Insr, Cel, Chrne, Gabrg1, Nlgn3, Syt1, Ptprn2, Glrb, Sh3gl2, Igsf8, Snca, Gabbr1, Nrg1, Homer1, Rims2, Rusc1, Tiam1, Grin2b, Vwc2l, Mink1, Erc1, Unc13a, Grid2, Sema4f, Bcr, Slc6a17, Usp14, Rgs17, Kcnb1, Hcn1, Olfm1, Rimbp2, Clstn1, Atcay, Unc5c, Gria…	1283	505	19662	2.00287	6.37149e-05	6.37149e-05	0.000162707
	UP_KEYWORDS	Zinc-finger	149	9.84798	1.26843e-07	Zfp112, Zfp418, Deaf1, Zc3hav1l, Rufy1, Fhl3, Ube3a, Prdm10, Prkcz, Foxp3, March8, Rnf115, Zfp52, Zfp446, Siah2, Phf8, Zfp14, Kdm4c, Sap30, Taf3, 3300002I08Rik, Zkscan6, Zfp91, Dpf1, Zfp758, Egln1, Rnf165, St18, Zfp942, Pclo, Zscan4f, Gmip, Zfp961, Zscan18, AW146154, Zfp606, Znhit3, Zfp354b, Dtx3, Gm4944, Trim37, Birc7, Kdm5d, Birc3, Hivep3, Plekhm3, Prkce, Zfp945, Brpf3, C030039L03Rik, Unc13a, R…	1407	1565	22680	1.53469	4.80724e-05	2.40365e-05	0.000175532
	UP_KEYWORDS	Synapse	50	3.30469	1.4478e-07	Kcnk1, Kcnd2, Glra3, Spg11, Gabrg2, Emb, Cpt1c, Neto1, Tln2, Dok7, Ica1, Dact1, Nrxn1, Rab11b, Ctbp2, Ncs1, Pclo, Chrne, Gabrg1, Nlgn3, Syt1, Glrb, Ptprn2, Snca, Gabbr1, Homer1, Rims2, Grin2b, Rusc1, Vwc2l, Mink1, Unc13a, Grid2, Slc6a17, Bcr, Rgs17, Kcnb1, Clstn1, Atcay, Rimbp2, Olfm1, Unc5c, Gria1, Gap43, Snap25, Neurl1a, Itsn1, Ank3, Cadm2, Dnmbp	1407	357	22680	2.25762	5.48703e-05	1.82904e-05	0.000200355
	UP_KEYWORDS	Alternative splicing	375	24.7852	1.86355e-07	Izumo2, Myo1c, Mtss1, Aifm2, 9530077C05Rik, St7, Slco4a1, Deaf1, Zc3hav1l, Gabrg2, Ube3a, Iqsec1, Hgf, Tmeff2, Med24, Glyctk, Arsb, Ica1, Wdr44, Alkbh8, 6330416G13Rik, Phf8, Ttc39a, Taf3, Msra, Scoc, Zfp91, Slc7a6, P2rx4, Ccl20, Qsox2, Ctbp2, Tpcn1, Fam134b, Ttll5, Pclo, Nxt2, Skp2, Ano3, Tctn1, 6330408A02Rik, Gmip, Havcr2, Ccdc85a, St6galnac6, Lmf1, Postn, Tmem53, Eif4e1b, Grk6, Dapk1, Syce2, Tu…	1407	4779	22680	1.26486	7.06261e-05	1.7657e-05	0.000257888
	INTERPRO	IPR013087:Zinc finger C2H2-type/integrase DNA-binding domain	77	5.08923	3.63253e-07	Zfp946, Zfp418, Zfp9, Zfp112, Zfp82, Zfp882, Hivep2, 1700049G17Rik, Zfp54, Glis3, Hic1, Prdm10, Klf12, Zfp101, Zbtb45, Hivep1, Foxp3, Zfp420, Zfp52, Zfp446, Zfp14, 3300002I08Rik, Zkscan6, Zfp933, Zfp91, Zfp827, Zfp759, Dpf1, Zfp758, Zfp942, Zfhx3, Zfp583, Zscan4f, Zfp558, Zbtb40, Zfp961, Zfp40, Zfp937, 2210404O09Rik, Zfp787, Zfp407, AW146154, Zscan18, Zfp606, 2610008E11Rik, Zfp30, Zfp354b, Zfp619…	1328	652	20594	1.83141	0.000639121	0.000319612	0.000615223
	SMART	SM00349:KRAB	52	3.43688	7.49462e-07	Zfp112, Zfp9, Zfp418, Zfp946, Zfp82, Zfp882, Zfp54, 1700049G17Rik, Zfp101, Zfp52, Zfp14, 3300002I08Rik, Zfp933, Zkscan6, Zfp759, Gm6592, Ssxb8, Zfp758, Zfp942, Zfp583, Zfp558, Zfp961, Zfp40, Zfp937, 2210404O09Rik, AW146154, Zfp606, 2610008E11Rik, Zfp30, Gm14288, Zfp354b, Zfp619, Gm13247, Gm4944, Zfp442, Zfp945, C030039L03Rik, Zfp943, Zfp760, Gm14440, Zfp605, Zfp317, Zfp472, Zfp747, Zfp941, Zik1, …	712	367	10425	2.0746	0.000275764	0.000275764	0.00103266
	UP_KEYWORDS	Zinc	184	12.1613	1.01147e-06	Zfp112, Zfp418, Cpa1, Slc39a10, Dmrtc2, Deaf1, Zc3hav1l, Rufy1, Fhl3, Ube3a, Prdm10, Prkcz, Blvra, Prickle2, Foxp3, March8, Ablim2, Mical2, Rnf115, Alkbh8, Zfp52, Prickle1, Zfp446, Siah2, Adamdec1, Phf8, Zfp14, Kdm4c, Sap30, Taf3, Zkscan6, 3300002I08Rik, Zfp91, Ngly1, Dpf1, Zfp758, St18, Egln1, Rnf165, Zfp942, Pclo, Zscan4f, Gmip, Zfp961, AW146154, Zscan18, Zfp606, Znhit3, Zfp354b, Dtx3, Adamts5,…	1407	2099	22680	1.41304	0.000383272	7.66662e-05	0.00139971
	INTERPRO	IPR015880:Zinc finger, C2H2-like	79	5.22141	1.02407e-06	Zfp946, Zfp418, Zfp9, Zfp112, Zfp82, Zfp882, Hivep2, 1700049G17Rik, Zfp54, Trps1, Glis3, Hic1, Prdm10, Klf12, Zfp101, Zbtb45, Hivep1, Zfp420, Zfp52, Zfp446, Zfp14, 3300002I08Rik, Zkscan6, Zfp933, Zfp91, Zfp827, Zfp759, Dpf1, Zfp758, Zfp942, Zfhx3, Zfp583, Zscan4f, Zfp558, Zbtb40, Zfp961, Zfp40, Zfp937, 2210404O09Rik, Zfp787, Zfp407, Zscan18, AW146154, Zfp385a, Zfp606, 2610008E11Rik, Zfp30, Zfp354…	1328	693	20594	1.76781	0.00180074	0.000600609	0.00173441
	UP_KEYWORDS	Phosphoprotein	553	36.5499	2.43885e-06	Gclc, Myo1c, Mtss1, Tubb1, Fabp3, Lrrc45, Slco4a1, Deaf1, Iqsec1, A830010M20Rik, Wdr44, Rgl1, Kctd15, Sap30, Taf3, C1galt1, Dip2a, Lrrc8a, Ankrd13d, Map3k10, Fam134b, Skp2, Hbb-b2, Eef2k, Tcap, Chchd3, Map3k5, Zadh2, Havcr2, Ndufaf2, Dnajc1, Pex14, Lrch3, Tfeb, Glrb, Dsn1, Fam169a, Sh3gl2, Etv5, Dapk1, Grk6, Nphp4, Tmod3, Gab3, Prr5, Irgm1, Eif2ak1, Fam135b, AA986860, Atp2a2, Cdc42ep4, Ksr1, Gpra…	1407	7617	22680	1.17028	0.000923897	0.000154042	0.00337496
	INTERPRO	IPR007087:Zinc finger, C2H2	80	5.28751	4.15993e-06	Zfp946, Zfp418, Zfp9, Zfp112, Zfp82, Zfp882, Hivep2, 1700049G17Rik, Zfp54, Trps1, Glis3, Hic1, Prdm10, Klf12, Zfp101, Zbtb45, Hivep1, Foxp3, Zfp420, Zfp52, Zfp446, Zfp14, 3300002I08Rik, Zkscan6, Zfp933, Zfp91, Zfp827, Zfp759, Dpf1, Zfp758, Zfp942, Zfhx3, Zfp583, Zscan4f, Zfp558, Zbtb40, Zfp961, Zfp40, Zfp937, 2210404O09Rik, Zfp787, Zfp407, Zscan18, AW146154, Zfp385a, Zfp606, 2610008E11Rik, Zfp30,…	1328	731	20594	1.69713	0.00729475	0.0018287	0.00704523
	UP_KEYWORDS	Cell junction	72	4.75876	4.36154e-06	Kcnk1, Kcnd2, Spg11, Glra3, Gabrg2, Emb, Kazn, Prkcz, Tbcd, Cpt1c, Neto1, Tln2, Dok7, Ica1, Nrxn1, Dact1, Tns4, Rab11b, Cadm3, Ctbp2, Ncs1, Gjc2, Pclo, Plec, Sorbs1, Chrne, Gabrg1, Nlgn3, Havcr2, Syt1, Ptprn2, Glrb, Prx, Snca, Gabbr1, Nphp4, Parvg, Homer1, Rims2, Ash1l, Rusc1, Tiam1, Grin2b, Vwc2l, Mink1, Unc13a, Grid2, Bcr, Slc6a17, Hmcn1, Ccdc85c, Cass4, Ddx58, Dlc1, Rgs17, Kcnb1, Olfm1, Rimbp2…	1407	661	22680	1.75582	0.00165166	0.000236119	0.00603558
	SMART	SM00355:ZnF_C2H2	79	5.22141	5.66044e-06	Zfp946, Zfp418, Zfp9, Zfp112, Zfp82, Zfp882, Hivep2, 1700049G17Rik, Zfp54, Trps1, Glis3, Hic1, Prdm10, Klf12, Zfp101, Zbtb45, Hivep1, Zfp420, Zfp52, Zfp446, Zfp14, 3300002I08Rik, Zkscan6, Zfp933, Zfp91, Zfp827, Zfp759, Dpf1, Zfp758, Zfp942, Zfhx3, Zfp583, Zscan4f, Zfp558, Zbtb40, Zfp961, Zfp40, Zfp937, 2210404O09Rik, Zfp787, Zfp407, Zscan18, AW146154, Zfp385a, Zfp606, 2610008E11Rik, Zfp30, Zfp354…	712	693	10425	1.66913	0.00208088	0.00104098	0.00779908
	GOTERM_MF_DIRECT	GO:0046872~metal ion binding	281	18.5724	6.30933e-06	Zfp418, Cpa1, Dmrtc2, Deaf1, Zc3hav1l, Fdps, Ube3a, Cyp4a12a, Prkcz, Arsb, Zfp420, Alkbh8, Adamdec1, Ids, Sap30, Taf3, 3300002I08Rik, Zfp91, C1galt1, Pitpnm1, Zfp758, Zfp942, Pclo, Hbb-b2, Zscan4f, Galnt10, Zfp961, Gmip, Map3k5, Havcr2, Syt1, AW146154, Zscan18, Postn, Mgat1, Adamts5, Gm4944, Atp8a1, Ablim1, Trim37, Kdm5d, Mfng, Birc3, Hdac7, Zkscan4, Atp2a2, Ksr1, Nln, Zfp605, Ikzf4, Mgat4a, Zfp4…	1153	3355	17446	1.2673	0.00714806	0.00714806	0.0101311
	GOTERM_CC_DIRECT	GO:0016020~membrane	530	35.0297	7.95246e-06	Syngr4, Myo1c, 9430007A20Rik, Slco4a1, Iqsec1, Hgf, Tmeff2, Ptprq, Wdr44, Ica1, B3gnt8, Slc35a3, 6330416G13Rik, Reep5, Dsel, Vti1a, Tmed5, C1galt1, Fam162a, Qsox2, Lrrc8a, Ankrd13d, Rpn2, Fam134b, Col25a1, Tctn1, Galnt10, Chchd3, Havcr2, Ndufaf2, Dnajc1, Pex14, Glrb, Mgat1, Fam169a, Sh3gl2, Grk6, Slc25a19, Olfr1020, Mfng, Tmem168, Tgtp2, Irgm1, Atp2a2, Cdc42ep4, Ksr1, Ephx4, Rhof, Mgat4a, Atad3a,…	1283	6998	19662	1.16065	0.00456225	0.00228373	0.0116761
	INTERPRO	IPR004073:GPCR, family 3, vomeronasal receptor, type 2	23	1.52016	8.69826e-06	Vmn2r106, Vmn2r73, Vmn2r55, Vmn2r115, Vmn2r113, Vmn2r77, Vmn2r81, Vmn2r85, Vmn2r30, Vmn2r10, Vmn2r69, Vmn2r67, Vmn2r98, Vmn2r75, Vmn2r95, Vmn2r40, Vmn2r9, Vmn2r89, Vmn2r12, Vmn2r14, Vmn2r44, Vmn2r62, Vmn2r61	1328	121	20594	2.94771	0.0151924	0.00305712	0.0147308
	INTERPRO	IPR001828:Extracellular ligand-binding receptor	28	1.85063	8.73665e-06	Vmn2r115, Vmn2r113, Gabbr1, Vmn2r81, Vmn2r85, Vmn2r98, Grin2b, Vmn2r40, Vmn2r9, Vmn2r12, Grid2, Vmn2r14, Vmn2r44, Vmn2r62, Vmn2r61, Vmn2r106, Vmn2r55, Vmn2r73, Vmn2r77, Vmn2r30, Vmn2r10, Gria1, Vmn2r69, Vmn2r67, Vmn2r75, Vmn2r95, Vmn2r5, Vmn2r89	1328	167	20594	2.60006	0.015259	0.00255948	0.0147958
	GOTERM_CC_DIRECT	GO:0005622~intracellular	148	9.78189	1.03438e-05	Gucy1b3, Zfp946, Zfp112, Zfp418, Prkcz, Rnd2, Depdc5, Rab33a, Stx1b, Foxp3, Zfp52, Rgl1, Zfp14, 3300002I08Rik, Zkscan6, Vti1a, Rab11b, Nfasc, Ccl20, Rps6ka2, Il21, Pitpnm1, Rap2a, Dynll2, Rac3, Zfp758, Map3k10, Zfp942, Rab44, Nxt2, Cdc25a, Rab3c, Gmip, Zfp961, Eaf2, Pex14, AW146154, Zfp606, Gm14288, Zfp354b, Adcy9, Inpp5a, Ano10, Gm4944, Trim37, Prr5, Trpv2, Zfp945, Tgtp2, C030039L03Rik, Unc13a, …	1283	1599	19662	1.41845	0.00593006	0.00198061	0.0151869
	INTERPRO	IPR000337:GPCR, family 3	25	1.65235	1.2644e-05	Vmn2r106, Vmn2r73, Vmn2r55, Vmn2r115, Vmn2r113, Vmn2r77, Gabbr1, Vmn2r81, Vmn2r85, Vmn2r30, Vmn2r10, Vmn2r69, Vmn2r67, Vmn2r98, Vmn2r75, Vmn2r95, Vmn2r40, Vmn2r5, Vmn2r9, Vmn2r89, Vmn2r12, Vmn2r14, Vmn2r44, Vmn2r62, Vmn2r61	1328	142	20594	2.7302	0.0220078	0.00317403	0.0214123
	GOTERM_MF_DIRECT	GO:0005096~GTPase activator activity	35	2.31328	1.30618e-05	Gm14137, Rgs18, Sipa1l3, Depdc5, Tbcd, Sgsm3, Prr5, Agfg2, Rgs7, Chml, Bcr, Arhgap4, Dlc1, Rangap1, Rgs17, Tbc1d2b, Cdc42ep4, Tbc1d1, Sipa1, Rabep2, Tbc1d17, Tbc1d25, Abr, Sgsm2, Arhgdig, Depdc1a, Ralgapa2, Cdc42ep3, Gmip, Arhgef10l, Garnl3, Rabgap1l, Rasa2, Git1, Arhgap33	1153	235	17446	2.25355	0.0147416	0.00739815	0.0209727
	UP_KEYWORDS	Cytoplasm	336	22.2075	1.45615e-05	Myo1c, Mtss1, Tubb1, Fabp3, Lrrc45, Aifm2, Deaf1, Fdps, Iqsec1, Ube3a, Atxn7, Prkcz, Tbcd, Glyctk, Ica1, Wdr44, Alkbh8, D7Ertd443e, Msra, Scoc, Ccdc39, Rps6ka2, Pitpnm1, Dynll2, Pgpep1, Ttll5, Nxt2, Skp2, Tctn1, Tcap, Map3k5, Chchd3, Syt1, Tfeb, Glrb, Isg15, Apc2, Sh3gl2, Ccnd2, Smurf1, Tub, Nphp4, Ablim1, Trim37, Mif4gd, Tmod3, Pabpn1l, Smtnl1, Birc3, Ncdn, Tgtp2, Erc1, Vbp1, Rprm, Ssu72, Hdac7,…	1407	4404	22680	1.22982	0.00550367	0.000689621	0.0201492
	GOTERM_CC_DIRECT	GO:0030424~axon	46	3.04032	4.08348e-05	Ncam2, Stau2, Gc, Adcy9, Igsf8, Spg11, Pdgfra, Snca, Gabrg2, Smurf1, Nrg1, Hdac6, Scn3a, Homer1, Ntrk2, Cpt1c, Lmtk3, Trpv2, Fez2, Mink1, Palm, Unc13a, Fkbp15, Tgfb1, Nin, Kcnb1, Hcn1, Nfasc, Kif3c, P2rx4, Olfm1, Atcay, Adrbk2, Inpp5f, Gap43, Ncs1, Pclo, Mapt, Gfra1, Slc38a7, Snap25, Ank3, Cadm2, Sdc3, Syt1, Fgf13	1283	370	19662	1.90527	0.023207	0.00585293	0.0599419
	GOTERM_CC_DIRECT	GO:0030054~cell junction	75	4.95704	6.03494e-05	Kcnk1, Kcnd2, Spg11, Glra3, Gabrg2, Emb, Kazn, Prkcz, Tbcd, Cpt1c, Neto1, Tln2, Dok7, Ica1, Nrxn1, Dact1, Tns4, Rab11b, Slx4, P2rx4, Cadm3, Ctbp2, Ncs1, Gjc2, Pclo, Plec, Sorbs1, Chrne, Gabrg1, Nlgn3, Havcr2, Syt1, Ptprn2, Glrb, Prx, Snca, Gabbr1, Hoxc5, Nphp4, Parvg, Homer1, Rims2, Ash1l, Rusc1, Tiam1, Grin2b, Vwc2l, Mink1, Unc13a, Grid2, Bcr, Slc6a17, Hmcn1, Cass4, Ccdc85c, Ddx58, Dlc1, Rgs17, …	1283	718	19662	1.6008	0.0341067	0.00691636	0.0885757
	UP_KEYWORDS	GTPase activation	25	1.65235	6.93481e-05	Sipa1l3, Depdc5, Tbcd, Chml, Bcr, Rgs7, Dlc1, Rangap1, Rgs17, Tbc1d2b, Tbc1d1, Sipa1, Tbc1d17, Tbc1d25, Sgsm2, Abr, Arhgdig, Depdc1a, Ralgapa2, Gmip, Garnl3, Rabgap1l, Rasa2, Git1, Arhgap33	1407	163	22680	2.4723	0.0259414	0.00291617	0.0959251
	UP_KEYWORDS	Transferase	141	9.31923	8.89635e-05	Mark1, Sgms1, Agpat2, Fdps, Lpcat3, Ube3a, Prdm10, Prkcz, Hgsnat, Agk, Lmtk3, Glyctk, Ugt2b35, Trdmt1, Acat1, B3gnt8, Alkbh8, Chka, B4galt5, St3gal3, Ggt7, Galk2, Aurka, Sms, C1galt1, Rps6ka2, Chst10, Adrbk2, Rpn2, B3galnt2, Prkar1b, Map3k10, Pfkp, Skp2, Eef2k, Galnt10, Map3k5, Hs3st5, Cdkl2, Zdhhc1, Ept1, St6galnac6, Dguok, Mgat1, Gpt2, Dapk1, Grk6, Smurf1, Ugt2b37, Gys1, Frk, Birc7, Mfng, Birc3…	1407	1654	22680	1.37414	0.0331565	0.00336619	0.123042
	UP_KEYWORDS	Golgi apparatus	73	4.82485	0.000166675	Sgms1, Coro7, 1190002N15Rik, Abca5, Lmtk3, Cav2, B3gnt8, Wdr44, St6galnac4, Ica1, Slc35a3, B4galt5, Rasip1, Chst14, St3gal3, Xylt1, Scoc, Vti1a, Tmed5, Chst10, Pitpnm1, Gas8, B3galnt2, B4galt6, Clvs1, Ncs1, Fam134b, Apba1, Ccdc91, Slc35a1, Galnt7, Galnt10, Map6d1, Hs3st5, Sgce, St8sia4, Vps41, St6galnac6, Postn, Mgat1, Apc2, Kif13a, Atp8a1, Man1a, Gcnt1, Birc7, Slc9a7, Mfng, Rusc1, Man2a1, Sgms2,…	1407	753	22680	1.5627	0.0612211	0.00572675	0.230408
Cluster 16
	Category	Term	Count	%	Pvalue	Genes	List Total	Pop Hits	Pop Total	Fold Enrichment	Bonferroni	Benjamini	FDR
	UP_KEYWORDS	Phosphoprotein	259	46.5827	6.19322e-13	Zrsr1, Dlg4, Mpp3, Trit1, Plekha6, Cd2ap, Pick1, Prpsap2, Mob1b, Hmga1, Pknox1, Brsk1, Klf16, Cxadr, Hirip3, Ube2m, Txndc9, Nlgn2, Uchl1, Sesn2, Usp34, Sgip1, Cltb, Mbd1, Ap3b2, Gpsm1, Pan3, Wasf1, Dst, Leng8, Cerk, Taf9, Dnajb1, Cbx8, Zfyve27, Klc2, Ankrd13a, Lrp8, Hspa5, Slc6a6, Ythdf3, Rfc3, Prkab1, Npdc1, Exosc5, Thop1, Pck2, Daam1, Tnk2, Prpf31, Tacc3, Sympk, Pqlc1, Degs1, Cpd, Pxdn, Fbxo6, …	534	7617	22680	1.44417	1.79592e-10	1.79592e-10	8.23264e-10
	UP_KEYWORDS	Cytoplasm	144	25.8993	1.59849e-05	Trit1, Acot7, Cd2ap, Ptpn9, Pick1, Mob1b, 1600014C10Rik, Brsk1, 1110004E09Rik, Igf2bp3, Txndc9, Nat1, Fez1, Dffb, Dgkq, Unc119, Akap8l, Uchl1, Sesn2, Cttnbp2nl, Agap1, Llgl1, Ralgapa1, Gpsm1, Dusp7, Odf3, Pan3, Wasf1, Sult4a1, Ric8b, Dst, Cerk, Dnajb1, Strbp, Pcmt1, Prmt3, Spata7, Klc2, Kctd5, Hspa5, Muc1, Lrp1, Arl2, Samd4b, Oog1, Scrn1, Exosc5, Thop1, Sepw1, Daam1, Tnks1bp1, Sept8, Aplp1, Tacc3…	534	4404	22680	1.38873	0.00462494	0.00231515	0.0212481
	UP_KEYWORDS	Coated pit	9	1.61871	1.70558e-05	Ap2b1, Ap1s2, Epn1, Tnk2, Lrp1, Ap2a2, App, Cltb, Sgip1	534	49	22680	7.80096	0.00493401	0.00164738	0.0226715
	UP_KEYWORDS	Zinc	80	14.3885	1.87792e-05	Zrsr1, Zfp800, Gm6710, Trit1, Zfp213, Pick1, Mob1b, Zfp113, Klf16, Zfp60, Lmo4, Acy3, Pcgf2, Zfp369, Topors, Dgkq, Zkscan17, Akap8l, Agap1, Smap2, Mbd1, Mllt6, Adam8, Pan3, Adam9, Zfp871, Zbtb22, Zscan21, Zfp160, Zfp954, Trim46, Zc3h10, Zkscan1, Pdlim7, Zcchc18, Prmt3, Zfp235, Zfp661, Zfp316, Zfyve27, Zfp689, Mmp11, Rnf41, Stambpl1, Zfp524, Zfp719, Gm10324, Zfp715, Rxrb, Hdac5, Zfp771, Thop1, Phc…	534	2099	22680	1.61875	0.00543121	0.00136058	0.024962
	UP_KEYWORDS	Zinc-finger	64	11.5108	2.08555e-05	Zrsr1, Zfp800, Gm6710, Trit1, Zfp213, Zfp113, Klf16, Zfp60, Pcgf2, Zfp369, Topors, Dgkq, Zkscan17, Akap8l, Agap1, Smap2, Mbd1, Mllt6, Pan3, Zfp871, Zbtb22, Zscan21, Zfp160, Zfp954, Trim46, Zc3h10, Zkscan1, Zcchc18, Prmt3, Zfp235, Zfp316, Zfp661, Zfyve27, Zfp689, Rnf41, Zfp524, Zfp719, Gm10324, Zfp715, Rxrb, Zfp771, Phc1, Zmat3, Kdm4b, Nanos1, Zfp709, Smyd2, Trafd1, Rnf5, Zfp775, Zfp2, Brd1, Zfp32…	534	1565	22680	1.73687	0.0060299	0.0012089	0.0277215
	SMART	SM00355:ZnF_C2H2	37	6.65468	2.62177e-05	Zfp800, Gm6710, Zfp524, Zfp719, Zfp180, Gm10324, Zfp715, Zfp213, Patz1, Zfp113, Zfp771, Klf16, Zfp60, Zbtb12, Zfp389, Zfp105, Zmat3, Zfp369, Zfp709, Zkscan17, Zfp775, Zfp2, Zfp322a, Atmin, Zfp786, Zfp551, Zfp871, Zbtb22, Zscan21, Zfp160, Zfp954, Zkscan1, Zfp454, Zfp235, Zfp316, Zfp661, Zfp689	264	693	10425	2.10834	0.00556888	0.00556888	0.0331947
	UP_KEYWORDS	Acetylation	108	19.4245	3.2275e-05	Fahd2a, Acot7, Ptpn9, Prpsap2, Mob1b, Hmga1, Emd, Hmga1-rs1, Ube2m, Lmnb2, Nat1, Ncoa2, Alkbh5, Akap8l, Sesn2, Agap1, Cltb, Dnajb2, Dbr1, Ccdc97, Got2, Ap2b1, Leng8, Taf9, Pcmt1, Prmt3, Kctd5, Hspa5, Mpdu1, Lrp1, Rfc3, Ythdf3, Mpnd, Ppp2r5c, Thop1, Pck2, Sfxn1, Sept8, Kdm4b, Ran, Prpf31, Tacc3, Trafd1, Sfswap, Sars2, Hn1, Polr1d, Zdhhc13, 2410016O06Rik, Atp2b1, Sry, Exoc4, Dmwd, Lrpprc, Rps9, Xab…	534	3125	22680	1.46783	0.00931624	0.00155877	0.0428976
	UP_KEYWORDS	Cytoskeleton	48	8.63309	3.24349e-05	Klc2, Akap9, Ppp4c, Cd2ap, Dynlt1b, Arl2, Pick1, Arpc1a, Tmsb10, Brsk1, Myo18a, Fgfr1op, Txndc9, Plk2, Daam1, Tnks1bp1, Sept8, Fez1, Tacc3, Nphp1, Dgkq, Bicd2, Unc119, Cttnbp2nl, Arl6, Llgl1, Kif1a, Sympk, Tubb3, Gabarapl1, Kif21a, Myo9b, Wasf1, Smek2, Rab28, Dst, Ankrd53, Dapk3, Cdc25b, Pdlim7, Clip1, Ttll1, Nav1, Fscn1, Strbp, Klc3, Spata7, Ccdc124	534	1073	22680	1.89995	0.00936217	0.00134285	0.0431101
	UP_KEYWORDS	Metal-binding	114	20.5036	6.02967e-05	Zrsr1, Fahd2a, Trit1, Pick1, Zfp213, Mob1b, Brsk1, Klf16, Zfp60, Lmo4, Dgkq, Alkbh5, Zkscan17, Akap8l, Agap1, Mbd1, Mllt6, Pan3, Egln2, Dbr1, Zfp871, Dst, Trim46, Zfp954, Zfp160, Zcchc18, Prmt3, Zfp316, Zfyve27, Zfp689, Rnf41, Zfp719, Lrp1, Gm10324, Zfp715, Eri3, Zfp771, Thop1, Pck2, Zmat3, Tnk2, Kdm4b, Aplp1, Smyd2, Trafd1, Zfp786, Atmin, Zfp551, Cpd, Pxdn, Nme3, 2410016O06Rik, Atp2b1, Unkl, Len…	534	3395	22680	1.42616	0.0173346	0.00218343	0.0801283
	UP_KEYWORDS	Endocytosis	12	2.15827	0.000108167	Ap2b1, Lrp8, Epn1, Pik3cb, Aplp1, Tnk2, Lrp1, Ap2a2, Synrg, Unc119, App, Sgip1	534	118	22680	4.31918	0.0308831	0.00347949	0.1437
	UP_KEYWORDS	Nucleus	141	25.3597	0.000234148	Zrsr1, Trit1, Zfp213, Mob1b, Hmga1, Pknox1, Hmga1-rs1, Emd, Brsk1, Klf16, Hirip3, Igf2bp3, Txndc9, Lmnb2, Zfp60, Ncoa2, Dffb, Dgkq, Alkbh5, Zkscan17, Akap8l, Mbd1, Ralgapa1, Egln2, Dbr1, Dst, Pop5, Taf9, Dnajb1, Cbx8, Tcf19, Pnma1, Zfp316, Zfp689, Hoxb6, Muc1, Lrp1, Rfc3, Arl2, Ppp2r5c, Samd4b, Oog1, Exosc5, Zfp771, Surf6, Tmem38a, Tnks1bp1, Zmat3, Tnk2, Kdm4b, Ran, Prpf31, Smyd2, Sfswap, Zfp786,…	534	4534	22680	1.32081	0.0656562	0.00676807	0.310827
Cluster 17
	Category	Term	Count	%	Pvalue	Genes	List Total	Pop Hits	Pop Total	Fold Enrichment	Bonferroni	Benjamini	FDR
	UP_KEYWORDS	Phosphoprotein	762	49.6741	3.13491e-51	Galnt11, Mrps18b, Faah, Wdr33, Tstd2, Rnf168, Ahcy, Tmem143, Dclk1, Syn1, Rrn3, 1700037H04Rik, Clptm1, Leo1, Stk24, Slc46a1, Idh1, Surf2, Lca5, Pole4, Ankrd28, Suv39h2, Hjurp, Gdap2, Thoc1, Lrrfip2, Ubap2, D130043K22Rik, Stmn1, Ap1s1, Gpat2, Akap1, Fdx1, Mettl10, Cpsf2, Rcc2, Ndufa5, Prkag1, Ttbk2, 5730455P16Rik, Kif5c, Ap2a1, Csnka2ip, Phc3, Atp11a, Slc31a2, Spast, Mllt3, Nipal3, Birc2, Snx6, Sl…	1464	7617	22680	1.54979	1.18186e-48	1.18186e-48	4.33489e-48
	UP_KEYWORDS	Acetylation	340	22.1643	3.49192e-24	Nup85, Ddx10, Hsd17b10, Bcl9, Wdr33, Sirt2, Chpt1, Tmed9, Ahcy, Atat1, Atic, 1700037H04Rik, Asns, Leo1, Lsm3, Clptm1, Slc46a1, Stk24, Cpne1, Mta1, Shkbp1, Idh1, Cdc20, Cdc73, Pole4, Aldh7a1, Lxn, Hspa4l, Tsn, Thoc1, Tab3, Ranbp3, Smarcc1, Abi1, Osbpl8, Dnm2, Stmn1, Mipep, Pitpna, Ap1b1, Zc3hc1, Fads1, Tuba3b, Pip5k1c, Plekhm2, Fdx1, Mmab, Rcc2, Ndufa5, Plcg1, Elovl5, Echdc1, Cwc27, Sept2, Arih1, …	1464	3125	22680	1.68551	1.31645e-21	6.58226e-22	4.82856e-21
	UP_KEYWORDS	Alternative splicing	466	30.3781	1.14193e-23	Mrps18b, Pgap1, Elavl3, Chpt1, Slc39a14, Tmem143, Ccdc15, Dclk1, Syn1, Leo1, Lca5, Aldh7a1, Atg16l2, Tbx6, Hjurp, Gdap2, Lrrfip2, Krit1, Smurf2, Gpat2, Tubgcp5, Akap1, Os9, Ttbk2, Echdc1, Ap2a1, Phc3, Spast, 0610010F05Rik, Gspt1, Slc3a2, Nasp, Arid5b, Wdr31, Tlcd1, Cage1, Rfesd, Ncaph2, Uevld, Dym, Clcn3, Ralgps2, Tnks, Pnpt1, Tbccd1, Sytl5, Cox16, Syngr1, Fam179b, Alms1, 2810474O19Rik, Ctnnd1, M…	1464	4779	22680	1.5106	4.30506e-21	1.43502e-21	1.57903e-20
	GOTERM_CC_DIRECT	GO:0005634~nucleus	558	36.3755	1.27507e-19	Zkscan2, Irf6, Wdr33, Rnf168, Ahcy, Slc35a2, Rrn3, Leo1, Stk24, Surf2, Pole4, Ankrd28, Aldh7a1, Tbx6, Suv39h2, Hjurp, Ddx23, Zbtb11, Thoc1, Zfp655, Smurf2, Mesp1, Rfx7, Fads1, Vps36, Cpsf2, Agl, Rcc2, Ttbk2, Prkag1, Prox2, Cwc27, Mael, Csnka2ip, Phc3, Spast, Mllt3, Birc2, Snx6, Slc3a2, Dck, Nasp, Arid5b, Herc3, Nudt4, Ncaph2, Setd7, Tnks, Erbb2, Rab3ip, Mknk1, Smn1, Recql5, Alms1, Utp18, Gm773, P…	1335	6019	19662	1.36539	8.72149e-17	8.72149e-17	1.91693e-16
	UP_KEYWORDS	Nucleus	431	28.0965	1.80553e-19	Zkscan2, Irf6, Wdr33, Rnf168, Rrn3, Leo1, Stk24, Pole4, Ankrd28, Aldh7a1, Tbx6, Suv39h2, Hjurp, Thoc1, Smurf2, Mesp1, Vps36, Cpsf2, Rcc2, Ttbk2, Prox2, Mael, Csnka2ip, Phc3, Mllt3, Spast, Birc2, Snx6, Dck, Nasp, Arid5b, Ncaph2, Setd7, Tnks, Erbb2, Rab3ip, Smn1, Recql5, Utp18, Pop4, Ctcf, Mkl2, Peg10, Ctnnd1, Mlxip, Ipo5, Rbm38, Rbpj, Ankrd23, Sesn1, Oaz3, Lbr, Mapk14, Zbtb24, Fbxo25, Hmgn3, Ruvbl…	1464	4534	22680	1.47264	6.80686e-17	1.70171e-17	2.49666e-16
	UP_KEYWORDS	Metal-binding	327	21.3168	9.32562e-15	Galnt11, Zfp398, Zkscan2, Zfp11, Rnf168, Zfp952, Chpt1, Sirt2, Fyn, Pkd2, Zfp768, Stk24, Fbxl19, Mta3, Mta1, Idh1, Suv39h2, Zfp597, Pdss1, Tab3, Smpd4, Exog, Extl3, Mipep, Brsk2, Zfp108, Zc3hc1, Adat1, Rcn2, Cadps, Zfp955a, Fdx1, Phf3, P4ha1, Adipor2, Nsmce1, Plcg1, Hdhd2, Gdpd3, Arih1, Col1a2, Adam25, Traf4, Pak3, Phc3, Atp11a, Zfp260, Birc2, Zmynd19, Zmym5, Trpm7, Pml, Idi1, Nudt4, Mllt10, Rfes…	1464	3395	22680	1.49214	3.51585e-12	7.03215e-13	1.29008e-11
	UP_KEYWORDS	Cytoplasm	401	26.1408	1.85686e-14	Irf6, Ahcy, Slc46a1, Stk24, Idh1, Lca5, Aldh7a1, Atg16l2, Lxn, Thoc1, Krit1, Stmn1, Smurf2, Tubgcp5, Vps36, Mettl10, Rcc2, Ttbk2, Echdc1, Kif5c, Mael, Spast, Birc2, Snx6, Nasp, Atg4c, Nudt4, Dcaf12, Dym, Ralgps2, Tnks, Pnpt1, Tbccd1, Adrbk1, Erbb2, Rab3ip, Smn1, Fam179b, Alms1, Cbl, Peg10, Pdcd10, Ctnnd1, Mlxip, Ipo5, Rbm38, Rbpj, Sesn1, Oaz3, Pnp, Rragb, Mapk14, Wdpcp, Chmp3, Uckl1, Pfas, Pcmtd2…	1464	4404	22680	1.41058	6.98985e-12	1.16496e-12	2.5635e-11
	UP_KEYWORDS	Zinc	219	14.2764	4.37131e-13	Zfp398, Zkscan2, Zfp11, Zfp952, Rnf168, Sirt2, Slc39a14, Zfp768, Mta3, Fbxl19, Mta1, Suv39h2, Zfp597, Tab3, Mipep, Zc3hc1, Zfp108, Adat1, Zfp955a, Phf3, Nsmce1, Adipor2, Arih1, Adam25, Traf4, Phc3, Zfp260, Birc2, Zmynd19, Zmym5, Trpm7, Pml, Mllt10, Rnf149, Tnks, Sytl5, Zfp868, Zfp345, Zfp58, Hltf, Zfp59, Pcgf6, Zkscan14, Cbl, Ctcf, Peg10, Mob2, Churc1, Mgrn1, Zyx, Maz, Zfp26, Zbtb24, Zfp39, Zfp41…	1464	2099	22680	1.61634	1.64785e-10	2.35407e-11	6.04405e-10
	UP_SEQ_FEATURE	splice variant	438	28.5528	1.00202e-12	Mrps18b, Pgap1, Elavl3, Chpt1, Slc39a14, Tmem143, Ccdc15, Dclk1, Syn1, Leo1, Lca5, Atg16l2, Hjurp, Gdap2, Lrrfip2, Krit1, Smurf2, Gpat2, Tubgcp5, Akap1, Os9, Ttbk2, Echdc1, Ap2a1, Phc3, 0610010F05Rik, Nasp, Arid5b, Wdr31, Tlcd1, Cage1, Rfesd, Ncaph2, Uevld, Dym, Clcn3, Ralgps2, Pnpt1, Tbccd1, Sytl5, Cox16, Syngr1, Alms1, 2810474O19Rik, Peg10, Ctnnd1, Mlxip, Ipo5, Rbpj, Churc1, Mapk14, Wdpcp, Tmef…	1260	4691	18012	1.33475	2.79351e-09	2.79351e-09	1.7895e-09
	GOTERM_CC_DIRECT	GO:0005654~nucleoplasm	210	13.6897	2.93213e-12	Mrps18b, Rnf168, Leo1, Mta3, Mta1, Cdc20, Pwwp2b, Ankrd28, Cluap1, Atg16l2, Zbtb11, Tab3, Thoc1, Ranbp3, Smarcc1, Mllt1, Nsmce1, Prkag1, Mael, Ecsit, Phc3, Zfp260, Pak2, Spag1, Zmym5, Rad54l, Nasp, Pml, Klk6, Mllt10, Ell3, Zmym6, Tab1, Ndufs2, Stxbp1, Mknk1, Abl1, Cib1, Smn1, Hltf, Ccndbp1, Fanci, Zkscan14, Ctcf, Med25, Iws1, Nrip1, Ipo5, Rbpj, Ankrd23, Mapk14, Hsf1, Ruvbl2, Terf1, Cbx2, Fam63b, …	1335	1935	19662	1.5984	2.00556e-09	1.00278e-09	4.4081e-09
	GOTERM_MF_DIRECT	GO:0046872~metal ion binding	333	21.708	4.21491e-12	Galnt11, Zfp398, Zkscan2, Zfp11, Rnf168, Zfp952, Chpt1, Sirt2, Fyn, Pkd2, Zfp768, Stk24, Fbxl19, Mta3, Mta1, Idh1, Suv39h2, Zfp597, Zbtb11, Pdss1, Tab3, Smpd4, Zfp655, Exog, Extl3, Mipep, Brsk2, Zfp108, Zc3hc1, Adat1, Rcn2, Cadps, Zfp955a, Fdx1, P4ha1, Adipor2, Nsmce1, Plcg1, Hdhd2, Gdpd3, Arih1, Col1a2, Adam25, Traf4, Pak3, Phc3, Atp11a, Zfp260, Birc2, Zmynd19, Zmym5, Trpm7, Pml, Idi1, Nudt4, Ml…	1232	3355	17446	1.40552	5.11696e-09	5.11696e-09	6.82403e-09
	GOTERM_CC_DIRECT	GO:0005737~cytoplasm	566	36.897	6.58263e-12	Dhx40, Irf6, Rnf168, Ahcy, Stk24, Slc46a1, Idh1, Lca5, Aldh7a1, Atg16l2, Lxn, Hjurp, Thoc1, Krit1, Zfp655, Stmn1, Smurf2, Tubgcp5, Vps36, Mettl10, Agl, Rcc2, Echdc1, Kif5c, Mael, Rasa1, Spast, Fzd3, Birc2, Snx6, Slc3a2, Nasp, Trpm7, Atg4c, Herc3, Nudt4, Dcaf12, Dym, Ralgps2, Tnks, Pnpt1, Zmym6, Tbccd1, Adrbk1, Erbb2, Rab3ip, Slc34a3, Oat, Mknk1, Smn1, Recql5, Alms1, Cbl, Mkl2, Peg10, 1600002K03Ri…	1335	6631	19662	1.25714	4.50251e-09	1.50084e-09	9.89627e-09
	UP_KEYWORDS	Zinc-finger	169	11.0169	2.3812e-11	Zfp398, Rabgef1, Zkscan2, Rnf38, Zfp12, L3mbtl4, Atf7, Srek1ip1, Zfp382, Zfp11, Dnajc21, Zfp952, Rnf168, Zfp768, Mbnl2, Fbxl19, Mta3, Mta1, Zmynd11, Thap3, Zfp597, Zfp84, Tab3, Plekhm1, Rnf13, Rnf6, Zfp87, Unk, Sobp, Zc3hc1, Zfp108, Zfp383, Rbck1, Zfp955a, Phf3, Zfp7, Def8, Nsmce1, Zfp202, Rbak, Nr1h3, Arih1, Traf4, Phc3, Zfp260, Birc2, Dnajc24, Sap30l, Zmynd19, Zmym5, Zfp110, Zfand6, Esco2, Pml,…	1464	1565	22680	1.67292	8.97715e-09	1.12214e-09	3.29269e-08
	UP_KEYWORDS	Transferase	173	11.2777	1.67463e-10	Galnt11, Map4k5, Nedd4l, Nat9, Polb, Chpt1, Extl2, Dclk1, Atat1, Atic, Fyn, Stk24, Bcat2, Alg9, Map4k2, Stk33, Pole4, Hectd1, Src, A3galt2, Suv39h2, Fut8, Nsun3, Dpagt1, Pdss1, Tab3, Setdb2, Acaa2, Pdk1, Alas2, Tnik, Mettl2, Extl3, D2Wsu81e, Brsk2, Smurf2, Dyrk3, Setd4, Elovl4, Tyk2, Gpat2, Sephs2, Nus1, Pip5k1c, Ptdss2, B4galt2, Pi4kb, Plk4, Mettl10, Ick, Parp8, Mmab, Prkaa2, Ttbk2, Hadhb, Pdk4,…	1464	1654	22680	1.62036	6.31334e-08	7.01482e-09	2.31564e-07
	UP_KEYWORDS	Protein transport	80	5.21512	1.73853e-10	Bbs2, Sec61a2, Rabgef1, Nup85, Pgap1, Atg4a, Exoc2, Tmed9, Ap3b1, Bcap31, Ap4e1, Nup35, Ipo5, Lca5, Cog5, Nup93, Atg16l2, Chmp3, Rab25, Timm44, Vps26a, Plekhm1, Ranbp3, Nup210, Necap2, Snx15, Snx16, Ap1s1, Mcm3ap, Rab35, Ap1b1, Vps53, Actn4, Vps36, Cadps, Arfgef1, Rab36, Nup188, Aaas, Ttc8, Scamp5, Ccdc22, Praf2, Seh1l, Ap2a1, Cd63, Snap23, Snx4, Snx18, Lyst, Xpo1, Snx6, Pik3r1, Snap91, Ap4m1, Gg…	1464	577	22680	2.14791	6.55424e-08	6.55424e-09	2.404e-07
	GOTERM_MF_DIRECT	GO:0016740~transferase activity	165	10.7562	1.42038e-09	Galnt11, Map4k5, Nedd4l, Nat9, Polb, Chpt1, Extl2, Dclk1, Atat1, Atic, Fyn, Stk24, Bcat2, Alg9, Map4k2, Stk33, Pole4, Hectd1, Src, A3galt2, Suv39h2, Fut8, Nsun3, Dpagt1, Pdss1, Setdb2, Acaa2, Pdk1, Alas2, Tnik, Mettl2, Extl3, D2Wsu81e, Brsk2, Smurf2, Dyrk3, Setd4, Elovl4, Tyk2, Gpat2, Nus1, Sephs2, Pip5k1c, Ptdss2, B4galt2, Pi4kb, Plk4, Mettl10, Ick, Parp8, Mmab, Prkaa2, Hadhb, Pdk4, Elovl5, Pla2…	1232	1472	17446	1.58731	1.72434e-06	8.6217e-07	2.2996e-06
	GOTERM_BP_DIRECT	GO:0015031~protein transport	82	5.3455	2.82051e-09	Bbs2, Sec61a2, Rabgef1, Nup85, Pgap1, Psen1, Atg4a, Exoc2, Tmed9, Ap3b1, Bcap31, Ap4e1, Ipo5, Lca5, Cog5, Nup93, Atg16l2, Chmp3, Rab25, Timm44, Vps26a, Plekhm1, Ranbp3, Nup210, Necap2, Snx15, Snx16, Ap1s1, Mcm3ap, Rab35, Ap1b1, Vhl, Vps53, Actn4, Vps36, Cadps, Arfgef1, Rab36, Nup188, Aaas, Ttc8, Scamp5, Ccdc22, Praf2, Seh1l, Ap2a1, Cd63, Snap23, Snx4, Snx18, Lyst, Xpo1, Snx6, Pik3r1, Snap91, Ap4m…	1256	592	18082	1.99411	1.04979e-05	1.04979e-05	5.20076e-06
	INTERPRO	IPR007087:Zinc finger, C2H2	93	6.06258	5.65425e-09	Zfp398, Arid2, Zkscan2, Zfp12, Atf7, Zfp382, Zfp11, Zfp59, Sorbs2, Dnajc21, Zfp952, Zfp563, Zkscan14, Ctcf, Zfp768, Gm14139, Zbtb6, Zfp935, Zfp931, Zfp763, Prdm15, Zfp597, Maz, Zbtb11, Zfp26, Zbtb24, Zfp84, Rlf, Zfp655, Peg3, Trerf1, Zfp629, Zfp87, Zfp39, Zfp41, Zbtb25, Zfp108, Zfp346, Zfp277, Zfp383, Zfp51, Zfp518a, Aptx, Zfp955a, Gm14124, Zfp7, Zfp3, Zfp81, Zfp202, Rbak, Zfp780b, Zfp282, Sp2, Z…	1397	731	20594	1.87547	1.13706e-05	1.13706e-05	9.7277e-06
	UP_KEYWORDS	Ubl conjugation pathway	80	5.21512	1.09472e-08	Hltf, Rabgef1, Rnf130, Rnf38, Nedd4l, Anapc10, Rnf168, Klhl2, Atg4a, Cbl, Trim56, Fbxl19, Cish, Wsb2, Rnf169, Cdc20, Hectd1, Mgrn1, Klhl10, Fbxo25, Herc4, Fbxw7, Tceb1, Anapc5, Socs7, Smurf2, Rnf13, Rnf6, Ube2e2, Fam63b, Nosip, Vhl, Zc3hc1, Rbck1, Usp3, Ube2g2, Usp46, Klhl8, Fbxl4, Nae1, Usp15, Ccdc22, Rab40c, Xiap, Arih1, Usp4, Commd10, Fbxo10, Ubr1, Cul4b, Birc2, Usp11, Fbxo46, Zer1, Ube4a, Usp…	1464	631	22680	1.9641	4.12708e-06	3.7519e-07	1.51376e-05
	UP_KEYWORDS	Mitochondrion	117	7.62712	1.13789e-08	Mrps18b, Hsd17b10, Mfn1, Bcat2, Aldh7a1, Mrpl45, Bax, Src, Bri3bp, Pdss1, Acaa2, Pdk1, Alas2, Dna2, Exog, Mipep, Gpat2, Fads1, Serac1, Akap1, Fdx1, Pi4kb, Sirt5, Mmab, Acad9, Ndufa5, Pdk4, Hadhb, Mrpl30, Ecsit, Mrpl20, Cmpk2, Sco2, Echs1, Aldh4a1, Mut, Mapk10, Mrps9, Cisd2, Yme1l1, Mrps36, Acad8, Adck4, Slc25a33, Mmaa, Timm8a1, Fastkd5, Pnpt1, Endog, Pdhx, Ndufs2, Rexo2, Cox16, Cyb5b, Slc25a28, M…	1464	1058	22680	1.71318	4.28984e-06	3.57487e-07	1.57345e-05
	GOTERM_CC_DIRECT	GO:0005739~mitochondrion	177	11.5385	1.36242e-08	Mrps18b, Hsd17b10, Elk1, Ctsa, Mfn1, Tmem143, Atic, Fyn, Idh1, Bcat2, Mrpl45, Aldh7a1, Pts, Src, Bax, Bri3bp, Ambra1, Pdss1, Aldh9a1, Acaa2, Pdk1, Alas2, Dna2, Exog, Mipep, Rab35, Vhl, Gpat2, Nfkb1, Fads1, Serac1, Akap1, Fdx1, Vasn, Pi4kb, P4ha1, Sirt5, Mmab, Ndufa5, Acad9, Hadhb, Pdk4, Zfp202, Pla2g15, Mrpl30, Mrpl20, Ecsit, Sco2, Cmpk2, Echs1, Aldh4a1, Nif3l1, Mut, Mapk10, Mrps9, Cisd2, Myc, Ym…	1335	1721	19662	1.51474	9.31891e-06	2.32973e-06	2.04825e-05
	INTERPRO	IPR015880:Zinc finger, C2H2-like	88	5.73664	1.66754e-08	Zfp398, Zkscan2, Zfp12, Atf7, Zfp382, Zfp11, Zfp59, Dnajc21, Zfp952, Zfp563, Zkscan14, Ctcf, Zfp768, Gm14139, Zbtb6, Zfp935, Zfp931, Zfp763, Prdm15, Zfp597, Maz, Zbtb11, Zfp26, Zbtb24, Zfp84, Rlf, Zfp655, Peg3, Trerf1, Zfp629, Zfp87, Zfp39, Zfp41, Zbtb25, Zfp108, Zfp346, Zfp277, Zfp383, Zfp51, Zfp518a, Zfp955a, Gm14124, Zfp7, Zfp3, Zfp81, Zfp202, Rbak, Zfp780b, Zfp282, Sp2, Zfp13, Zfp963, Zfp955b…	1397	693	20594	1.87195	3.35338e-05	1.6767e-05	2.86888e-05
	UP_KEYWORDS	Cell cycle	78	5.08475	3.61618e-08	Ccndbp1, Evi5, Msh2, Avpi1, Stradb, Anapc10, Fanci, Sirt2, Golga2, Pdcd2l, Nipbl, Rbm38, Phf13, Cdc20, Cdc73, Src, Suv39h2, Chmp3, Hjurp, Oip5, Setdb2, Casc5, Terf1, Anapc5, Tet2, D2Wsu81e, Brsk2, Smc1a, Stag2, Nedd1, Arpp19, Zc3hc1, Kifc1, Ccnb2, Usp3, Fam64a, Rb1, Nae1, Rgs2, Clasp1, Npat, Mcm8, Sept5, Rcc2, Ncapd2, Bin3, Mapk1, E2f6, Seh1l, Sept2, Sycp3, Snx18, Spast, Suv39h1, Cul4b, Mark4, Fo…	1464	626	22680	1.93029	1.36329e-05	1.04869e-06	5.00038e-05
	UP_KEYWORDS	Transport	182	11.8644	4.62121e-08	Sec61a2, Bbs2, Rabgef1, Nup85, Pgap1, Tmed9, Slc39a14, Slc35a2, Pkd2, Slc46a1, Ap4e1, Nup35, Osbpl7, Lca5, Cog5, Atg16l2, Abcd4, Cacna2d1, Plekhm1, Thoc1, Ranbp3, Clcn2, Osbpl8, Trappc6b, Snx15, Slc22a5, Pitpna, Mcm3ap, Ap1s1, Rab35, Ap1b1, Vps53, Fads1, Vps36, Cadps, Arfgef1, Nup188, Fdx1, Slc12a6, Slc38a9, Slc7a1, Nipa2, Ndufa5, Scamp5, Kif5c, Seh1l, Cd63, Ap2a1, Cnnm4, Ano4, Gabrb3, Kcnk18, At…	1464	1901	22680	1.48317	1.74218e-05	1.24443e-06	6.39012e-05
	UP_KEYWORDS	ATP-binding	139	9.06128	6.59261e-08	Map4k5, Dhx40, Ddx10, Stradb, Ascc3, Dclk1, Fyn, Asns, Stk24, Map4k2, Stk33, Hsp90aa1, Hspa4l, Src, Abcd4, Pdk1, Dna2, Tnik, Brsk2, Slc22a5, Dyrk3, Smc1a, Tyk2, Kifc1, Sephs2, Pip5k1c, Plk4, Pi4kb, Mcm8, Ick, Fancm, Mmab, Prkaa2, Prkag1, Ttbk2, Pdk4, Kif5c, Cmpk2, Pak3, Atp11a, Gm3086, Spast, Smarca2, Pdxk, Pak2, Mark4, Mapk10, Dck, Rad54l, Sik2, Trpm7, Yme1l1, Cdk13, Csf1r, Adck4, Mars, Clcn3, A…	1464	1363	22680	1.57987	2.48538e-05	1.65694e-06	9.11613e-05
	INTERPRO	IPR013087:Zinc finger C2H2-type/integrase DNA-binding domain	82	5.3455	8.21872e-08	Zfp398, Zkscan2, Zfp12, Atf7, Zfp382, Zfp11, Zfp59, Zfp952, Zfp563, Zkscan14, Ctcf, Zfp768, Zbtb6, Gm14139, Zfp935, Zfp931, Zfp763, Prdm15, Zfp597, Maz, Zbtb11, Zfp26, Zbtb24, Zfp84, Rlf, Zfp655, Peg3, Trerf1, Zfp629, Zfp87, Zfp39, Zfp41, Zbtb25, Zfp108, Zfp383, Zfp51, Zfp955a, Gm14124, Zfp7, Zfp3, Zfp81, Zfp202, Rbak, Zfp780b, Zfp282, Sp2, Zfp13, Zfp963, Zfp955b, Zfp260, Zfp300, Zfp809, Zfp959, …	1397	652	20594	1.854	0.000165265	5.50913e-05	0.000141397
	UP_KEYWORDS	Nucleotide-binding	168	10.9518	1.63138e-07	Map4k5, Dhx40, Ddx10, Stradb, Ascc3, Mfn1, Dclk1, Fyn, Asns, Stk24, Map4k2, Stk33, Hsp90aa1, Src, Hspa4l, Npr2, Abcd4, Pdk1, Tnik, Dna2, Dnm2, Brsk2, Slc22a5, Dyrk3, Smc1a, Tyk2, Rab35, Kifc1, Tuba3b, Sephs2, Pip5k1c, Eif5b, Plk4, Pi4kb, Ick, Mcm8, Fancm, Rabl3, Sept5, Mmab, Prkaa2, Prkag1, Ttbk2, Pdk4, Kif5c, Sept2, Cmpk2, Pak3, Atp11a, Gm3086, Spast, Smarca2, Pdxk, Pak2, Gspt1, Mark4, Spag1, Ma…	1464	1754	22680	1.48382	6.15011e-05	3.84393e-06	0.000225584
	GOTERM_CC_DIRECT	GO:0005622~intracellular	162	10.5606	1.63882e-07	Zfp398, Map4k5, Zfp12, Mrps18b, Zfp382, Dcdc2b, Ascc3, Zfp952, Dclk1, Rpl23a, Fat4, Map4k2, Hsp90aa1, Bax, Zfp597, Npr2, Zfp84, Smarcc1, Abi1, Stmn1, Brsk2, Pitpna, Zfp87, Rab35, Zfp108, Eif5b, Zfp955a, Ptdss2, Zfp7, Def8, Pi4kb, Parp8, Rabl3, Plcg1, Rbak, Col1a2, Ano4, Mrpl20, Ank2, Rapgef2, Snx6, Mapk10, Zfp110, Sik2, Sh2b3, Irak1bp1, Ero1l, Pml, Zfp109, Csf1r, Rab4b, Zfp777, Clcn3, Ralgps2, Sy…	1335	1599	19662	1.49215	0.000112089	2.24188e-05	0.000246379
	GOTERM_BP_DIRECT	GO:0006974~cellular response to DNA damage stimulus	60	3.91134	1.66878e-07	Msh2, Psen1, Ascc3, Fanci, Polb, Rnf168, Uvrag, Cbl, Hipk2, Parg, Nipbl, Rnf169, 3110062M04Rik, Mapk14, Bax, Ruvbl2, Smarcal1, Casp3, Fbxw7, Dna2, Mms19, Smc1a, Ube2e2, Dclre1c, Aptx, Usp3, Stxbp4, Ttc5, Mcm8, Fancm, Nsmce1, Gtf2h1, Mapk1, Mael, Ercc6, Suv39h1, Cul4b, Psme4, Foxm1, Rad54l, Myc, Aatf, Usp28, Huwe1, Nbn, Setd7, Uchl5, Rfwd3, Zbtb4, Jmy, Psmd14, Gen1, Eya3, Tfpt, Tipin, Atr, Sirt4, …	1256	420	18082	2.05664	0.000620927	0.000310512	0.000307707
	SMART	SM00355:ZnF_C2H2	88	5.73664	1.82278e-07	Zfp398, Zkscan2, Zfp12, Atf7, Zfp382, Zfp11, Zfp59, Dnajc21, Zfp952, Zfp563, Zkscan14, Ctcf, Zfp768, Gm14139, Zbtb6, Zfp935, Zfp931, Zfp763, Prdm15, Zfp597, Maz, Zbtb11, Zfp26, Zbtb24, Zfp84, Rlf, Zfp655, Peg3, Trerf1, Zfp629, Zfp87, Zfp39, Zfp41, Zbtb25, Zfp108, Zfp346, Zfp277, Zfp383, Zfp51, Zfp518a, Zfp955a, Gm14124, Zfp7, Zfp3, Zfp81, Zfp202, Rbak, Zfp780b, Zfp282, Sp2, Zfp13, Zfp963, Zfp955b…	756	693	10425	1.75107	7.14504e-05	7.14504e-05	0.000253495
	GOTERM_MF_DIRECT	GO:0004702~receptor signaling protein serine/threonine kinase activity	18	1.1734	2.22877e-07	Map2k5, Map4k5, Map3k2, Map3k4, Map3k3, Stradb, Tnik, Acvr1, Pak3, Oxsr1, Stk24, Slk, Map2k2, Pak2, Pak7, Map4k2, Ikbkb, Map2k7	1232	57	17446	4.4718	0.000270536	9.01869e-05	0.000360838
	INTERPRO	IPR001909:Krueppel-associated box	54	3.52021	2.44022e-07	Zfp398, Zfp12, Zkscan2, Zfp382, Zfp59, Zfp952, Zfp563, Zkscan14, Gm14139, Zfp935, Zfp931, Zfp763, Zfp597, Zfp26, Zfp84, Zfp655, Zfp87, Zfp39, Zfp108, Zfp51, Zfp383, Zfp955a, Gm14124, Zfp7, Zfp202, Zfp81, Rbak, Zfp780b, Zfp282, Zfp13, Zfp963, Zfp955b, Zfp300, Zfp809, Zfp959, Zfp110, Zfp109, Zfp273, Zfp777, Zfp458, Zfp948, Gm14325, Zfp184, Zfp386, Gm13242, Zfp868, Zfp600, Zfp958, Zfp936, Zfp248, Zf…	1397	373	20594	2.13417	0.000490608	0.000122675	0.00041982
	INTERPRO	IPR016024:Armadillo-type fold	52	3.38983	2.67147e-07	Arid2, Cab39l, Thada, Ctnnd2, Pi4ka, Rrn3, Ctnnd1, Ap3b1, Nipbl, Ap4e1, Ipo5, Hectd1, Unc79, Utp20, Scyl1, Kifap3, Ppp2r5a, Mms19, Stag2, Armc8, Ap1b1, Ppp6r2, Arfgef1, Serac1, Nup188, Clasp1, Armc6, Ncapd2, Map3k1, Ap2a1, Armc10, Bzw2, Lyst, Xpo1, Zer1, Psme4, Uso1, Huwe1, Xpo4, Dym, Rptor, Cul7, Ppp4r1, Stag1, Rpap1, Lta4h, Scyl2, Atr, Tex10, Upf2, Ap1g1, Fam179b	1397	354	20594	2.16543	0.000537089	0.000107441	0.000459605
	UP_KEYWORDS	Magnesium	65	4.23729	5.39008e-07	Ppm1b, Adpgk, Ctdsp2, Acsl6, Polb, Chpt1, Cib3, Stk24, Idh1, Rock1, Adprhl2, Pdss1, Jak1, Ttl, Atp11b, Smpd4, Pfas, Mipep, Brsk2, Dyrk3, Eri1, Acvr1, Nme6, Dclre1c, Nme7, Ick, Cldn16, Entpd4, Irak1, Nipa2, Map2k5, Map3k2, Prkaa2, Jak2, Map3k1, Parn, Map3k4, Map3k3, Mapk1, Hdhd2, Ugp2, Pak3, Atp11a, Phospho2, Sik2, Map2k7, Grin1, Prkd2, Idi1, Nudt4, Ppa1, Enoph1, Atp2c1, Endog, Gen1, Oxsr1, Map2k2…	1464	521	22680	1.93276	0.000203185	1.19532e-05	0.000745328
	UP_KEYWORDS	Transit peptide	64	4.1721	5.42401e-07	Letm1, Mrps18b, Acads, Acadm, Bcat2, Cars2, Hadha, Aldh7a1, Mrpl45, Atpaf2, Adprhl2, Timm44, Acaa2, Pdk1, Alas2, Exog, Mipep, Auh, Akap1, Fdx1, D2hgdh, Glud1, Sirt5, Mrrf, Mmab, Acad9, Aars2, Pdk4, Hadhb, D10Jhu81e, Mrpl30, Mrpl1, Ecsit, Mrpl20, Sco2, Cmpk2, Echs1, Aldh4a1, Rars2, Gcsh, Mut, Mrps9, Letm2, Lias, Acad8, Ogdh, Mtg1, Mmaa, Fastkd5, Pnpt1, Pdhx, Endog, Rexo2, Ndufs2, Cox16, Hagh, Mecr…	1464	510	22680	1.94407	0.000204464	1.13602e-05	0.000750019
	GOTERM_BP_DIRECT	GO:0007049~cell cycle	77	5.01956	5.67418e-07	Ccndbp1, Evi5, Msh2, Avpi1, Stradb, Anapc10, Fanci, Sirt2, Golga2, Pdcd2l, Nipbl, Rbm38, Phf13, Cdc20, Cdc73, Src, Suv39h2, Chmp3, Hjurp, Oip5, Setdb2, Casc5, Terf1, Anapc5, Tet2, D2Wsu81e, Brsk2, Smc1a, Stag2, Nedd1, Arpp19, Zc3hc1, Ccnb2, Usp3, Fam64a, Rb1, Nae1, Rgs2, Clasp1, Npat, Mcm8, Sept5, Rcc2, Ncapd2, Bin3, Mapk1, E2f6, Seh1l, Sept2, Sycp3, Snx18, Spast, Suv39h1, Cul4b, Mark4, Foxm1, Na…	1256	614	18082	1.80542	0.0021097	0.000703728	0.00104626
	BIOCARTA	m_mapkPathway:MAPKinase Signaling Pathway	22	1.43416	7.24585e-07	Map2k5, Map4k5, Map3k2, Map3k1, Map3k4, Map3k3, Mapk1, Nfkbia, Elk1, Map2k2, Rapgef2, Nfkb1, Pak2, Map3k11, Mapk10, Grb2, Map4k2, Mknk1, Mapk14, Myc, Ikbkb, Map2k7	101	87	1289	3.22727	0.000131866	0.000131866	0.00089415
	GOTERM_BP_DIRECT	GO:0016310~phosphorylation	76	4.95437	1.00538e-06	Map4k5, Adpgk, Hk1, Hipk2, N4bp2, Dclk1, Pi4ka, Fyn, Ptk2, Stk24, Nadk, Ak3, Map4k2, Stk33, Mapk14, Ak2, Rock1, Src, Jak1, Uckl1, Pdk1, Tnik, Brsk2, Dyrk3, Acvr1, Tyk2, Nme6, Sephs2, Pip5k1c, Nme7, Pi4kb, Plk4, Ick, Cask, Irak1, Map2k5, Map3k2, Prkaa2, Jak2, Map3k1, Pdk4, Map3k4, Map3k3, Mapk1, Pgk1, Cmpk2, Pak3, Pdxk, Map3k11, Pak2, Mark4, Mapk10, Dck, Pank1, Trpm7, Sik2, Cdk13, Map2k7, Prkd2, C…	1256	612	18082	1.7878	0.00373505	0.000935072	0.00185382
	UP_KEYWORDS	Endosome	57	3.71578	1.10356e-06	Tmem9, Rabgef1, Optn, Uvrag, Ndfip2, Arhgap32, Mgrn1, Chmp3, Cd164, Plekhm1, Vps26a, Osbpl9, D130043K22Rik, Tnik, Astn1, Trak1, Rnf13, Tmem192, Snx16, Stard3, Rab35, Kifc1, Vps53, Vps36, Slc38a9, Nipa2, Zfyve21, Scamp5, Ccdc22, Praf2, Cd63, Atp11a, Snx4, Snx18, Spast, Nisch, Rapgef2, Cd300lg, Snx6, Grb2, Atp6v0a2, Ap4m1, Gga2, Slc29a3, Pml, Rabep1, Vps37d, Gapvd1, Slc11a2, Clcn3, Znrf1, Usp8, Vps…	1464	443	22680	1.9933	0.000415955	2.18967e-05	0.00152597
	UP_KEYWORDS	Kinase	80	5.21512	1.26728e-06	Map4k5, Adpgk, Hk1, Hipk2, Dclk1, Pi4ka, Fyn, Ptk2, Stk24, Nadk, Ak3, Map4k2, Stk33, Mapk14, Ak2, Rock1, Src, Tab3, Jak1, Uckl1, Pdk1, Tnik, Brsk2, Dyrk3, Acvr1, Tyk2, Nme6, Sephs2, Pip5k1c, Nme7, Pi4kb, Plk4, Ick, Cask, Irak1, Map2k5, Prkaa2, Map3k2, Jak2, Map3k1, Ttbk2, Pdk4, Map3k4, Map3k3, Mapk1, Pgk1, Cmpk2, Pak3, Pdxk, Map3k11, Pak2, Mark4, Mapk10, Pik3r1, Dck, Pank1, Akap6, Trpm7, Sik2, Ir…	1464	707	22680	1.75296	0.000477651	2.3888e-05	0.00175236
	GOTERM_MF_DIRECT	GO:0005515~protein binding	359	23.4029	1.31499e-06	Nedd4l, Cd24a, Pde4dip, Sirt2, Mfn1, Syn1, Fyn, Pkd2, Leo1, Fbxl19, Mta3, Cpne1, Mta1, Shkbp1, Cdc20, Cdc73, Hspa4l, Suv39h2, Tsn, Klhl10, Thoc1, Lrrfip2, Krit1, Tas1r3, Smarcc1, Abi1, Osbpl8, Dnm2, Socs7, Stmn1, Brsk2, Smurf2, Mllt1, Ap1s1, Ap1b1, Zc3hc1, Kifc1, Rcn2, Cadps, Pip5k1c, Agl, Os9, Plcg1, Kif5c, Tnfrsf18, Ap2a1, Sept2, Mael, Col1a2, Rasa1, Csnka2ip, Ecsit, Slc31a2, Mllt3, Fzd3, Ank2,…	1232	4092	17446	1.24235	0.00159512	0.00039902	0.00212895
	UP_KEYWORDS	Coiled coil	261	17.0143	1.58453e-06	Ddx10, Pde4dip, Wdr33, Zfp952, Rnf168, Tmed9, Mfn1, Ccdc15, Odf2l, Pkd2, Stk24, Osbpl7, Pibf1, Lca5, Cluap1, Atg16l2, Bri3bp, Ddx23, Tab3, Lrrfip2, Smarcc1, Abi1, Exog, Stmn1, Extl3, 4930402H24Rik, Kifc1, Fchsd1, Vps36, Cadps, Cpsf2, Os9, Kif5c, Txndc11, Cwc27, Hdhd2, Plxna3, Csnka2ip, Traf4, Atp11a, Nisch, Trip11, 4930447C04Rik, Trpm7, Nasp, Pml, Stx17, Mllt10, Cage1, Sytl5, Adrbk1, Rab3ip, Mpho…	1464	3076	22680	1.31449	0.000597191	2.84458e-05	0.00219104
	INTERPRO	IPR011989:Armadillo-like helical	36	2.34681	1.83978e-06	Armc6, Ncapd2, Cab39l, Thada, Ap2a1, Ctnnd2, Armc10, Ctnnd1, Ap3b1, Nipbl, Ap4e1, Xpo1, Zer1, Psme4, Ipo5, Hectd1, Uso1, Huwe1, Xpo4, Utp20, Scyl1, Kifap3, Rptor, Mms19, Cul7, Ap1b1, Armc8, Ppp4r1, Serac1, Arfgef1, Scyl2, Atr, Tex10, Clasp1, Ap1g1, Fam179b	1397	219	20594	2.42327	0.00369297	0.000616443	0.00316515
	SMART	SM00349:KRAB	53	3.45502	1.95956e-06	Zfp398, Zfp12, Zfp382, Zfp59, Zfp952, Zfp563, Zkscan14, Gm14139, Zfp931, Zfp935, Zfp763, Zfp597, Zfp26, Zfp84, Zfp655, Zfp87, Zfp39, Zfp108, Zfp51, Zfp383, Zfp955a, Gm14124, Zfp7, Zfp202, Zfp81, Rbak, Zfp780b, Zfp282, Zfp13, Zfp963, Zfp955b, Zfp300, Zfp809, Zfp959, Zfp110, Zfp109, Zfp273, Zfp777, Zfp458, Zfp948, Gm14325, Zfp184, Zfp386, Gm13242, Zfp868, Zfp600, Zfp958, Zfp936, Zfp248, Zfp345, 281…	756	367	10425	1.99143	0.000767855	0.000384001	0.00272514
	GOTERM_CC_DIRECT	GO:0005794~Golgi apparatus	123	8.01825	2.40926e-06	Galnt11, Faah, Bcl9, Pde4dip, Ift57, Ascc3, Mmel1, Chpt1, Tmed9, Slc39a14, Syn1, Golga2, Slc35a2, Atat1, Acer3, Arhgap32, Ap4e1, Cnst, Map4k2, Cog5, A3galt2, Fut8, Cpe, Rhbdd2, Smpd4, Xrn1, Dnm2, Trappc6b, Ap1s1, Ap1b1, Vps53, Arfgef1, B4galt2, Pi4kb, Scamp5, Dlg1, Plekha3, Golph3l, Rab3gap1, Tpst2, Trip11, Copz1, Cdk13, Esco2, Manea, Aatf, Hace1, Cd46, Ctnna1, Dym, Clcn3, Tnks, Trappc5, St3gal5,…	1335	1190	19662	1.52232	0.00164658	0.000274618	0.00362201
	GOTERM_BP_DIRECT	GO:0006355~regulation of transcription, DNA-templated	212	13.8201	4.29821e-06	Zfp398, Zfp11, Irf6, Zfp952, Sirt2, Rrn3, Leo1, Zfp768, Cpne1, Mta3, Mta1, Lcorl, Tbx6, Suv39h2, Zfp597, Thoc1, Lrrfip2, Smarcc1, Zfp655, Mllt1, Mesp1, Zfp108, Rfx7, Vps36, Obox6, Zfp955a, Prox2, Zfp260, Mllt3, Birc2, Zmym5, Arid5b, Pml, Hace1, Ell3, Setd7, Erbb2, Zfp868, Tfb1m, Hmbox1, Zfp345, Zfp58, Ssbp3, Zfp59, Pcgf6, Zkscan14, Ctcf, Mkl2, Ctnnd1, Mlxip, Med25, Iws1, Nrip1, Rbpj, Churc1, Mapk…	1256	2279	18082	1.33921	0.0158707	0.00319448	0.00792521
	GOTERM_MF_DIRECT	GO:0005524~ATP binding	152	9.90874	4.63352e-06	Map4k5, Dhx40, Ddx10, Stradb, Ascc3, N4bp2, Dclk1, Syn1, Fyn, Asns, Stk24, Map4k2, Stk33, Hsp90aa1, Src, Hspa4l, Npr2, Abcd4, Ddx23, Pdk1, Dna2, Tnik, Brsk2, Slc22a5, Dyrk3, Smc1a, Tyk2, Kifc1, Sephs2, Pip5k1c, Plk4, Pi4kb, Ick, Mcm8, Fancm, Mmab, Prkaa2, Prkag1, Ttbk2, Pdk4, Kif5c, Cmpk2, Pak3, Atp11a, Oas1f, Nrbp1, Gm3086, Spast, Smarca2, Pdxk, Pak2, Mark4, Mapk10, Dck, Rad54l, Sik2, Trpm7, Yme…	1232	1507	17446	1.42829	0.00560931	0.00112439	0.00750141
	GOTERM_MF_DIRECT	GO:0004672~protein kinase activity	67	4.36767	4.69445e-06	Map4k5, Hk1, Stradb, Hipk2, Dclk1, Fyn, Ptk2, Stk24, Map4k2, Stk33, Mapk14, Rock1, Src, Npr2, Jak1, Pdk1, Tnik, Scyl1, Brsk2, Dyrk3, Acvr1, Tyk2, Plk4, Ick, Cask, Irak1, Map2k5, Gtf2h1, Map3k2, Prkaa2, Jak2, Map3k1, Ttbk2, Prkag1, Pdk4, Map3k4, Map3k3, Mapk1, Pak3, Nrbp1, Map3k11, Pak2, Mark4, Mapk10, Trpm7, Sik2, Map2k7, Cdk13, Prkd2, Ccl5, Csf1r, Fastkd5, Adrbk1, Erbb2, Oxsr1, Slk, Map2k2, Cdc7…	1232	531	17446	1.78676	0.00568287	0.000949396	0.00760006
	KEGG_PATHWAY	mmu04722:Neurotrophin signaling pathway	24	1.56454	5.96887e-06	Irak1, Map2k5, Map3k1, Plcg1, Psen1, Map3k3, Mapk1, Irs1, Nfkbia, Crkl, Map2k2, Nfkb1, Mapk10, Foxo3, Grb2, Pik3r1, Zfp110, Mapk14, Ikbkb, Sh2b3, Abl1, Map2k7, Irak4, Bax	525	122	7720	2.89274	0.00159838	0.00159838	0.00783862
	UP_KEYWORDS	Ubl conjugation	141	9.19166	6.09764e-06	Rabgef1, Zfp12, Atf7, Nedd4l, Ppm1b, Sltm, Sorbs2, Irf6, Wdr33, Polb, Rnf168, Elk1, Sirt2, Gmeb2, Mfn1, H2afy2, Mta1, Ssr4, Cdc20, Map4k2, Cdc73, Zmynd11, Hsp90aa1, Lmnb1, Src, Tab3, Thoc1, Smarcc1, Hnrnpm, Brsk2, Smurf2, Rnf13, Rbck1, Nfkb1, Smarcc2, Fam64a, Plk4, Prkaa2, Plcg1, Mier1, Skil, Traf4, Pak3, Mllt3, Fzd3, Rapgef2, Birc2, Pak2, Mark4, Mybl1, Slc3a2, Zfp110, Nasp, Myc, Arid5b, Pml, Irf…	1464	1505	22680	1.45139	0.00229618	0.000104486	0.00843138
	GOTERM_CC_DIRECT	GO:0005829~cytosol	168	10.9518	8.90611e-06	Ppm1b, Klhl2, Sirt2, Ahcy, Gemin5, N4bp2, Syn1, Hdgfrp3, Fyn, Asns, Cpne1, Lyplal1, Osbpl7, Idh1, Ttc7b, Cog5, Wdr45, Hsp90aa1, Aldh7a1, Ahcyl2, Src, Abhd14b, Wdyhv1, Hspa4l, Bax, Ambra1, Aldh9a1, Ranbp3, Srgap2, Dnm2, Ppp2r5a, Stmn1, Smurf2, Rnf13, Pitpna, Ap1s1, Mcm3ap, Vhl, Vps53, Tha1, Nfkb1, Vps36, Arfgef1, Pip5k1c, Mina, Pi4kb, Ick, Mlst8, Sirt5, Prkaa2, Prkag1, Ttbk2, Plcg1, Echdc1, Dlg1, …	1335	1784	19662	1.38695	0.00607329	0.000869879	0.0133885
	GOTERM_MF_DIRECT	GO:0003676~nucleic acid binding	128	8.3442	9.25522e-06	Zfp398, Zkscan2, Zfp12, Atf7, Dhx40, Elavl3, Zfp382, Srek1ip1, Ddx10, Zfp11, Sltm, Ascc3, Zfp952, Zfp768, Cpne1, Tigd2, Trnau1ap, Thap3, Prdm15, Zfp597, Zbtb11, Zfp84, Rlf, Hnrnpm, Xrn1, Zfp655, Exog, Zfp87, Zfp108, Zfp383, Akap1, Zfp955a, Zfp7, Zfp202, Rbak, Zfp260, Zfp110, Ppil4, Zfp109, Zfp777, Zfp668, Pnpt1, Zscan4b, Zmym6, Endog, Rbm12, Rexo2, Zfp600, Zfp868, Mettl5, Impdh1, Zfp248, Zfp345, …	1232	1237	17446	1.4653	0.011173	0.00160384	0.0149832
	GOTERM_MF_DIRECT	GO:0016301~kinase activity	79	5.14993	9.50772e-06	Map4k5, Adpgk, Hk1, Hipk2, Dclk1, Pi4ka, Fyn, Ptk2, Stk24, Nadk, Ak3, Map4k2, Stk33, Mapk14, Ak2, Rock1, Src, Tab3, Jak1, Uckl1, Pdk1, Tnik, Brsk2, Dyrk3, Acvr1, Tyk2, Nme6, Sephs2, Pip5k1c, Nme7, Pi4kb, Plk4, Ick, Cask, Irak1, Map2k5, Map3k2, Prkaa2, Jak2, Map3k1, Pdk4, Map3k4, Map3k3, Mapk1, Cmpk2, Pak3, Pdxk, Map3k11, Pak2, Mark4, Mapk10, Pik3r1, Dck, Pank1, Akap6, Trpm7, Sik2, Irak1bp1, Cdk13…	1232	674	17446	1.65979	0.0114761	0.00144176	0.0153919
	GOTERM_MF_DIRECT	GO:0004842~ubiquitin-protein transferase activity	46	2.9987	1.14228e-05	Rnf38, Nsmce1, Rnf130, Nedd4l, Map3k1, Xiap, Cyhr1, Rnf168, Klhl2, Arih1, Klhl24, Cbl, Traf4, Ubr1, Trim56, Birc2, Zer1, Rnf141, Hectd1, Mgrn1, Ube4a, Huwe1, Klhl10, Herc3, Fbxo25, Hace1, Kbtbd8, Herc4, Fbxw7, Klhl12, Cnot4, Tceb1, G2e3, Asb14, Rfwd3, Smurf2, Rnf13, Rnf6, Ube2e2, Znrf1, Rbck1, Klhl20, Rnf217, Ube2g2, Klhl8, Fbxl4	1232	326	17446	1.99814	0.0137717	0.00153963	0.018492
	GOTERM_BP_DIRECT	GO:0006468~protein phosphorylation	69	4.49804	1.144e-05	Map4k5, Hk1, Stradb, Hipk2, Cbl, Dclk1, Fyn, Ptk2, Stk24, Map4k2, Stk33, Mapk14, Rock1, Src, Hsf1, Npr2, Jak1, Pdk1, Tnik, Scyl1, Brsk2, Dyrk3, Acvr1, Tyk2, Smad1, Plk4, Ick, Cask, Irak1, Map2k5, Map3k2, Prkaa2, Jak2, Map3k1, Prkag1, Pdk4, Map3k4, Ptpra, Map3k3, Mapk1, Pak3, Nrbp1, Map3k11, Pak2, Mark4, Mapk10, Pik3r1, Trpm7, Sik2, Map2k7, Cdk13, Prkd2, Csf1r, Adrbk1, Erbb2, Oxsr1, Slk, Map2k2, C…	1256	576	18082	1.72458	0.0416861	0.00707153	0.0210922
	GOTERM_CC_DIRECT	GO:0036064~ciliary basal body	22	1.43416	1.18694e-05	Bbs2, Ttc8, Alms1, Ttbk2, Cetn3, Ift57, Irs1, Kifap3, Mks1, Cetn4, Pkd2, Ift88, C2cd3, Nedd1, Mark4, Tuba3b, Tbc1d7, Dzip1, Lca5, Nme7, Ick, Fam179b	1335	109	19662	2.97264	0.00808582	0.00101432	0.0178428
	GOTERM_BP_DIRECT	GO:0006810~transport	173	11.2777	1.3159e-05	Sec61a2, Bbs2, Rabgef1, Nup85, Pgap1, Tmed9, Slc39a14, Slc35a2, Pkd2, Slc46a1, Ap4e1, Lca5, Cog5, Atg16l2, Abcd4, Cacna2d1, Plekhm1, Thoc1, Ranbp3, Clcn2, Osbpl8, Trappc6b, Snx15, Slc22a5, Pitpna, Mcm3ap, Ap1s1, Rab35, Ap1b1, Vps53, Fads1, Vps36, Cadps, Arfgef1, Nup188, Fdx1, Slc38a9, Slc7a1, Nipa2, Ndufa5, Scamp5, Seh1l, Ap2a1, Cd63, Cnnm4, Ano4, Gabrb3, Kcnk18, Atp11a, Slc31a2, Snx18, Lyst, Dna…	1256	1822	18082	1.36696	0.0477981	0.00697246	0.0242612
	KEGG_PATHWAY	mmu01130:Biosynthesis of antibiotics	33	2.15124	1.70159e-05	Aco1, Hsd17b10, Adpgk, Hadhb, Hk1, Fntb, Pgk1, G6pd2, Ugp2, Acadm, Atic, Psat1, Echs1, Gcsh, Bcat2, Idh1, Ak3, Hadha, Aldh7a1, Ak2, Idi1, Ogdh, Aldh9a1, Acaa2, Adsl, Pfas, Tha1, Nme6, Oat, Nme7, Gfpt1, Sdhc, Adh5	525	214	7720	2.26756	0.00454992	0.00227756	0.0223447
	GOTERM_CC_DIRECT	GO:0005759~mitochondrial matrix	30	1.95567	2.74017e-05	Pdk4, Acads, Acadm, Echs1, Rars2, Aldh4a1, Cars2, Mut, Ak3, Ptcd1, Tdrd7, Adprhl2, Timm44, Ogdh, Acaa2, Mtg1, Alas2, Mipep, Pdhx, Rexo2, Hagh, Tfb1m, H2-Ke6, Oat, Sirt4, Fdx1, Akap1, Oxct1, Glud1, Sirt5	1335	188	19662	2.35023	0.0185685	0.00208039	0.0411877
	GOTERM_CC_DIRECT	GO:0005730~nucleolus	89	5.80183	3.24796e-05	Hltf, Dhx40, Rbbp9, Utp18, Wdr33, Ctcf, Sp140, Rrn3, Ypel4, Ptk2, Leo1, Stk24, Tsen54, Nrip1, Surf2, Rbpj, Mob2, Abhd14b, Pfdn2, Hjurp, Ddx23, Utp20, Terf1, Fbxw7, Zfp655, Snx15, Coil, Rpl7l1, Eri1, Mllt1, Setd4, Stag2, Btbd10, Zfp346, Vhl, Nedd1, Aptx, Rcn2, Mina, Arfgef1, Fam64a, Rgs2, Plk4, Cask, Nol4, Dkc1, Rcc2, Parn, Urb2, Ccdc106, Tcea1, Sept2, Ercc6, Xpo1, Mrpl23, Polr2f, Sap30l, Grb2, Gn…	1335	842	19662	1.55677	0.0219714	0.00221918	0.0488185
	UP_KEYWORDS	Golgi apparatus	78	5.08475	4.07277e-05	Galnt11, Faah, Psen1, Pde4dip, Ift57, Optn, Chpt1, Ndfip2, Tmed9, Syn1, Slc35a2, Golga2, Acer3, Pdcd10, Hs2st1, Ap3b1, Arhgap32, Ap4e1, Cnst, Map4k2, Cog5, Rock1, Galnt1, A3galt2, Fut8, Kbtbd8, Osbpl9, Rhbdd2, Smpd4, Vamp4, Scyl1, Trappc6b, Rnf24, Ap1s1, Ap1b1, Vps53, Pomgnt1, Arfgef1, Rab36, Gnptab, B4galt2, Clasp1, Pi4kb, Entpd4, Arhgap21, Scamp5, Plekha3, Golph3l, Tpst2, Csgalnact2, Grb2, Ap4m…	1464	753	22680	1.60473	0.0152374	0.000667371	0.0563028
	UP_KEYWORDS	WD repeat	35	2.28162	5.07125e-05	Thoc6, Tbl2, Utp18, Seh1l, Wdr33, Hira, Gemin5, Pan2, Mapkbp1, Lyst, Shkbp1, Wsb2, Cdc20, Wdr54, Wdr45, Wdpcp, Atg16l2, Wdr31, Wdr7, Ambra1, Dcaf12, Fbxw7, Rfwd3, Tbl1x, Rptor, Nedd1, Tulp4, Gnb5, Wdhd1, Nup37, Strn, Aaas, Wdr41, Wdr70, Mlst8	1464	256	22680	2.11802	0.0189375	0.000796312	0.0701015
	UP_KEYWORDS	DNA repair	37	2.41199	5.67116e-05	Nsmce1, Gtf2h1, Msh2, Ascc3, Fanci, Polb, Rnf168, Uvrag, Gm3086, Cul4b, Psme4, 3110062M04Rik, Rad54l, Foxm1, Usp28, Huwe1, Nbn, Ruvbl2, Uchl5, Dna2, Rfwd3, Jmy, Psmd14, Mms19, Smc1a, Tdp1, Gen1, Dclre1c, Eya3, Aptx, Tfpt, Atr, Abl1, Ttc5, Mcm8, Recql5, Fancm	1464	279	22680	2.05447	0.0211539	0.00085487	0.0783912
	KEGG_PATHWAY	mmu00280:Valine, leucine and isoleucine degradation	14	0.912647	5.7603e-05	Hsd17b10, Acad8, Aldh9a1, Hadhb, Acaa2, Acads, Acadm, Auh, Echs1, Bcat2, Mut, Hadha, Aldh7a1, Oxct1	525	55	7720	3.74303	0.0153195	0.0051328	0.0756234
	KEGG_PATHWAY	mmu04012:ErbB signaling pathway	18	1.1734	6.08819e-05	Plcg1, Mapk1, Elk1, Cbl, Erbb2, Pak3, Ptk2, Crkl, Map2k2, Pak2, Mapk10, Grb2, Pak7, Pik3r1, Myc, Abl1, Map2k7, Src	525	87	7720	3.04236	0.0161845	0.0040709	0.0799265
	UP_KEYWORDS	Transcription	162	10.5606	6.23197e-05	Zfp12, L3mbtl4, Atf7, Zfp382, Sltm, Ift57, Ascc3, Irf6, Elk1, Sirt2, Gmeb2, Rrn3, Ell, Zfp768, Leo1, Cpne1, Mta1, Cdc73, Purb, Zmynd11, Lcorl, Tbx6, Suv39h2, Thoc1, Smarcc1, Mms19, Mesp1, Nfkb1, Vps36, Smarcc2, Mina, Rb1, Npat, Prkaa2, Rbak, Prox2, Nr1h3, Mier1, Zfp260, Gm3086, Mllt3, Birc2, Smarca2, Sap30l, Rfx1, Mybl1, Zmym5, Zfp110, Myc, Irak1bp1, Arid5b, Pml, Irf2, Ell3, Hace1, Med12, Gtf2b, …	1464	1859	22680	1.35001	0.0232214	0.000903256	0.0861401
	UP_KEYWORDS	Mitosis	35	2.28162	6.42163e-05	Rcc2, Ncapd2, Anapc10, Seh1l, Sept2, Sirt2, Golga2, Snx18, Mark4, Cdc20, Phf13, Mis12, Oip5, Setdb2, Cetn3, Terf1, Casc5, Anapc5, Tnks, Brsk2, Smc1a, Stag2, Arpp19, Zc3hc1, Nedd1, Kifc1, Ccnb2, Nup37, Fam64a, Stag1, Tipin, Lrrcc1, Dis3l2, Clasp1, Recql5	1464	259	22680	2.09349	0.0239196	0.000896276	0.0887605
	GOTERM_MF_DIRECT	GO:0019901~protein kinase binding	54	3.52021	6.42166e-05	Rad54l2, Cd24a, Msh2, Exoc2, Cbl, Golga2, Syn1, Ptk2, Pdcd10, Ctnnd1, Hsp90aa1, Src, Ptprr, Irs1, Dnm2, Brsk2, Ap1b1, Zc3hc1, Smad1, Cadps, Foxo3, Akap1, Tbl2, Rcc2, Map3k2, Jak2, Plcg1, Map3k1, Prkag1, Parn, Dlg1, Mapk1, Ap2a1, Traf4, Rapgef2, Pak2, Grb2, Pik3r1, Snap91, Foxm1, Spred1, Map2k7, Cdk13, Ifnar2, Stx17, Cry2, Rptor, Zbtb4, Stxbp1, Tfpt, Maml1, Ikbkb, Abl1, Cib1	1232	434	17446	1.76193	0.075	0.00776584	0.103916
	UP_KEYWORDS	DNA damage	42	2.73794	6.53793e-05	Nsmce1, Gtf2h1, Msh2, Ascc3, Fanci, Polb, Rnf168, Uvrag, Hipk2, Gm3086, Cul4b, Psme4, Rnf169, 3110062M04Rik, Foxm1, Rad54l, Usp28, Huwe1, Nbn, Ruvbl2, Uchl5, Dna2, Rfwd3, Jmy, Psmd14, Mms19, Smc1a, Tdp1, Gen1, Eya3, Dclre1c, Usp3, Aptx, Tfpt, Tipin, Sirt4, Atr, Abl1, Ttc5, Mcm8, Recql5, Fancm	1464	336	22680	1.93648	0.0243475	0.000879926	0.0903673
	GOTERM_MF_DIRECT	GO:0000166~nucleotide binding	180	11.734	7.26374e-05	Map4k5, Dhx40, Elavl3, Ddx10, Sltm, Stradb, Ascc3, Mfn1, Dclk1, Rpl23a, Fyn, Asns, Stk24, Cpne1, Nup35, Map4k2, Stk33, Hsp90aa1, Trnau1ap, Src, Hspa4l, Npr2, Abcd4, Pdk1, Hnrnpm, Tnik, Dna2, Dnm2, Brsk2, Slc22a5, Dyrk3, Smc1a, Tyk2, Mcm3ap, Rab35, Sephs2, Pip5k1c, Eif5b, Plk4, Pi4kb, Ick, Mcm8, Fancm, Rabl3, Sept5, Mmab, Prkaa2, Prkag1, Pdk4, Sept2, Cmpk2, Pak3, Atp11a, Spast, Pdxk, Smarca2, Pak2…	1232	1936	17446	1.3166	0.0844085	0.00798477	0.117535
	UP_KEYWORDS	Cell division	45	2.93351	7.55682e-05	Sept5, Rcc2, Ncapd2, Evi5, Bin3, Anapc10, Seh1l, Sept2, Sirt2, Golga2, Sycp3, Snx18, Spast, Mark4, Phf13, Cdc20, Mis12, Chmp3, Oip5, Anxa11, Setdb2, Cetn3, Terf1, Casc5, Anapc5, Tnks, D2Wsu81e, Brsk2, Smc1a, Stag2, Nedd1, Arpp19, Zc3hc1, Kifc1, Ccnb2, Cdc7, Nup37, Fam64a, Tipin, Stag1, Lrrcc1, Dis3l2, Cib1, Clasp1, Recql5	1464	372	22680	1.87401	0.0280883	0.000981941	0.104444
	UP_KEYWORDS	mRNA transport	17	1.10821	0.000108674	Thoc6, Nup85, Thoc1, Nup210, Seh1l, Tnks, Senp2, G3bp2, Thoc7, Mcm3ap, Iws1, Nup35, Xpo1, Nup37, Nup188, Nup93, Aaas	1464	86	22680	3.06233	0.0401444	0.00136482	0.150168
	GOTERM_CC_DIRECT	GO:0048471~perinuclear region of cytoplasm	74	4.82399	0.000111939	Sorbs2, Optn, Sirt2, Cbl, Ndfip2, Def6, Abcc5, Ptk2, Mob2, Cdc20, Stk33, Cyfip1, Hsp90aa1, Galnt1, Src, Bax, Bag1, Kif5a, Fbxw7, Rhbdd2, Tnik, Dnm2, Brsk2, Trappc2, Tmem192, Vps53, Actn4, Arfgef1, Akr1b3, Cst3, Map3k4, Dlg1, Rab40c, Xiap, Cyhr1, Sept2, Mael, Mt1, Traf4, Itm2c, Dnajb6, Nrbp1, Mospd1, Spast, Arhgap1, Ank2, Rapgef2, Pak2, Akap6, Cisd2, Myc, Lnpep, Uso1, Rab4b, Manf, Slc11a2, Slc39a1…	1335	692	19662	1.57497	0.0737124	0.00693679	0.168156
	GOTERM_CC_DIRECT	GO:0005765~lysosomal membrane	33	2.15124	0.000119532	Ccz1, Tmem9, Slc36a1, Psen1, Cd63, Ctsa, Tm9sf1, Itm2c, Atp11a, Ap3b1, Sidt2, Atp6v0a2, Rragb, Slc29a3, Trpm2, Lnpep, Gdap2, Cd164, Plekhm1, Slc11a2, Neu1, Spns2, Lmbrd1, Rptor, Clcn7, Rnf13, Tmem192, Stard3, Vps33a, Daglb, Vasn, Wdr41, Slc38a9	1335	234	19662	2.07704	0.078511	0.00679054	0.179552
	GOTERM_CC_DIRECT	GO:0005768~endosome	61	3.97653	0.000136604	Tmem9, Rabgef1, Optn, Uvrag, Ndfip2, Fyn, Arhgap32, Slc9a6, Mgrn1, Chmp3, Cd164, Vps26a, Plekhm1, Osbpl9, D130043K22Rik, Tnik, Dnm2, Astn1, Trak1, Rnf13, Tmem192, Snx16, Stard3, Rab35, Vps53, Vps36, Slc38a9, Nipa2, Zfyve21, Scamp5, Ccdc22, Praf2, Cd63, Pak3, Atp11a, Snx4, Snx18, Spast, Nisch, Rapgef2, Cd300lg, Snx6, Grb2, Atp6v0a2, Ap4m1, Gga2, Slc29a3, Pml, Rabep1, Vps37d, Gapvd1, Rab4b, Slc11a2…	1335	544	19662	1.6515	0.0892107	0.00716221	0.205173
	GOTERM_CC_DIRECT	GO:0031965~nuclear membrane	32	2.08605	0.000143302	Nup85, Cst3, Psen1, Rasa1, Spast, Nup35, Scai, Xpo1, Ipo5, Lbr, Nup93, Akap6, Lmnb1, Tmem201, Tmpo, Pml, Klk6, Nup210, Osbpl8, Phlpp1, Senp2, Shisa5, Rnf6, Mcm3ap, Zc3hc1, Zfp383, Akirin1, Tfpt, Pdcd6, Txlng, Tex10, Aaas	1335	226	19662	2.08539	0.093374	0.00697735	0.215222
	GOTERM_CC_DIRECT	GO:0005694~chromosome	43	2.80313	0.000159262	Nsmce1, Rcc2, Nup85, Ncapd2, Seh1l, Uvrag, Mbd5, Sept2, Sirt2, Ctcf, Recql, H2afy2, Sycp3, Suv39h1, Bahd1, Zmynd11, Mis12, Tmpo, Esco2, Suv39h2, Phf2, Hjurp, Oip5, Nbn, Setdb2, Terf1, Casc5, Setd7, Hist1h2bp, Tnks, Ppp2r5a, D2Wsu81e, Zbtb4, Setdb1, Smc1a, Stag2, Whsc1, Mphosph10, Nup37, Stag1, Atr, Clasp1, Recql5	1335	344	19662	1.84101	0.103219	0.0072366	0.239166
	UP_KEYWORDS	Cytoskeleton	100	6.5189	0.00019505	Bbs2, Nup85, Pde4dip, Sorbs2, Ift57, Sirt2, Klhl2, Golga2, Atat1, Mta1, Tubgcp4, Cdc20, Lca5, Ivns1abp, Fry, Src, Krit1, Abi1, Tnik, Dnm2, Stmn1, Brsk2, Mms19, Nedd1, Kifc1, Tubgcp5, Tuba3b, Actr6, Plk4, Ick, Sept5, Sgcb, Rcc2, Ttbk2, Kif5c, Bin3, Sept2, Traf4, Spast, Ank2, Dnajc24, Mark4, Cep135, Dcaf12, Ctnna1, Tnks, Mks1, Jmy, Tbccd1, Rab3ip, Evl, Gphn, Lrrcc1, Twf2, Abl1, Cib1, Fam179b, Kifc3…	1464	1073	22680	1.44378	0.0709019	0.00236948	0.269374
	UP_KEYWORDS	Nuclear pore complex	11	0.71708	0.000214495	Nup85, Mcm3ap, Nup35, Nup37, Nup210, Seh1l, Tnks, Nup188, Nup93, Aaas, Senp2	1464	41	22680	4.15634	0.0776896	0.0025241	0.296193
	UP_KEYWORDS	Serine/threonine-protein kinase	46	2.9987	0.000259067	Irak1, Map2k5, Map4k5, Prkaa2, Map3k2, Ttbk2, Map3k1, Map3k4, Map3k3, Mapk1, Hipk2, Dclk1, Pak3, Stk24, Pak2, Map3k11, Mapk10, Mark4, Map4k2, Stk33, Sik2, Trpm7, Mapk14, Cdk13, Map2k7, Rock1, Prkd2, Tnik, Adrbk1, Brsk2, Dyrk3, Acvr1, Slk, Oxsr1, Map2k2, Cdc7, Pskh1, Pak7, Mknk1, Atr, Limk1, Ikbkb, Plk4, Irak4, Ick, Cask	1464	405	22680	1.75956	0.0930618	0.00295565	0.357639
	UP_KEYWORDS	Hydrolase	142	9.25684	0.000292909	Edem2, Dhx40, Pgap1, Ppm1b, Phlpp2, Cpsf3l, Ddx10, Faah, Ctdsp2, Ascc3, Mmel1, Naga, Sirt2, Ctsa, Mfn1, Ahcy, Atic, Acer3, Lyplal1, Ahcyl2, Wdyhv1, Abhd14b, Tsn, Ptprr, Cpe, Smpd4, Dna2, Xrn1, Dnm2, Exog, Mipep, Tdp1, Ptprs, Dclre1c, Prss48, Adat1, Abhd14a, Eif5b, Mcm8, Fancm, Sirt5, Plcg1, Ptpra, Pla2g15, Gdpd3, Ntan1, Adam25, Atp11a, Gm3086, Spast, Phospho2, Klk14, Sec11c, Smarca2, Spag1, Metap…	1464	1646	22680	1.33647	0.104562	0.00324305	0.404269
	UP_KEYWORDS	Transcription regulation	153	9.97392	0.000306711	Zfp12, L3mbtl4, Atf7, Zfp382, Sltm, Ift57, Ascc3, Irf6, Elk1, Sirt2, Gmeb2, Rrn3, Ell, Leo1, Zfp768, Cpne1, Mta1, Purb, Zmynd11, Lcorl, Tbx6, Suv39h2, Thoc1, Smarcc1, Mms19, Mesp1, Nfkb1, Vps36, Smarcc2, Mina, Rb1, Npat, Prkaa2, Rbak, Prox2, Nr1h3, Mier1, Zfp260, Gm3086, Mllt3, Birc2, Smarca2, Sap30l, Rfx1, Mybl1, Zmym5, Zfp110, Myc, Irak1bp1, Arid5b, Pml, Irf2, Hace1, Med12, Ell3, Gtf2b, Zfp668,…	1464	1799	22680	1.31754	0.109211	0.00329877	0.423281
	UP_KEYWORDS	Chromatin regulator	34	2.21643	0.000315113	Hltf, L3mbtl4, Prkaa2, Jak2, Rnf168, Hira, Ctcf, H2afy2, Suv39h1, Bahd1, Phf13, Zmynd11, Suv39h2, Phf2, Ruvbl2, Hmgn3, Setdb2, Suds3, Aebp2, Smarcc1, Setd7, Tet2, Phf21a, Cbx2, Setdb1, Hdac11, Whsc1, Ing4, Usp49, Eya3, Usp3, Smarcc2, Rb1, 0610010K14Rik	1464	270	22680	1.95082	0.112029	0.00329502	0.434853
	UP_KEYWORDS	Centromere	21	1.36897	0.000375948	Hjurp, Oip5, Rcc2, Nup85, Casc5, Seh1l, Uvrag, Sept2, Tnks, Ppp2r5a, D2Wsu81e, Ctcf, Smc1a, Stag2, Sycp3, Suv39h1, Nup37, Mis12, Clasp1, Phf2, Suv39h2	1464	134	22680	2.42782	0.13217	0.00382399	0.518602
	UP_KEYWORDS	SH3 domain	28	1.82529	0.000416696	Plcg1, Srgap2, Dlg1, Sh3glb2, Sorbs2, Abi1, Rasa1, Ctage5, Eps8l3, Fyn, Crkl, Snx18, Arhgap32, Noxo1, Arhgef9, Arhgap12, Fchsd1, Map3k11, Nckipsd, Grb2, Pik3r1, Mpp1, Abl1, Sh3gl1, Src, Abi2, Cask, Fut8	1464	208	22680	2.08544	0.145405	0.00412638	0.574662
Cluster 18
	Category	Term	Count	%	Pvalue	Genes	List Total	Pop Hits	Pop Total	Fold Enrichment	Bonferroni	Benjamini	FDR
	UP_SEQ_FEATURE	signal peptide	146	16.6667	4.44842e-06	Lifr, Svs5, Car15, C9, H60c, Orm3, Artn, Antxrl, Angptl3, Stab2, AY761184, Sema6d, Skint8, Skint9, Cela2a, Edil3, Endod1, Scpep1, Lingo1, Spock2, Ly6g5c, Cxcl16, Efnb3, Defb39, Cst9, Chrnd, Plxnc1, Lamb2, Ctla4, Lrrc55, Glra4, Prl2c3, Epdr1, Nxph3, Galc, Adamts1, Zcwpw1, Crisp2, Wap, Agr2, Il23a, Tas1r1, Gkn1, Cd48, Furin, Tm7sf3, Ccdc126, Pkdrej, Clps, Entpd5, Pla2g12a, Serpina3c, Itgad, Il11, T…	592	3124	18012	1.42194	0.00670788	0.00670788	0.00739867
	UP_KEYWORDS	Secreted	92	10.5023	1.45839e-05	Svs5, Lifr, Car15, C9, Il22ra2, Pglyrp3, Serpina1a, Orm3, Nppa, Mup6, Hpx, Kng1, Guca2a, Artn, Psapl1, Angptl3, AY761184, Bpifa2, Defb26, Cfb, Serpina3n, Osm, Mmp10, Rs1, Cela2a, Mbl2, Edil3, Endod1, Prss27, Scpep1, Prl2c4, Spock2, Ly6g5c, Defb39, Cst9, Ccl8, Cd5l, Bmp8b, Lamb2, Col6a1, Prl2c3, Gp2, a, Epdr1, Ifnz, Tpsb2, Nxph3, Adamts1, Prss29, Fap, Crisp2, Wap, Agr2, Saa4, Prl3a1, Il23a, Gdf11,…	786	1685	22680	1.57546	0.00498983	0.00498983	0.0198844
Cluster 19
	Category	Term	Count	%	Pvalue	Genes	List Total	Pop Hits	Pop Total	Fold Enrichment	Bonferroni	Benjamini	FDR
	UP_SEQ_FEATURE	disulfide bond	106	17.7258	2.15527e-12	Fzd7, Lrit2, Pla2g2a, Ctgf, Olfml2b, Ins1, Pnliprp2, Nbl1, Zp3r, Mcpt2, Fstl3, Apoh, Tnfrsf9, Taar9, Clec4f, Taar7f, Rnase9, Mmp25, Cst11, Adam26a, Cx3cr1, Prg2, Taar8c, Cst8, Drd2, Lama1, Cd3d, Mtnr1b, Fasl, Cd69, Il21r, Oscar, Reg3b, Vmn1r51, Pglyrp4, Trem2, Mup4, Gabrd, Tpo, Ntf5, Afm, Cd3e, Sema3b, Slpi, Selplg, Cd22, Fcgr2b, Csf3r, Spink7, Prss2, Galr1, Gdf9, Mag, H2-Q6, Insl3, Klk1b24, Taar…	384	2510	18012	1.9809	1.95699e-09	1.95699e-09	3.36338e-09
	UP_SEQ_FEATURE	signal peptide	122	20.4013	4.54705e-12	Enam, Fzd7, Lrit2, Pla2g2a, Ctgf, Olfml2b, Ins1, Pnliprp2, Nbl1, Zp3r, Mcpt2, Fstl3, Izumo3, Apoh, Tnfrsf9, Lypd5, Rnase9, Tmed11, Cst11, Adam26a, Grp, Wnt9b, Prg2, Cst8, Lama1, Pdyn, Cd3d, Sycn, Il21r, Oscar, Reg3b, Wnt3a, Pglyrp4, Trh, Trem2, Il24, Mup4, Gabrd, Tpo, Ntf5, Afm, Cd3e, Sema3b, Slpi, Selplg, Wnt1, Cd22, Fcgr2b, Csf3r, Spink7, Il31, Shisa2, Prss2, Gdf9, Mag, H2-Q6, Insl3, Serpina5, …	384	3124	18012	1.83181	4.1287e-09	2.06435e-09	7.09578e-09
	UP_KEYWORDS	Disulfide bond	129	21.5719	2.52806e-11	Fzd7, Lrit2, Pla2g2a, Ctgf, Olfml2b, Ins1, Pnliprp2, Nbl1, H2-M9, Zp3r, Mcpt2, Fstl3, Apoh, Tnfrsf9, Taar9, Clec4f, Taar7f, Rnase9, Mmp25, Cst11, Adam26a, Cx3cr1, Wnt9b, Prg2, 1300017J02Rik, Taar8c, Cst8, Drd2, Lama1, Cela3b, Pdyn, Cd3d, Mtnr1b, Fasl, Cd69, Sycn, Il21r, Oscar, Vmn1r51, Reg3b, Gm11127, Wnt3a, Pglyrp4, Tarm1, Trem2, Mup4, Gabrd, Tpo, Ntf5, Afm, Cd3e, Sema3b, Slpi, Selplg, Wnt1, Cd2…	524	3124	22680	1.78727	7.48308e-09	7.48308e-09	3.37135e-08
	GOTERM_CC_DIRECT	GO:0005576~extracellular region	84	14.0468	7.46616e-11	Enam, Pla2g2a, Ctgf, Olfml2b, Ovch2, Ins1, Cga, C1qa, Serpina1d, Pnliprp2, Emilin1, Otop1, Nbl1, Insl5, Guca2b, Fstl3, Lyg1, Bpifc, Apoh, Kiss1, Apoc2, B2m, Cpz, Pomc, Mbl1, Rnase9, Glipr1l1, Cst11, Prss39, Hhipl1, Grp, Wnt9b, Apob, Prg2, 1300017J02Rik, Cst8, Bpifb2, Lama1, Pdyn, Prg3, Kera, Fasl, Ucn3, Pyy, Gzma, Svs3a, Cyr61, Reg3b, Wnt3a, Pglyrp4, Ngp, Trh, Trem2, Il24, Mup4, Spink2, Ntf5, Afm…	447	1753	19662	2.10774	2.34437e-08	2.34437e-08	1.00464e-07
	UP_KEYWORDS	Secreted	80	13.3779	1.13413e-09	Enam, Pla2g2a, Ctgf, Olfml2b, Ovch2, Ins1, Cga, C1qa, Serpina1d, Pnliprp2, Emilin1, Otop1, Insl5, Nbl1, Guca2b, Fstl3, Lyg1, Bpifc, Apoh, Kiss1, Apoc2, B2m, Cpz, Pomc, Mbl1, Rnase9, Cst11, Prss39, Hhipl1, Grp, Wnt9b, Apob, 1300017J02Rik, Cst8, Bpifb2, Lama1, Pdyn, Kera, Fasl, Ucn3, Pyy, Gzma, Cyr61, Reg3b, Wnt3a, Pglyrp4, Ngp, Trh, Trem2, Il24, Mup4, Spink2, Ntf5, Afm, Tgm4, Nms, Sema3b, Slpi, Re…	524	1685	22680	2.05495	3.35702e-07	1.67851e-07	1.51243e-06
	UP_KEYWORDS	Signal	162	27.0903	2.4983e-09	Enam, Fzd7, Lrit2, Pla2g2a, Ctgf, Pcdhb12, Olfml2b, Ins1, Pnliprp2, Nbl1, H2-M9, Ces2b, Zp3r, Mcpt2, Fstl3, Izumo3, Apoh, Tnfrsf9, Lypd5, Rnase9, Tmed11, Glipr1l1, Cst11, Adam26a, Ctsll3, Grp, Wnt9b, Prg2, 1300017J02Rik, Cst8, Vmn2r80, Pdyn, Lama1, Cela3b, Cd3d, Vmn2r36, Sycn, Il21r, Oscar, Reg3b, Gm11127, Ceacam3, Wnt3a, Pglyrp4, Tarm1, Trh, Trem2, Il24, Gabrd, Mup4, Tpo, Afm, Ntf5, Sbpl, Cd3e, …	524	4543	22680	1.54342	7.39497e-07	2.46499e-07	3.33165e-06
	UP_SEQ_FEATURE	glycosylation site:N-linked (GlcNAc...)	122	20.4013	2.10382e-08	Enam, Fzd7, Lrit2, Olfml2b, Pnliprp2, Zp3r, Mcpt2, Fstl3, Izumo3, Apoh, Tnfrsf9, Taar9, Clec4f, Taar7f, Slc6a19, Lypd5, Rnase9, Tmed11, Cst11, G6pc, Adam26a, Wnt9b, Taar8c, Cst8, Drd2, Lama1, Slc32a1, 4930522H14Rik, Cd3d, Kcne1l, Mtnr1b, Fasl, Slc6a18, Cd69, Il21r, Oscar, Vmn1r51, Wnt3a, Pglyrp4, Trem2, Il24, Gabrd, Tpo, Afm, Ntf5, Pomt1, Tgm4, Sema3b, Selplg, Scn11a, Wnt1, Cd22, Fcgr2b, Csf3r, I…	384	3563	18012	1.60611	1.91025e-05	6.36755e-06	3.28308e-05
	KEGG_PATHWAY	mmu05320:Autoimmune thyroid disease	12	2.00669	6.91574e-07	H2-Q1, Tpo, H2-M10.4, H2-Q8, H2-M9, H2-Q2, Gzmb, H2-Q10, H2-Q6, Fasl, Cga, H2-DMb2	183	71	7720	7.12999	0.000146603	0.000146603	0.000875079
	UP_SEQ_FEATURE	region of interest:3 X 9 AA approximate tandem repeats	5	0.83612	9.89608e-07	Sprr2e, Sprr2f, Mobp, Sprr2g, Sprr2i	384	5	18012	46.9062	0.000898161	0.000224616	0.0015443
	UP_KEYWORDS	Glycoprotein	131	21.9064	1.47541e-06	Enam, Fzd7, Lrit2, Olfml2b, Pnliprp2, Zp3r, Mcpt2, Fstl3, Izumo3, Apoh, Tnfrsf9, Taar9, Clec4f, Slc6a19, Lypd5, Taar7f, Rnase9, Mmp25, Tmed11, Cst11, G6pc, Adam26a, Wnt9b, 1300017J02Rik, Taar8c, Cst8, Drd2, 4930522H14Rik, Lama1, Slc32a1, Cd3d, Kcne1l, Mtnr1b, Fasl, Slc6a18, Trpm8, Cd69, Il21r, Oscar, Vmn1r51, Wnt3a, Pglyrp4, Tarm1, Trem2, Il24, Gabrd, Tpo, Afm, Ntf5, Pomt1, Tgm4, Sema3b, Selplg, …	524	3815	22680	1.48624	0.000436625	0.000109174	0.00196753
	KEGG_PATHWAY	mmu04940:Type I diabetes mellitus	11	1.83946	1.53925e-06	H2-Q1, H2-M10.4, H2-Q8, H2-M9, H2-Q2, Gzmb, H2-Q10, H2-Q6, Fasl, Ins1, H2-DMb2	183	62	7720	7.48458	0.000326269	0.000163148	0.00194768
	KEGG_PATHWAY	mmu05332:Graft-versus-host disease	10	1.67224	2.83438e-06	H2-Q1, H2-M10.4, H2-Q8, H2-M9, H2-Q2, Gzmb, H2-Q10, H2-Q6, Fasl, H2-DMb2	183	52	7720	8.11265	0.000600709	0.000200276	0.00358642
	GOTERM_CC_DIRECT	GO:0005615~extracellular space	63	10.5351	3.29839e-06	Pla2g2a, Ctgf, H2-Q10, Klk1, Ins1, Serpina1d, Ces1b, Pnliprp2, Otop1, Ces2b, Fstl3, Bpifc, Apoh, BC051665, Tnfrsf9, Kiss1, Apoc2, B2m, Pomc, Cpz, Mbl1, Cst11, Ctsll3, Grp, Apob, Wnt9b, 1300017J02Rik, Cst8, Lama1, Cela3b, Kera, Fasl, Ucn3, Pyy, Cmtm2a, Reg3b, Wnt3a, Ngp, Il24, Mup4, Tpo, Spink2, Afm, Sema3b, Slpi, Retnlb, Wnt1, Ccl12, Il31, Fgg, Pzp, Prss2, Saal1, Eno3, Pde4c, Gdf9, Pon1, Serpina5…	447	1504	19662	1.84252	0.00103516	0.000517714	0.0044382
	UP_KEYWORDS	Amidation	9	1.50502	3.70683e-06	Pomc, Nms, Adm2, Ucn3, Kiss1, Trh, Hcrt, Pyy, Grp	524	41	22680	9.50102	0.00109662	0.000219421	0.00494319
	INTERPRO	IPR003006:Immunoglobulin/major histocompatibility complex, conserved site	12	2.00669	4.61681e-06	H2-Q1, H2-M10.4, B2m, H2-Q8, H2-M9, H2-Q2, Gm11127, H2-Q10, H2-Q6, H2-DMb2, Acan, Siglece	483	85	20594	6.01944	0.00362684	0.00362684	0.00707133
	KEGG_PATHWAY	mmu05330:Allograft rejection	10	1.67224	5.38137e-06	H2-Q1, H2-M10.4, H2-Q8, H2-M9, H2-Q2, Gzmb, H2-Q10, H2-Q6, Fasl, H2-DMb2	183	56	7720	7.53318	0.0011402	0.000285173	0.0068091
	KEGG_PATHWAY	mmu04612:Antigen processing and presentation	11	1.83946	2.03674e-05	H2-Q1, Rfxank, H2-M10.4, B2m, H2-Q8, H2-M9, H2-Q2, H2-Q10, Cd8b1, H2-Q6, H2-DMb2	183	82	7720	5.65907	0.00430862	0.000863213	0.0257688
	GOTERM_CC_DIRECT	GO:0042612~MHC class I protein complex	6	1.00334	2.08613e-05	H2-Q1, B2m, H2-Q8, H2-Q2, H2-Q10, H2-Q6	447	16	19662	16.495	0.0065291	0.00218112	0.0280671
	UP_KEYWORDS	MHC I	5	0.83612	0.000169375	H2-Q1, B2m, H2-Q8, H2-Q2, H2-Q10	524	13	22680	16.6471	0.048903	0.00832172	0.225637
	UP_KEYWORDS	Immunity	23	3.84615	0.000175878	H2-Q1, B2m, Gbp5, Il31, Mbl1, Fgg, H2-Q2, H2-Q10, Cd8b1, Tlr11, Ifitm2, Pglyrp4, C1qa, Zap70, Prg2, H2-Q8, Cd300e, Nlrp10, Cd3e, Cd244, Slpi, Ido1, H2-DMb2	524	401	22680	2.48253	0.0507322	0.00741018	0.23429
	UP_KEYWORDS	Lectin	14	2.34114	0.000197679	Clec4f, Prg2, 4922502D21Rik, Cd69, Mbl1, Reg3b, Mag, Selplg, Prg3, Siglech, Cd22, Acan, Cd207, Siglece	524	173	22680	3.50263	0.0568393	0.00728814	0.263296
	UP_KEYWORDS	Hormone	11	1.83946	0.000200353	Pomc, Insl5, Adm2, Retnlb, Insl3, Ins1, Cga, Ucn3, Retnla, Trh, Pyy	524	108	22680	4.4084	0.0575859	0.00656839	0.266854
Cluster 20
	Category	Term	Count	%	Pvalue	Genes	List Total	Pop Hits	Pop Total	Fold Enrichment	Bonferroni	Benjamini	FDR
	UP_SEQ_FEATURE	glycosylation site:N-linked (GlcNAc...)	212	26.4339	1.53568e-22	Sel1l2, Treh, Entpd2, Entpd1, Abcg5, Fut1, Slc6a5, Acer2, Scn2b, Ccr7, Cd7, Cd80, Cnr2, Gpr35, Olfr181, Car14, Muc4, Ctf2, Lrp2, Lamc2, Lrrtm1, Ugt2a3, Cdhr3, Ctss, Aplnr, Gabrr1, Shisa7, Ghsr, Pmel, Igsf1, Sypl2, Mia2, Klk1b5, Elane, Slc17a8, Fzd1, Ptcra, Bpifb3, 6030468B19Rik, Prtn3, Upk3a, Folr2, Htr5a, Cpxm1, Tnfrsf22, Itgb4, Gprc6a, Crhr2, Serpina1e, Wnt5a, Tectb, Scnn1b, Grm2, Chst3, Spint1…	572	3563	18012	1.87364	2.31274e-19	2.31274e-19	2.55283e-19
	UP_KEYWORDS	Glycoprotein	227	28.3042	4.55936e-22	Treh, Sel1l2, Entpd2, Entpd1, Abcg5, Fut1, Slc6a5, Acer2, Abca17, Scn2b, Ccr7, Cd7, Cd80, Cnr2, Gpr35, Olfr181, Car14, Slc8a2, Muc4, Ctf2, Lrp2, Lamc2, F12, Lrrtm1, Ugt2a3, Cdhr3, Ctss, Aplnr, Gabrr1, Shisa7, Klk4, Ghsr, Pmel, Igsf1, Sypl2, Mia2, Klk1b5, Elane, Slc17a8, Fzd1, Ptcra, Bpifb3, 6030468B19Rik, Prtn3, Upk3a, Rgs20, Snai1, Cyp2w1, Folr2, Htr5a, Cpxm1, Tnfrsf22, Itgb4, Gprc6a, Crhr2, Ser…	731	3815	22680	1.84611	1.53194e-19	1.53194e-19	6.19789e-19
	UP_KEYWORDS	Disulfide bond	194	24.1895	1.63464e-20	Treh, Entpd2, Igfl3, Entpd1, Slc6a5, Scn2b, Calcb, Ccr7, Cd7, Cd80, Dnase1l3, Olfr181, Gpr35, Car14, Cd209g, Muc4, Gpr25, Lrp2, Lamc2, F12, Ctss, Gabrr1, Klk4, Ghsr, Pmel, Igsf1, Defb36, Klk1b5, Wfdc1, Elane, Fzd1, Ptcra, Vmo1, Bpifb3, Prtn3, Folr2, Htr5a, Tnfrsf22, Cpxm1, Defb2, Itgb4, Vstm2l, Crhr2, Gprc6a, Wnt5a, Lyg2, Tectb, Grm2, Spint1, Clec4g, H2-Bl, Celsr1, Slco2a1, Cfd, 5330417C22Rik, Rx…	731	3124	22680	1.92671	5.49239e-18	2.7462e-18	2.22209e-17
	UP_SEQ_FEATURE	disulfide bond	154	19.202	2.02246e-16	Sectm1b, Sez6l, Egf, Oprd1, Gipr, Pla2g10, Robo4, Efna1, Olfr154, Avpr1b, Taar8a, Calr3, Calcb, Scn2b, Oxtr, Ccr7, Cd7, Taar7e, Cd80, Clgn, Lrp4, Dnase1l3, Gpr35, Olfr181, Pglyrp2, Car14, Spint4, Muc4, Vipr2, Gpr25, Uts2, Itgal, Fcrlb, Lrp2, Hs3st6, Lamc2, Cd4, Car9, Cdcp1, Ctss, Cbln4, Adam19, Trf, Gabrr1, Cd163, Ghsr, Il3, Igsf1, Vipr1, Defb36, Ly6d, Klk1b5, Elane, Wfdc1, Fzd1, Oprl1, Ptcra, Lp…	572	2510	18012	1.93203	3.34399e-13	1.672e-13	3.66374e-13
	UP_SEQ_FEATURE	signal peptide	177	22.0698	7.67764e-16	Sel1l2, Treh, Sectm1b, Igfl3, Hsd17b6, Sez6l, Egf, Gipr, Pla2g10, Robo4, Efna1, Calr3, Calcb, Scn2b, Ccr7, Wnt8b, Cd7, Cd80, Srl, Fgf3, Il9, Clgn, Astl, Lrp4, Dnase1l3, Pglyrp2, Car14, Spint4, Muc4, Vipr2, Wnt2, Uts2, Prss16, Itgal, Chrdl2, Fcrlb, Ctf2, Lrp2, Lamc2, Cd4, Lypd3, Lrrtm1, Car9, Ugt2a3, Cdhr3, Cdcp1, Ctss, Cbln4, Il34, Adam19, Trf, Gabrr1, Gpx6, Shisa7, Klk4, Cd163, Pmel, Il3, Igsf1,…	572	3124	18012	1.78414	1.1704e-12	3.90132e-13	1.28786e-12
	UP_KEYWORDS	Signal	227	28.3042	7.78771e-13	Treh, Sel1l2, Entpd2, Pcdhb6, Igfl3, Kcnip3, Pcdhb13, Scn2b, Calcb, Ccr7, Cd7, Cd80, Dnase1l3, Gpr35, Pcdhb21, Car14, Slc8a2, Cd209g, Muc4, Ctf2, Lrp2, Pira6, Lamc2, F12, Lrrtm1, Ugt2a3, Cdhr3, Ctss, Gabrr1, Gpx6, Shisa7, Klk4, Pmel, Igsf1, Ly6g6f, Kcnd3, Mia2, Defb36, Klk1b5, Elane, Wfdc1, Fzd1, Ptcra, Bpifb3, 9230104L09Rik, Vmo1, 6030468B19Rik, Prtn3, Apoc1, Pcdhb4, Upk3a, Spink14, Cyp2w1, Ptgi…	731	4543	22680	1.55028	2.61684e-10	8.7228e-11	1.05871e-09
	KEGG_PATHWAY	mmu04080:Neuroactive ligand-receptor interaction	38	4.73815	9.68087e-13	Chrm1, Chrna6, Rxfp4, Crhr2, Aplnr, Gabrr1, Ntsr2, Oprd1, Gipr, Ghsr, Avpr1b, Taar8a, Vipr1, Npffr1, Oxtr, Grm2, Drd5, Ltb4r2, Grid1, Adrb3, Taar7e, Prlhr, Oprl1, Cnr2, Htr2a, Adra1a, Gpr35, Grm4, Mc3r, Vipr2, Gpr50, Hrh3, Crhr1, Gnrhr, Gh, P2rx7, Htr5a, Ltb4r1	263	285	7720	3.91381	2.34284e-10	2.34284e-10	1.25123e-09
	UP_SEQ_FEATURE	topological domain:Cytoplasmic	155	19.3267	8.26346e-12	Sel1l2, Entpd2, Sectm1b, Sez6l, Entpd1, Egf, Abcg5, Fut1, Oprd1, Gipr, Slc6a5, Olfr154, Avpr1b, Taar8a, Scn2b, Oxtr, Ccr7, Cd7, Taar7e, Cd80, Cldn11, Cnr2, Cabp7, Clgn, Lrp4, Cldn4, Gpr35, Olfr181, Car14, Cldn23, Bsnd, Vipr2, Gpr25, Hrh3, Itgal, Slc11a1, Kcnj6, Lrp2, Hs3st6, Cd4, Lrrtm1, Slc5a11, Slc7a3, Car9, Ugt2a3, Cdhr3, Erap1, Cdcp1, Catsper1, Adam19, Aplnr, Gabrr1, Shisa7, Cd163, Ghsr, Pmel…	572	2880	18012	1.69475	1.24448e-08	3.11121e-09	1.37367e-08
	UP_SEQ_FEATURE	topological domain:Extracellular	129	16.0848	1.81578e-11	Sel1l2, Entpd2, Sectm1b, Sez6l, Entpd1, Egf, Abcg5, Oprd1, Gipr, Slc6a5, Olfr154, Avpr1b, Taar8a, Scn2b, Oxtr, Ccr7, Cd7, Taar7e, Cd80, Cldn11, Cabp7, Cnr2, Lrp4, Cldn4, Gpr35, Olfr181, Car14, Cldn23, Bsnd, Vipr2, Gpr25, Hrh3, Slc11a1, Itgal, Kcnj6, Lrp2, Cd4, Slc5a11, Slc7a3, Car9, Ugt2a3, Cdhr3, Cdcp1, Catsper1, Adam19, Aplnr, Gabrr1, Shisa7, Cd163, Ghsr, Igsf1, Vipr1, Fzd1, Oprl1, Ptcra, Sidt1…	572	2256	18012	1.8006	2.73457e-08	5.46913e-09	3.01844e-08
	UP_SEQ_FEATURE	transmembrane region	197	24.5636	8.36843e-09	Sel1l2, Entpd2, Dio1, Entpd1, Abcg5, Spns3, Fut1, Slc6a5, Acer2, Scn2b, Ccr7, Cd7, Cd80, Cabp7, Cnr2, Gpr35, Olfr181, Car14, Cldn23, Muc4, Bsnd, Gpr25, Kcnj6, Lrp2, Lrrtm1, Slc5a11, Ugt2a3, Cdhr3, Aplnr, Gabrr1, Shisa7, Ghsr, Pmel, Zdhhc23, Igsf1, Sypl2, Kcnd3, Tmem151b, C130074G19Rik, Slc17a8, Fzd1, Ptcra, Upk3a, Stbd1, Ptgis, Htr5a, Tnfrsf22, Aqp12, Itgb4, Gprc6a, Crhr2, Dnajc22, Mogat2, Scnn1b…	572	4312	18012	1.43864	1.26028e-05	2.10047e-06	1.39112e-05
	GOTERM_CC_DIRECT	GO:0005576~extracellular region	99	12.3441	2.35534e-07	Sectm1b, Igfl3, Egf, Pla2g10, Efna1, Calcb, Wnt8b, Fgf3, Il9, Pglyrp2, Spint4, Muc4, Wnt2, Uts2, Chrdl2, Ctf2, Lamc2, F12, Erap1, Cbln4, Il34, Trf, Klk4, Gpx6, Cd163, Pmel, Il3, Igsf1, Defb36, Abo, Wfdc1, Apol7e, Lpl, Vmo1, Bpifb3, 6030468B19Rik, Apol9b, Lyzl6, Tslp, Cartpt, Cpn1, Apoc1, Gpx5, Gh, Adm, Fibin, Tnfrsf22, Cpxm1, Defb2, Apoc4, Vstm2l, Shbg, Serpina1e, Wnt5a, Lyg2, Sfn, Apol7c, Tectb,…	657	1753	19662	1.69011	8.12559e-05	8.12559e-05	0.000321445
	UP_KEYWORDS	Secreted	93	11.596	3.96817e-07	Cpxm1, Tnfrsf22, Defb2, Sectm1b, Apoc4, Shbg, Igfl3, Serpina1e, Lyg2, Wnt5a, Sfn, Pla2g10, Efna1, Rln1, Spag11a, Tectb, Nppb, Pglyrp1, Calcb, Spint1, Wnt8b, Metrn, Liph, F10, Il9, Dnase1l3, Prok2, Wfdc6a, Agrp, Pglyrp2, Spint4, Muc4, Wnt2, Cck, Uts2, Chrdl2, Ctf2, Fgf20, Reg3a, Lamc2, F12, Inhbc, Sost, Srgn, Mmp9, Cfd, Gsdmd, Cbln4, Wfikkn2, Il34, Ncan, Apcs, Trf, Gpx6, Klk4, Cd163, Ren2, Ren1, W…	731	1685	22680	1.71241	0.000133322	3.33321e-05	0.000539423
	GOTERM_MF_DIRECT	GO:0004871~signal transducer activity	47	5.86035	1.16007e-06	Sectm1b, Chrm1, Rxfp4, Plcb2, Crhr2, Gprc6a, Aplnr, Ntsr2, Fzd2, Oprd1, Gipr, Ghsr, Olfr154, Avpr1b, Taar8a, Vipr1, Oxtr, Grm2, Drd5, Ltb4r2, Ccr7, Adrb3, Taar7e, Prlhr, Fzd1, Oprl1, Fpr-rs3, Cnr2, Htr2a, Gpr4, Adra1a, Gpr35, Olfr181, Grm4, Mc3r, Vipr2, Gpr50, Gpr101, Gpr25, Ticam1, Hrh3, Crhr1, Celsr1, Gnrhr, Gpr45, Htr5a, Ltb4r1	582	648	17446	2.17418	0.000870836	0.000870836	0.00176591
	GOTERM_CC_DIRECT	GO:0005615~extracellular space	85	10.5985	2.01077e-06	Cpxm1, Igfl3, Entpd1, Egf, Serpina1e, Wnt5a, Nppb, Ctsj, Pglyrp1, Spint1, Wnt8b, Metrn, Liph, Cmtm2b, Il9, Wfdc6a, Agrp, Muc4, Ina, Wnt2, Serpinb6c, Cck, Uts2, Chrdl2, Ctf2, Lrp2, Rab11fip4, 9530003J23Rik, Acta1, Lamc2, Gpt, Lypd3, F12, Inhbc, Sost, Lpo, Srgn, Mmp9, S100a4, Cfd, Erap1, Hspb1, Ctss, Gsdmd, Cbln4, Fas, Il34, Apcs, Prss3, Trf, Ren2, Ren1, Il3, Cstl1, Cxcl1, Cpne9, Pcsk4, Klk1b5, Ela…	657	1504	19662	1.69135	0.000693475	0.000346798	0.00274417
	GOTERM_BP_DIRECT	GO:0007165~signal transduction	73	9.10224	2.66415e-06	Gprc6a, Crhr2, Wnt5a, Gipr, Oprd1, Pde6b, Avpr1b, Olfr154, Taar8a, Rasa4, Grm2, Oxtr, Ltb4r2, Ccr7, Wnt8b, Prlhr, Taar7e, Fpr-rs3, Cnr2, Ppp1r1b, Olfr181, Gpr35, Arhgap10, Grm4, Pacsin1, Vipr2, Ticam1, Gpr25, Hrh3, Rasal3, Celsr1, Crhr1, Gpr45, Edaradd, Nfkb2, Rasl11a, Arhgap30, Gli1, Chrna6, Chrm1, Rxfp4, Olfr653, Plcb2, Fas, Olfr605, Aplnr, Ntsr2, Fzd2, Ghsr, Epor, Igsf1, Vipr1, Drd5, Rhpn1, Sa…	596	1255	18082	1.76473	0.00612206	0.00612206	0.00465632
	UP_KEYWORDS	Lipoprotein	50	6.23441	7.22786e-06	Treh, Itgb4, Kcnip3, Wnt5a, Oprd1, Efna1, Pde6b, Apol7c, Tectb, Wnt8b, Hpca, BC027072, Cd7, Kcna10, Rab20, Degs2, Lrp4, Cntn2, Rab40b, Syt7, Arl14, Bsnd, Wnt2, Ifitm3, Efr3b, Cd4, Lypd3, Ntsr2, Zdhhc23, Grid2ip, Zdhhc22, Drd5, Fcer2a, Ly6d, Adrb3, Oprl1, Lpl, Art3, Adra1a, Cfc1, Prnd, Mc3r, Car4, Zdhhc2, P2rx7, Rgs20, Fam129b, Hfe2, Apobr, Folr2	731	780	22680	1.98885	0.00242562	0.000485596	0.00982494
	UP_KEYWORDS	Calcium	51	6.3591	1.61889e-05	Pcdhb6, Entpd2, Kcnip3, Entpd1, Egf, Pcdhb13, Pla2g10, Doc2a, Myl9, Hpca, Itga5, Srl, F10, Cabp7, Doc2b, Clgn, Lrp4, Dnase1l3, Pcdhb21, Slc8a2, Syt7, Myl7, Spata21, Itgal, Celsr1, Lrp2, Vil1, Rab11fip4, Ryr1, Mmp9, Cdhr3, S100a4, Mylk, Catsper1, Plcb2, Ncan, Apcs, Efhd1, Dgkg, Tgm5, Capn9, Fcer2a, Alox8, Tmem63c, Vill, Rasgrp2, Ptx4, Pcdhb4, Pcdhb2, Calb2, Proz	731	827	22680	1.91333	0.00542475	0.000906175	0.0220046
	UP_KEYWORDS	Membrane	334	41.6459	2.38327e-05	Treh, Sel1l2, Entpd2, Pcdhb6, Entpd1, Kcnip3, Dio1, Spns3, Abcg5, Tmem116, Pcdhb13, Fut1, Slc6a5, Acer2, Doc2a, Abca17, Scn2b, Snx20, Kcnk6, Ccr7, Cd7, Cd80, Cnr2, Cabp7, Doc2b, Olfr181, Gpr35, Pcdhb21, Slc8a2, Car14, Cldn23, Cd209g, Muc4, Bsnd, Olfr314, Gpr25, Kcnj6, Tex28, Lrp2, Efr3b, Slc5a11, Lrrtm1, Olfr108, Ugt2a3, Slc4a9, Cdhr3, Olfr983, Ptrf, Olfr653, Aplnr, Gabrr1, Olfr876, Shisa7, Ghsr,…	731	8683	22680	1.19344	0.00797591	0.00114333	0.0323928
	GOTERM_CC_DIRECT	GO:0016020~membrane	284	35.4115	2.9454e-05	Treh, Sel1l2, Entpd2, Entpd1, Kcnip3, Dio1, Spns3, Abcg5, Fut1, Slc6a5, Acer2, Doc2a, Abca17, Scn2b, Snx20, Ccr7, Cd7, Cd80, Cabp7, Cnr2, Doc2b, Gpr35, Olfr181, Car14, Slc8a2, Cldn23, Muc4, Bsnd, Gpr25, Kcnj6, Lrp2, Myh14, Efr3b, Lamc2, Rasl11a, Slc5a11, Lrrtm1, Ugt2a3, Cdhr3, Ptrf, Ctss, Aplnr, Gabrr1, Shisa7, Ghsr, Pmel, Zdhhc23, Igsf1, Sypl2, Kcnd3, Mia2, Tmem151b, Homer2, Slc9a3r1, C130074G19…	657	6998	19662	1.21453	0.0101103	0.00338153	0.0401899
	GOTERM_CC_DIRECT	GO:0009986~cell surface	42	5.23691	3.72667e-05	Islr2, Entpd2, Itgb4, Ctss, Crhr2, Entpd1, Fas, Clec5a, Gprc6a, Wnt5a, Trf, Ntsr2, Ghsr, Scnn1b, Ciita, Klre1, Defb36, Ly6d, Ccr7, Elane, Cd80, Fzd1, Itga5, Lpl, Cntn2, Lrp4, Nfam1, Scnn1g, Wfdc6a, Ocln, Car4, Eng, Slc11a1, Itgal, Kcnj6, Slc12a1, Ifitm3, Cyp2w1, Cd4, Tjp3, Hfe2, Folr2	657	629	19662	1.9983	0.0127749	0.00320915	0.0508478
	UP_KEYWORDS	Homeobox	24	2.99252	4.1728e-05	Tgif2lx1, Irx6, Pax7, Hoxd1, Nkx1-2, Tgif2lx2, Prop1, Rhox4d, Nkx2-2, Rhox4b, Gsx2, Gsc, Pou3f4, Rhox2c, Pknox2, Lhx5, Rhox2b, Rhox3a, Rhox12, Prrxl1, Hoxb7, Pou2f2, Skor1, Pou2f3	731	280	22680	2.65937	0.0139231	0.00175108	0.0567091
	UP_KEYWORDS	Palmitate	25	3.11721	5.45319e-05	Itgb4, Kcnip3, Ntsr2, Oprd1, Zdhhc23, Grid2ip, Zdhhc22, Drd5, BC027072, Fcer2a, Cd7, Adrb3, Kcna10, Oprl1, Adra1a, Rab40b, Syt7, Mc3r, Bsnd, Zdhhc2, Ifitm3, Efr3b, P2rx7, Rgs20, Cd4	731	304	22680	2.55148	0.0181564	0.00203384	0.074104
	GOTERM_CC_DIRECT	GO:0005886~plasma membrane	207	25.8105	5.89232e-05	Treh, Pcdhb6, Entpd2, Kcnip3, Pcdhb13, Slc6a5, Doc2a, Snx20, Ccr7, Cabp7, Cnr2, Doc2b, Gpr35, Olfr181, Pcdhb21, Slc8a2, Cldn23, Bsnd, Olfr314, Kcnj6, Efr3b, Lrrtm1, Olfr108, Cdhr3, Olfr983, Ptrf, Olfr653, Hspb1, Aplnr, Olfr876, Gabrr1, Olfr735, Ghsr, Kcnd3, Homer2, Slc9a3r1, Fzd1, Prtn3, Pcdhb4, Pcdhb2, Rgs20, Cyp2w1, Folr2, Htr5a, Tnfrsf22, Aqp12, Itgb4, Gprc6a, Crhr2, Klf9, Tectb, Scnn1b, Grm2,…	657	4874	19662	1.271	0.0201239	0.00405757	0.0803857
	GOTERM_CC_DIRECT	GO:0005887~integral component of plasma membrane	63	7.85536	7.38304e-05	Sectm1b, Oprd1, Slc6a5, Scnn1b, Avpr1b, Npffr1, Oxtr, Grm2, Kcnk6, Klre1, Ltb4r2, Kcnj4, Tcam1, Prlhr, Cd79b, Cldn11, Fpr-rs3, Cldn4, Gpr35, Slc8a2, Grm4, Bsnd, Kcnj6, Slc16a5, Celsr1, Slc5a11, Slc7a3, Slc4a9, Slco2a1, 5330417C22Rik, Chrm1, Rxfp4, Fas, Hcn3, Pmel, Kcnd3, Epha10, Drd5, Fam26e, Adrb3, Oprl1, Slc28a1, Htr2a, Adra1a, Gpr4, Slc13a5, Prph2, Scnn1g, Tacstd2, Kcnh3, Slc24a1, Gpr50, Gpr10…	657	1126	19662	1.67442	0.0251507	0.0042364	0.100713
	UP_KEYWORDS	Transmembrane helix	270	33.6658	0.000137176	Sel1l2, Entpd2, Pcdhb6, Entpd1, Dio1, Spns3, Tmem116, Abcg5, Pcdhb13, Fut1, Slc6a5, Acer2, Abca17, Scn2b, Kcnk6, Ccr7, Cd7, Cd80, Cabp7, Cnr2, Gpr35, Olfr181, Pcdhb21, Car14, Slc8a2, Cd209g, Cldn23, Muc4, Bsnd, Olfr314, Gpr25, Kcnj6, Tex28, Lrp2, Lrrtm1, Slc5a11, Olfr108, Ugt2a3, Slc4a9, Cdhr3, Olfr983, Olfr653, Aplnr, Gabrr1, Olfr876, Shisa7, Ghsr, Olfr735, Pmel, Zdhhc23, Igsf1, Sypl2, Ly6g6f, G…	731	6938	22680	1.20741	0.0450481	0.00459882	0.186313
	UP_KEYWORDS	Transmembrane	270	33.6658	0.00016482	Sel1l2, Entpd2, Pcdhb6, Entpd1, Dio1, Spns3, Tmem116, Abcg5, Pcdhb13, Fut1, Slc6a5, Acer2, Abca17, Scn2b, Kcnk6, Ccr7, Cd7, Cd80, Cabp7, Cnr2, Gpr35, Olfr181, Pcdhb21, Car14, Slc8a2, Cd209g, Cldn23, Muc4, Bsnd, Olfr314, Gpr25, Kcnj6, Tex28, Lrp2, Lrrtm1, Slc5a11, Olfr108, Ugt2a3, Slc4a9, Cdhr3, Olfr983, Olfr653, Aplnr, Gabrr1, Olfr876, Shisa7, Ghsr, Olfr735, Pmel, Zdhhc23, Igsf1, Sypl2, Ly6g6f, G…	731	6955	22680	1.20446	0.0538783	0.00502226	0.22382
	UP_KEYWORDS	Cell membrane	157	19.5761	0.000346133	Treh, Entpd2, Sectm1b, Kcnip3, Sez6l, Oprd1, Gipr, Slc6a5, Efna1, Olfr154, Avpr1b, Taar8a, Snx20, Oxtr, Ccr7, Taar7e, Cldn11, Cabp7, Cnr2, Fgd2, Doc2b, Astl, Cldn4, Gpr35, Olfr181, Slc8a2, Cldn23, Bsnd, Vipr2, Nlrp6, Olfr399, Olfr314, Hrh3, Itgal, Efr3b, Lypd3, Lrrtm1, Olfr108, Slc7a3, Car9, Cdhr3, Olfr983, Fermt1, Ptrf, Olfr653, Cdcp1, Catsper1, Aplnr, Mrap2, Gabrr1, Olfr876, Cd163, Olfr735, Ghs…	731	3759	22680	1.29584	0.109811	0.00964658	0.469501
