# Supplementary material for: Global DNA methylation remodeling during direct reprogramming of fibroblasts to neurons
Source: eLife. 2019 Jan 15;8:e40197. doi: 10.7554/eLife.40197 (PMC6333439; doi:10.7554/eLife.40197)
Supplement: Supplementary file 3. [file elife-40197-supp3.xlsx]

## Sheet: Ascl1-only
Supplementary File 3. Differentially methylated sites (DMSs) identified during direct reprogramming driven by Ascl1-alone or BAM.
Supplementary File 3A. Ascl1-only CG-DMSs
chr1	6216336	6216337
chr1	7917173	7917174
chr1	9476314	9476315
chr1	10269770	10269771
chr1	10531392	10531393
chr1	11128448	11128449
chr1	11448571	11448572
chr1	12116629	12116630
chr1	12161905	12161906
chr1	12816957	12816958
chr1	13226535	13226536
chr1	14143679	14143680
chr1	15548914	15548915
chr1	15839480	15839481
chr1	16120304	16120305
chr1	17050291	17050292
chr1	17078388	17078389
chr1	17465298	17465299
chr1	18171495	18171496
chr1	19217477	19217478
chr1	19397643	19397644
chr1	20510345	20510346
chr1	20614810	20614811
chr1	20623580	20623581
chr1	20657811	20657812
chr1	20882558	20882559
chr1	21043214	21043215
chr1	21043216	21043217
chr1	21043389	21043390
chr1	24557090	24557091
chr1	24864878	24864879
chr1	24864882	24864883
chr1	28030390	28030391
chr1	29523223	29523224
chr1	30755738	30755739
chr1	31076424	31076425
chr1	31235237	31235238
chr1	31367725	31367726
chr1	31562669	31562670
chr1	32231736	32231737
chr1	33391203	33391204
chr1	33540242	33540243
chr1	33540744	33540745
chr1	33598356	33598357
chr1	33786831	33786832
chr1	33808454	33808455
chr1	33808482	33808483
chr1	33808495	33808496
chr1	34154701	34154702
chr1	34176935	34176936
chr1	34238212	34238213
chr1	34238293	34238294
chr1	34239883	34239884
chr1	34240036	34240037
chr1	34240551	34240552
chr1	34240661	34240662
chr1	34240722	34240723
chr1	34444883	34444884
chr1	34444987	34444988
chr1	34497325	34497326
chr1	35710378	35710379
chr1	36260979	36260980
chr1	36366501	36366502
chr1	36598971	36598972
chr1	36978981	36978982
chr1	37138690	37138691
chr1	37138696	37138697
chr1	37138833	37138834
chr1	37179208	37179209
chr1	37376245	37376246
chr1	37443617	37443618
chr1	37979687	37979688
chr1	38320274	38320275
chr1	38369129	38369130
chr1	38369186	38369187
chr1	38391087	38391088
chr1	38391195	38391196
chr1	38391244	38391245
chr1	38391286	38391287
chr1	38391337	38391338
chr1	38391382	38391383
chr1	38391452	38391453
chr1	38391470	38391471
chr1	38455520	38455521
chr1	38480857	38480858
chr1	38507748	38507749
chr1	38507773	38507774
chr1	38507796	38507797
chr1	39037061	39037062
chr1	39049372	39049373
chr1	39345363	39345364
chr1	39345487	39345488
chr1	39429273	39429274
chr1	39514913	39514914
chr1	39514920	39514921
chr1	39895746	39895747
chr1	39895875	39895876
chr1	39895881	39895882
chr1	39897822	39897823
chr1	39979587	39979588
chr1	40056857	40056858
chr1	40090881	40090882
chr1	43033292	43033293
chr1	43198602	43198603
chr1	43198651	43198652
chr1	43198664	43198665
chr1	43280119	43280120
chr1	43316953	43316954
chr1	43483611	43483612
chr1	43531331	43531332
chr1	43607558	43607559
chr1	43773178	43773179
chr1	45573800	45573801
chr1	48613257	48613258
chr1	51036305	51036306
chr1	51172861	51172862
chr1	51273137	51273138
chr1	51273197	51273198
chr1	51347031	51347032
chr1	51441012	51441013
chr1	51683630	51683631
chr1	51683640	51683641
chr1	51872326	51872327
chr1	51942364	51942365
chr1	52476355	52476356
chr1	52511583	52511584
chr1	53266675	53266676
chr1	53886153	53886154
chr1	53886206	53886207
chr1	54887187	54887188
chr1	55675873	55675874
chr1	55866119	55866120
chr1	57281689	57281690
chr1	57282476	57282477
chr1	57444949	57444950
chr1	57941922	57941923
chr1	57992987	57992988
chr1	58149210	58149211
chr1	58796738	58796739
chr1	59006671	59006672
chr1	59467882	59467883
chr1	60712828	60712829
chr1	60773473	60773474
chr1	60773477	60773478
chr1	61826607	61826608
chr1	62426990	62426991
chr1	62512799	62512800
chr1	62872903	62872904
chr1	63112307	63112308
chr1	63112395	63112396
chr1	63442234	63442235
chr1	63654037	63654038
chr1	64241985	64241986
chr1	64565870	64565871
chr1	65292304	65292305
chr1	66293922	66293923
chr1	66978393	66978394
chr1	68588502	68588503
chr1	69848276	69848277
chr1	71044364	71044365
chr1	71044374	71044375
chr1	71198019	71198020
chr1	71813919	71813920
chr1	71813926	71813927
chr1	72217872	72217873
chr1	72218219	72218220
chr1	72218261	72218262
chr1	72218365	72218366
chr1	72261312	72261313
chr1	72633125	72633126
chr1	72633140	72633141
chr1	72633257	72633258
chr1	72640140	72640141
chr1	72647600	72647601
chr1	72647611	72647612
chr1	72998484	72998485
chr1	72998541	72998542
chr1	72998568	72998569
chr1	73012691	73012692
chr1	73013067	73013068
chr1	73013189	73013190
chr1	73049384	73049385
chr1	73101911	73101912
chr1	73101960	73101961
chr1	73274071	73274072
chr1	73289091	73289092
chr1	73443910	73443911
chr1	73464820	73464821
chr1	73818537	73818538
chr1	73871146	73871147
chr1	73990288	73990289
chr1	74063387	74063388
chr1	74063545	74063546
chr1	74340849	74340850
chr1	75344041	75344042
chr1	75390047	75390048
chr1	75529536	75529537
chr1	75529623	75529624
chr1	75558553	75558554
chr1	76639480	76639481
chr1	77297115	77297116
chr1	78741937	78741938
chr1	80127244	80127245
chr1	80851122	80851123
chr1	80851141	80851142
chr1	80941372	80941373
chr1	81641829	81641830
chr1	81792142	81792143
chr1	82254239	82254240
chr1	82322946	82322947
chr1	82380900	82380901
chr1	82442868	82442869
chr1	82477817	82477818
chr1	82477832	82477833
chr1	82605681	82605682
chr1	82780794	82780795
chr1	82795072	82795073
chr1	82828755	82828756
chr1	84089527	84089528
chr1	84090091	84090092
chr1	84306850	84306851
chr1	84821796	84821797
chr1	84821872	84821873
chr1	87718938	87718939
chr1	87723861	87723862
chr1	87865168	87865169
chr1	88639667	88639668
chr1	88654860	88654861
chr1	88654928	88654929
chr1	88654939	88654940
chr1	88655038	88655039
chr1	89101223	89101224
chr1	89382989	89382990
chr1	89383224	89383225
chr1	89386495	89386496
chr1	89683085	89683086
chr1	89777680	89777681
chr1	90053826	90053827
chr1	90073326	90073327
chr1	90554912	90554913
chr1	90555122	90555123
chr1	90555172	90555173
chr1	90688475	90688476
chr1	90813112	90813113
chr1	90980291	90980292
chr1	90999572	90999573
chr1	91013689	91013690
chr1	91028555	91028556
chr1	91068269	91068270
chr1	91125260	91125261
chr1	91418748	91418749
chr1	91435351	91435352
chr1	91435447	91435448
chr1	91508242	91508243
chr1	91871243	91871244
chr1	92059291	92059292
chr1	92164969	92164970
chr1	92165028	92165029
chr1	92165101	92165102
chr1	92165121	92165122
chr1	92271420	92271421
chr1	92382941	92382942
chr1	92382954	92382955
chr1	92382999	92383000
chr1	92383041	92383042
chr1	92383092	92383093
chr1	92383139	92383140
chr1	92383233	92383234
chr1	92383354	92383355
chr1	92587754	92587755
chr1	92587944	92587945
chr1	92824683	92824684
chr1	92864368	92864369
chr1	92929242	92929243
chr1	93106717	93106718
chr1	93187394	93187395
chr1	93347484	93347485
chr1	93347499	93347500
chr1	93347629	93347630
chr1	93347935	93347936
chr1	93365748	93365749
chr1	93380522	93380523
chr1	93402950	93402951
chr1	93512194	93512195
chr1	93512264	93512265
chr1	93932306	93932307
chr1	93953780	93953781
chr1	93953920	93953921
chr1	93996205	93996206
chr1	93996282	93996283
chr1	93996340	93996341
chr1	93996343	93996344
chr1	94240022	94240023
chr1	94579898	94579899
chr1	94579905	94579906
chr1	94579939	94579940
chr1	94595709	94595710
chr1	94617208	94617209
chr1	94683965	94683966
chr1	94731030	94731031
chr1	94736036	94736037
chr1	95262493	95262494
chr1	95320420	95320421
chr1	95450843	95450844
chr1	95754264	95754265
chr1	95754313	95754314
chr1	95977245	95977246
chr1	96130348	96130349
chr1	97164986	97164987
chr1	99097203	99097204
chr1	102350008	102350009
chr1	104081623	104081624
chr1	105741240	105741241
chr1	106809104	106809105
chr1	107802924	107802925
chr1	107843775	107843776
chr1	107843810	107843811
chr1	107843862	107843863
chr1	108299110	108299111
chr1	108324969	108324970
chr1	108325324	108325325
chr1	108587519	108587520
chr1	108587551	108587552
chr1	110269528	110269529
chr1	110784334	110784335
chr1	110784354	110784355
chr1	111371682	111371683
chr1	111829466	111829467
chr1	112198241	112198242
chr1	117904651	117904652
chr1	118866436	118866437
chr1	118893889	118893890
chr1	119024374	119024375
chr1	119851115	119851116
chr1	120191719	120191720
chr1	120306034	120306035
chr1	120331769	120331770
chr1	120342189	120342190
chr1	120398540	120398541
chr1	120529683	120529684
chr1	120583988	120583989
chr1	120638083	120638084
chr1	120813168	120813169
chr1	121153569	121153570
chr1	121833924	121833925
chr1	122098677	122098678
chr1	122135490	122135491
chr1	122171208	122171209
chr1	122655029	122655030
chr1	122721997	122721998
chr1	123363890	123363891
chr1	123795334	123795335
chr1	124542572	124542573
chr1	124930977	124930978
chr1	125487879	125487880
chr1	126038278	126038279
chr1	127134480	127134481
chr1	127154652	127154653
chr1	127438993	127438994
chr1	128263177	128263178
chr1	128263297	128263298
chr1	128351552	128351553
chr1	128381567	128381568
chr1	128381652	128381653
chr1	128381680	128381681
chr1	128494076	128494077
chr1	128494149	128494150
chr1	128922756	128922757
chr1	129235879	129235880
chr1	129277910	129277911
chr1	129319372	129319373
chr1	130367531	130367532
chr1	130753661	130753662
chr1	130753793	130753794
chr1	131486077	131486078
chr1	132965093	132965094
chr1	132965205	132965206
chr1	132986999	132987000
chr1	133114527	133114528
chr1	133242151	133242152
chr1	133243726	133243727
chr1	133386104	133386105
chr1	133665127	133665128
chr1	134017426	134017427
chr1	134263637	134263638
chr1	134267405	134267406
chr1	134267521	134267522
chr1	134327796	134327797
chr1	134330714	134330715
chr1	134330760	134330761
chr1	134330775	134330776
chr1	134750014	134750015
chr1	134762774	134762775
chr1	134965964	134965965
chr1	134968361	134968362
chr1	134968419	134968420
chr1	134968457	134968458
chr1	134968597	134968598
chr1	134968719	134968720
chr1	135261236	135261237
chr1	135685452	135685453
chr1	135797713	135797714
chr1	135968071	135968072
chr1	135968180	135968181
chr1	135979459	135979460
chr1	135993251	135993252
chr1	135993396	135993397
chr1	135993416	135993417
chr1	136141747	136141748
chr1	136141879	136141880
chr1	136142094	136142095
chr1	136142148	136142149
chr1	136142181	136142182
chr1	136142254	136142255
chr1	136199167	136199168
chr1	136199280	136199281
chr1	136231148	136231149
chr1	136235916	136235917
chr1	136755364	136755365
chr1	136755455	136755456
chr1	136806084	136806085
chr1	136808800	136808801
chr1	136833054	136833055
chr1	136987647	136987648
chr1	137022679	137022680
chr1	137022717	137022718
chr1	137092602	137092603
chr1	137092751	137092752
chr1	137150014	137150015
chr1	137152287	137152288
chr1	137238728	137238729
chr1	137243605	137243606
chr1	137430306	137430307
chr1	138030417	138030418
chr1	138035140	138035141
chr1	138035252	138035253
chr1	138039169	138039170
chr1	138353055	138353056
chr1	138353307	138353308
chr1	138812076	138812077
chr1	139252707	139252708
chr1	139411626	139411627
chr1	139472957	139472958
chr1	139485385	139485386
chr1	139553847	139553848
chr1	139743985	139743986
chr1	139825346	139825347
chr1	140396778	140396779
chr1	140396940	140396941
chr1	140491680	140491681
chr1	140492848	140492849
chr1	140866771	140866772
chr1	142730407	142730408
chr1	148202829	148202830
chr1	148417541	148417542
chr1	149399318	149399319
chr1	151802827	151802828
chr1	151921164	151921165
chr1	152427966	152427967
chr1	152446127	152446128
chr1	152532461	152532462
chr1	152623275	152623276
chr1	152720609	152720610
chr1	152827174	152827175
chr1	153633977	153633978
chr1	153759250	153759251
chr1	153810416	153810417
chr1	153824169	153824170
chr1	153833673	153833674
chr1	153833681	153833682
chr1	153857834	153857835
chr1	154012275	154012276
chr1	154012295	154012296
chr1	154013020	154013021
chr1	154013035	154013036
chr1	154854143	154854144
chr1	154892752	154892753
chr1	154955186	154955187
chr1	154955321	154955322
chr1	155127736	155127737
chr1	155545158	155545159
chr1	155550655	155550656
chr1	155550712	155550713
chr1	155550930	155550931
chr1	155593394	155593395
chr1	156263763	156263764
chr1	156830678	156830679
chr1	156830730	156830731
chr1	156910250	156910251
chr1	157057260	157057261
chr1	157057281	157057282
chr1	157057510	157057511
chr1	157057657	157057658
chr1	157069380	157069381
chr1	157069435	157069436
chr1	157069648	157069649
chr1	157077293	157077294
chr1	157079828	157079829
chr1	157884607	157884608
chr1	158588903	158588904
chr1	158920462	158920463
chr1	158938609	158938610
chr1	158968248	158968249
chr1	158968281	158968282
chr1	159639477	159639478
chr1	160240513	160240514
chr1	161601121	161601122
chr1	161601123	161601124
chr1	161608566	161608567
chr1	162465207	162465208
chr1	162786244	162786245
chr1	162786252	162786253
chr1	162898961	162898962
chr1	165182635	165182636
chr1	165182685	165182686
chr1	165182805	165182806
chr1	166744574	166744575
chr1	167117812	167117813
chr1	167607260	167607261
chr1	167841924	167841925
chr1	167974184	167974185
chr1	169170095	169170096
chr1	169170171	169170172
chr1	169170190	169170191
chr1	170025083	170025084
chr1	170110816	170110817
chr1	170110886	170110887
chr1	170116395	170116396
chr1	170146435	170146436
chr1	170324874	170324875
chr1	170324957	170324958
chr1	170694932	170694933
chr1	171560088	171560089
chr1	171941566	171941567
chr1	172081142	172081143
chr1	172081185	172081186
chr1	172081252	172081253
chr1	172086076	172086077
chr1	172156247	172156248
chr1	172170912	172170913
chr1	172390257	172390258
chr1	172397099	172397100
chr1	172586413	172586414
chr1	172588154	172588155
chr1	172588173	172588174
chr1	172588213	172588214
chr1	172588244	172588245
chr1	172600566	172600567
chr1	172600584	172600585
chr1	172604496	172604497
chr1	172604554	172604555
chr1	172604621	172604622
chr1	172609317	172609318
chr1	172721265	172721266
chr1	173510306	173510307
chr1	173609985	173609986
chr1	174158485	174158486
chr1	175342338	175342339
chr1	176102915	176102916
chr1	176288234	176288235
chr1	177603972	177603973
chr1	177603994	177603995
chr1	177604256	177604257
chr1	177619876	177619877
chr1	178127413	178127414
chr1	178178457	178178458
chr1	178285495	178285496
chr1	178705000	178705001
chr1	178863598	178863599
chr1	178863734	178863735
chr1	178946254	178946255
chr1	178957551	178957552
chr1	179080537	179080538
chr1	179080728	179080729
chr1	179374799	179374800
chr1	179375322	179375323
chr1	179375785	179375786
chr1	179375820	179375821
chr1	179503606	179503607
chr1	179564537	179564538
chr1	179576643	179576644
chr1	180288114	180288115
chr1	180470683	180470684
chr1	180482435	180482436
chr1	180482589	180482590
chr1	180520899	180520900
chr1	180721793	180721794
chr1	180984667	180984668
chr1	181168885	181168886
chr1	181518509	181518510
chr1	181518578	181518579
chr1	181793629	181793630
chr1	181842887	181842888
chr1	182321055	182321056
chr1	182321070	182321071
chr1	182392702	182392703
chr1	182392707	182392708
chr1	183203860	183203861
chr1	183288325	183288326
chr1	183465799	183465800
chr1	183480122	183480123
chr1	183480195	183480196
chr1	183482871	183482872
chr1	183928120	183928121
chr1	183928132	183928133
chr1	183952058	183952059
chr1	184046443	184046444
chr1	184654711	184654712
chr1	184654720	184654721
chr1	185493316	185493317
chr1	185617698	185617699
chr1	185728668	185728669
chr1	185802549	185802550
chr1	185994965	185994966
chr1	186472055	186472056
chr1	186499481	186499482
chr1	186544223	186544224
chr1	187565473	187565474
chr1	187565490	187565491
chr1	188411284	188411285
chr1	188459051	188459052
chr1	188459069	188459070
chr1	188459076	188459077
chr1	188459079	188459080
chr1	188459173	188459174
chr1	188506620	188506621
chr1	188506732	188506733
chr1	188519149	188519150
chr1	188519216	188519217
chr1	189760353	189760354
chr1	189882070	189882071
chr1	189917749	189917750
chr1	190292190	190292191
chr1	190292288	190292289
chr1	190292290	190292291
chr1	190292377	190292378
chr1	190292390	190292391
chr1	190292392	190292393
chr1	190889432	190889433
chr1	191011881	191011882
chr1	191011984	191011985
chr1	191682281	191682282
chr1	192694828	192694829
chr1	192788977	192788978
chr1	192789154	192789155
chr1	192796500	192796501
chr1	192811372	192811373
chr1	193485599	193485600
chr1	194077188	194077189
chr1	194368030	194368031
chr1	194368149	194368150
chr1	194381897	194381898
chr1	194382152	194382153
chr1	194751729	194751730
chr1	195051841	195051842
chr1	195142198	195142199
chr1	195143601	195143602
chr1	195176424	195176425
chr1	195413240	195413241
chr1	196404710	196404711
chr1	196415369	196415370
chr1	196449035	196449036
chr1	196582804	196582805
chr10	3160205	3160206
chr10	3196627	3196628
chr10	4445648	4445649
chr10	4445718	4445719
chr10	5142350	5142351
chr10	5142375	5142376
chr10	5142426	5142427
chr10	5142509	5142510
chr10	5142518	5142519
chr10	5142528	5142529
chr10	5235490	5235491
chr10	5277939	5277940
chr10	5277993	5277994
chr10	5305200	5305201
chr10	6367213	6367214
chr10	6640153	6640154
chr10	6650751	6650752
chr10	6650835	6650836
chr10	6650844	6650845
chr10	6650922	6650923
chr10	6651042	6651043
chr10	6931386	6931387
chr10	7581660	7581661
chr10	8148987	8148988
chr10	8149110	8149111
chr10	8219379	8219380
chr10	8951703	8951704
chr10	9065281	9065282
chr10	11561502	11561503
chr10	11677449	11677450
chr10	11910423	11910424
chr10	12202851	12202852
chr10	12202999	12203000
chr10	12203677	12203678
chr10	12215069	12215070
chr10	12456889	12456890
chr10	12536928	12536929
chr10	12541241	12541242
chr10	12541330	12541331
chr10	12552188	12552189
chr10	12552271	12552272
chr10	12552407	12552408
chr10	12553541	12553542
chr10	12553545	12553546
chr10	12697810	12697811
chr10	12697872	12697873
chr10	12697932	12697933
chr10	12701234	12701235
chr10	12855774	12855775
chr10	13570084	13570085
chr10	13710867	13710868
chr10	13802380	13802381
chr10	14355172	14355173
chr10	14509921	14509922
chr10	14905857	14905858
chr10	15843932	15843933
chr10	16355446	16355447
chr10	16355476	16355477
chr10	16915864	16915865
chr10	16915928	16915929
chr10	16922716	16922717
chr10	17319802	17319803
chr10	17447073	17447074
chr10	17447079	17447080
chr10	17527903	17527904
chr10	17527976	17527977
chr10	17957259	17957260
chr10	18131329	18131330
chr10	18198259	18198260
chr10	18246205	18246206
chr10	18246212	18246213
chr10	18416394	18416395
chr10	18420239	18420240
chr10	18610033	18610034
chr10	18888475	18888476
chr10	18888563	18888564
chr10	21379537	21379538
chr10	21379542	21379543
chr10	21503500	21503501
chr10	21503848	21503849
chr10	21552309	21552310
chr10	21806138	21806139
chr10	22047351	22047352
chr10	22901704	22901705
chr10	22907535	22907536
chr10	22931349	22931350
chr10	22931384	22931385
chr10	22934478	22934479
chr10	23066717	23066718
chr10	23397138	23397139
chr10	24625302	24625303
chr10	25001906	25001907
chr10	25005271	25005272
chr10	25031832	25031833
chr10	25031924	25031925
chr10	25074463	25074464
chr10	25272892	25272893
chr10	25317175	25317176
chr10	25414191	25414192
chr10	25414322	25414323
chr10	25602685	25602686
chr10	25602793	25602794
chr10	25649540	25649541
chr10	25839418	25839419
chr10	25839516	25839517
chr10	25839831	25839832
chr10	29754580	29754581
chr10	29754639	29754640
chr10	30232493	30232494
chr10	30467265	30467266
chr10	30843077	30843078
chr10	31186275	31186276
chr10	31235975	31235976
chr10	31312901	31312902
chr10	31313054	31313055
chr10	32793117	32793118
chr10	33907935	33907936
chr10	34264412	34264413
chr10	34264698	34264699
chr10	34624314	34624315
chr10	36618216	36618217
chr10	37532491	37532492
chr10	38706019	38706020
chr10	38961650	38961651
chr10	39160499	39160500
chr10	39237256	39237257
chr10	39237336	39237337
chr10	39237361	39237362
chr10	40567416	40567417
chr10	40601215	40601216
chr10	40612826	40612827
chr10	40924558	40924559
chr10	40924641	40924642
chr10	41000133	41000134
chr10	41318091	41318092
chr10	41828692	41828693
chr10	41968702	41968703
chr10	42634093	42634094
chr10	42742409	42742410
chr10	42742484	42742485
chr10	42748064	42748065
chr10	42848463	42848464
chr10	43113752	43113753
chr10	43466056	43466057
chr10	44719591	44719592
chr10	44823208	44823209
chr10	44823212	44823213
chr10	45031507	45031508
chr10	46178667	46178668
chr10	47088035	47088036
chr10	49157148	49157149
chr10	49756110	49756111
chr10	50940952	50940953
chr10	51231660	51231661
chr10	51681350	51681351
chr10	52895829	52895830
chr10	53189551	53189552
chr10	53645340	53645341
chr10	55020148	55020149
chr10	56105527	56105528
chr10	56321076	56321077
chr10	57292172	57292173
chr10	57292258	57292259
chr10	57292313	57292314
chr10	57857130	57857131
chr10	57859524	57859525
chr10	57859561	57859562
chr10	57859587	57859588
chr10	57864625	57864626
chr10	57864891	57864892
chr10	58238997	58238998
chr10	58535658	58535659
chr10	58642606	58642607
chr10	58817692	58817693
chr10	58983741	58983742
chr10	59178030	59178031
chr10	59228174	59228175
chr10	59276692	59276693
chr10	59276745	59276746
chr10	59276752	59276753
chr10	59276771	59276772
chr10	59635918	59635919
chr10	59660574	59660575
chr10	59664068	59664069
chr10	59748158	59748159
chr10	60794044	60794045
chr10	60891275	60891276
chr10	61210182	61210183
chr10	61210234	61210235
chr10	61237777	61237778
chr10	61539047	61539048
chr10	61655555	61655556
chr10	61783326	61783327
chr10	62384791	62384792
chr10	63402750	63402751
chr10	65805840	65805841
chr10	66282135	66282136
chr10	66282396	66282397
chr10	66282408	66282409
chr10	66406928	66406929
chr10	66481788	66481789
chr10	66528854	66528855
chr10	67028677	67028678
chr10	67299366	67299367
chr10	67309197	67309198
chr10	67564301	67564302
chr10	67572856	67572857
chr10	67577200	67577201
chr10	67602758	67602759
chr10	67602782	67602783
chr10	67610785	67610786
chr10	68419513	68419514
chr10	68419540	68419541
chr10	68419585	68419586
chr10	68424069	68424070
chr10	68797821	68797822
chr10	69047151	69047152
chr10	69199193	69199194
chr10	69277202	69277203
chr10	69292182	69292183
chr10	69493119	69493120
chr10	69523145	69523146
chr10	69523160	69523161
chr10	69534274	69534275
chr10	69940562	69940563
chr10	69940774	69940775
chr10	69940791	69940792
chr10	69962280	69962281
chr10	69993042	69993043
chr10	70061036	70061037
chr10	70272383	70272384
chr10	70941916	70941917
chr10	71292575	71292576
chr10	72759567	72759568
chr10	72759607	72759608
chr10	72776961	72776962
chr10	72776969	72776970
chr10	73245913	73245914
chr10	73620773	73620774
chr10	74552433	74552434
chr10	74554354	74554355
chr10	74554600	74554601
chr10	74554617	74554618
chr10	74580225	74580226
chr10	74584162	74584163
chr10	74687074	74687075
chr10	74760307	74760308
chr10	74910367	74910368
chr10	74910514	74910515
chr10	74913842	74913843
chr10	74913904	74913905
chr10	75167393	75167394
chr10	75167426	75167427
chr10	75407392	75407393
chr10	76464464	76464465
chr10	76609795	76609796
chr10	76630547	76630548
chr10	76689900	76689901
chr10	76710509	76710510
chr10	76732494	76732495
chr10	76927389	76927390
chr10	77685581	77685582
chr10	77786321	77786322
chr10	77786429	77786430
chr10	77824790	77824791
chr10	77902976	77902977
chr10	77942060	77942061
chr10	79391982	79391983
chr10	79397472	79397473
chr10	79408770	79408771
chr10	79442799	79442800
chr10	79553520	79553521
chr10	79554442	79554443
chr10	79554459	79554460
chr10	79554485	79554486
chr10	79554489	79554490
chr10	79784288	79784289
chr10	80199624	80199625
chr10	80236676	80236677
chr10	80262585	80262586
chr10	80376936	80376937
chr10	80376994	80376995
chr10	80377222	80377223
chr10	80377341	80377342
chr10	80535261	80535262
chr10	80535305	80535306
chr10	80582586	80582587
chr10	80582694	80582695
chr10	80795204	80795205
chr10	80898486	80898487
chr10	82136924	82136925
chr10	82139922	82139923
chr10	82259421	82259422
chr10	82525129	82525130
chr10	82525344	82525345
chr10	82532523	82532524
chr10	82558232	82558233
chr10	82558254	82558255
chr10	82579998	82579999
chr10	82606048	82606049
chr10	83342078	83342079
chr10	83369421	83369422
chr10	83369464	83369465
chr10	83369719	83369720
chr10	83447989	83447990
chr10	83448003	83448004
chr10	83489676	83489677
chr10	83552286	83552287
chr10	83701036	83701037
chr10	83701053	83701054
chr10	83820831	83820832
chr10	83821040	83821041
chr10	83865105	83865106
chr10	83876064	83876065
chr10	83876334	83876335
chr10	83910341	83910342
chr10	83912780	83912781
chr10	84426710	84426711
chr10	84479222	84479223
chr10	84490799	84490800
chr10	84991996	84991997
chr10	85002336	85002337
chr10	85118903	85118904
chr10	85212868	85212869
chr10	85784087	85784088
chr10	85784089	85784090
chr10	85784171	85784172
chr10	85784193	85784194
chr10	85784209	85784210
chr10	86291598	86291599
chr10	86291723	86291724
chr10	86335105	86335106
chr10	86353415	86353416
chr10	86353507	86353508
chr10	87198785	87198786
chr10	87198951	87198952
chr10	87531986	87531987
chr10	87531998	87531999
chr10	88770711	88770712
chr10	89139444	89139445
chr10	89139457	89139458
chr10	89139574	89139575
chr10	89958075	89958076
chr10	90009660	90009661
chr10	90261587	90261588
chr10	90409970	90409971
chr10	90423243	90423244
chr10	91445137	91445138
chr10	91970855	91970856
chr10	92166548	92166549
chr10	92300509	92300510
chr10	92724790	92724791
chr10	92736053	92736054
chr10	92738126	92738127
chr10	92738156	92738157
chr10	92738706	92738707
chr10	92738713	92738714
chr10	92738744	92738745
chr10	92738848	92738849
chr10	93501116	93501117
chr10	93592587	93592588
chr10	93592597	93592598
chr10	93592664	93592665
chr10	93592727	93592728
chr10	93592807	93592808
chr10	93653291	93653292
chr10	93672546	93672547
chr10	93672703	93672704
chr10	93925680	93925681
chr10	93989718	93989719
chr10	93989819	93989820
chr10	94013623	94013624
chr10	94030715	94030716
chr10	94030720	94030721
chr10	94030787	94030788
chr10	94030848	94030849
chr10	94030860	94030861
chr10	94030898	94030899
chr10	94030917	94030918
chr10	94030921	94030922
chr10	94267546	94267547
chr10	94592507	94592508
chr10	94602534	94602535
chr10	94602538	94602539
chr10	94743117	94743118
chr10	94765169	94765170
chr10	95653249	95653250
chr10	95653350	95653351
chr10	95653393	95653394
chr10	95653403	95653404
chr10	95653494	95653495
chr10	96043119	96043120
chr10	96105673	96105674
chr10	96105703	96105704
chr10	96291329	96291330
chr10	96291414	96291415
chr10	97796602	97796603
chr10	97796700	97796701
chr10	98099856	98099857
chr10	98197008	98197009
chr10	98197087	98197088
chr10	99485045	99485046
chr10	104534096	104534097
chr10	104544046	104544047
chr10	105076110	105076111
chr10	105288260	105288261
chr10	106953948	106953949
chr10	107536917	107536918
chr10	107571051	107571052
chr10	108367536	108367537
chr10	108367545	108367546
chr10	109106262	109106263
chr10	109629274	109629275
chr10	110390064	110390065
chr10	110390105	110390106
chr10	110390389	110390390
chr10	110957874	110957875
chr10	110975375	110975376
chr10	111096251	111096252
chr10	111158340	111158341
chr10	111373823	111373824
chr10	111374008	111374009
chr10	111386307	111386308
chr10	112620188	112620189
chr10	113454914	113454915
chr10	116532374	116532375
chr10	117217149	117217150
chr10	117217195	117217196
chr10	117217215	117217216
chr10	117916412	117916413
chr10	118077352	118077353
chr10	118077354	118077355
chr10	118077643	118077644
chr10	118268481	118268482
chr10	118542574	118542575
chr10	119500799	119500800
chr10	120273585	120273586
chr10	120273638	120273639
chr10	120273694	120273695
chr10	120288923	120288924
chr10	120823673	120823674
chr10	120869904	120869905
chr10	120870261	120870262
chr10	121291335	121291336
chr10	121291373	121291374
chr10	121466191	121466192
chr10	122138858	122138859
chr10	122279102	122279103
chr10	122279234	122279235
chr10	122279271	122279272
chr10	122282734	122282735
chr10	122282781	122282782
chr10	122282822	122282823
chr10	122283052	122283053
chr10	122428228	122428229
chr10	122428230	122428231
chr10	122469310	122469311
chr10	122469400	122469401
chr10	122469446	122469447
chr10	122593699	122593700
chr10	125130689	125130690
chr10	125599126	125599127
chr10	125895358	125895359
chr10	125895771	125895772
chr10	126531479	126531480
chr10	126531734	126531735
chr10	126531744	126531745
chr10	127097118	127097119
chr10	127478190	127478191
chr10	127727783	127727784
chr10	127873483	127873484
chr10	127873580	127873581
chr10	127873600	127873601
chr10	127873602	127873603
chr10	127873627	127873628
chr10	127873746	127873747
chr10	128359391	128359392
chr10	128359547	128359548
chr10	129152152	129152153
chr10	129974575	129974576
chr11	3425769	3425770
chr11	3426350	3426351
chr11	3427163	3427164
chr11	3624052	3624053
chr11	3747107	3747108
chr11	4046620	4046621
chr11	4092140	4092141
chr11	4092205	4092206
chr11	4191735	4191736
chr11	4191796	4191797
chr11	4196809	4196810
chr11	4562372	4562373
chr11	4671969	4671970
chr11	4732943	4732944
chr11	5089472	5089473
chr11	5155849	5155850
chr11	5177750	5177751
chr11	5177837	5177838
chr11	5247414	5247415
chr11	5632584	5632585
chr11	5632665	5632666
chr11	5632690	5632691
chr11	5639090	5639091
chr11	5740482	5740483
chr11	5740488	5740489
chr11	5793546	5793547
chr11	6019348	6019349
chr11	6019400	6019401
chr11	6019457	6019458
chr11	6056809	6056810
chr11	6304821	6304822
chr11	6550764	6550765
chr11	6550784	6550785
chr11	7086120	7086121
chr11	8035095	8035096
chr11	8340850	8340851
chr11	8356964	8356965
chr11	8475295	8475296
chr11	8487150	8487151
chr11	8580875	8580876
chr11	8681614	8681615
chr11	8682711	8682712
chr11	8682726	8682727
chr11	8703337	8703338
chr11	8986506	8986507
chr11	9307036	9307037
chr11	11724315	11724316
chr11	11724689	11724690
chr11	11744730	11744731
chr11	11755919	11755920
chr11	11755947	11755948
chr11	11756966	11756967
chr11	11757028	11757029
chr11	11757037	11757038
chr11	11897198	11897199
chr11	12131441	12131442
chr11	12132530	12132531
chr11	12132533	12132534
chr11	12294345	12294346
chr11	12363769	12363770
chr11	14143374	14143375
chr11	14415347	14415348
chr11	16065027	16065028
chr11	16296366	16296367
chr11	16716652	16716653
chr11	16732255	16732256
chr11	16732389	16732390
chr11	16732412	16732413
chr11	16841646	16841647
chr11	16841662	16841663
chr11	17590653	17590654
chr11	18852007	18852008
chr11	19005757	19005758
chr11	19104280	19104281
chr11	20503225	20503226
chr11	20572708	20572709
chr11	20633654	20633655
chr11	21212389	21212390
chr11	21238052	21238053
chr11	22418578	22418579
chr11	22811938	22811939
chr11	22878976	22878977
chr11	23210535	23210536
chr11	24010273	24010274
chr11	24247409	24247410
chr11	24367530	24367531
chr11	25616276	25616277
chr11	25801868	25801869
chr11	29030447	29030448
chr11	29538526	29538527
chr11	29674446	29674447
chr11	29674609	29674610
chr11	29689234	29689235
chr11	29708121	29708122
chr11	30053731	30053732
chr11	30061533	30061534
chr11	30061982	30061983
chr11	30151305	30151306
chr11	30151313	30151314
chr11	30156529	30156530
chr11	30156658	30156659
chr11	30688647	30688648
chr11	31072164	31072165
chr11	31429796	31429797
chr11	31442855	31442856
chr11	31464866	31464867
chr11	31475200	31475201
chr11	31618569	31618570
chr11	31630459	31630460
chr11	31707918	31707919
chr11	31731019	31731020
chr11	32288283	32288284
chr11	32288301	32288302
chr11	32293218	32293219
chr11	32294287	32294288
chr11	32519267	32519268
chr11	32519285	32519286
chr11	32576953	32576954
chr11	33134321	33134322
chr11	33648949	33648950
chr11	33786747	33786748
chr11	34236125	34236126
chr11	34420387	34420388
chr11	34429220	34429221
chr11	35045799	35045800
chr11	35097412	35097413
chr11	35097676	35097677
chr11	35380693	35380694
chr11	35415356	35415357
chr11	35691987	35691988
chr11	35702295	35702296
chr11	35702301	35702302
chr11	35702338	35702339
chr11	35702396	35702397
chr11	35702423	35702424
chr11	35702449	35702450
chr11	35702464	35702465
chr11	35746879	35746880
chr11	35989925	35989926
chr11	36186240	36186241
chr11	36346426	36346427
chr11	37679890	37679891
chr11	40903530	40903531
chr11	41865719	41865720
chr11	42463720	42463721
chr11	42875955	42875956
chr11	42875976	42875977
chr11	42981138	42981139
chr11	43703172	43703173
chr11	43740862	43740863
chr11	43816314	43816315
chr11	44045704	44045705
chr11	44132854	44132855
chr11	44343993	44343994
chr11	44714251	44714252
chr11	44834305	44834306
chr11	44917041	44917042
chr11	45098487	45098488
chr11	45580811	45580812
chr11	45580873	45580874
chr11	45879208	45879209
chr11	45941104	45941105
chr11	45941153	45941154
chr11	45941158	45941159
chr11	46047610	46047611
chr11	46047670	46047671
chr11	47061366	47061367
chr11	48124279	48124280
chr11	49344056	49344057
chr11	49572337	49572338
chr11	50146948	50146949
chr11	51205272	51205273
chr11	51205279	51205280
chr11	51441718	51441719
chr11	51442483	51442484
chr11	51457548	51457549
chr11	51756721	51756722
chr11	51756734	51756735
chr11	51899960	51899961
chr11	51899962	51899963
chr11	52362394	52362395
chr11	52362434	52362435
chr11	52375016	52375017
chr11	52478409	52478410
chr11	53361991	53361992
chr11	53603049	53603050
chr11	53930115	53930116
chr11	53935932	53935933
chr11	53935956	53935957
chr11	53935980	53935981
chr11	53936100	53936101
chr11	54149951	54149952
chr11	54406446	54406447
chr11	54590312	54590313
chr11	54590410	54590411
chr11	54719594	54719595
chr11	54828966	54828967
chr11	54829523	54829524
chr11	55075892	55075893
chr11	55650800	55650801
chr11	55658539	55658540
chr11	56530538	56530539
chr11	57429125	57429126
chr11	57470465	57470466
chr11	57515033	57515034
chr11	57515053	57515054
chr11	57515076	57515077
chr11	57748225	57748226
chr11	58127703	58127704
chr11	58794912	58794913
chr11	58945037	58945038
chr11	58975042	58975043
chr11	59125789	59125790
chr11	59136893	59136894
chr11	59241771	59241772
chr11	59344476	59344477
chr11	59344517	59344518
chr11	59344586	59344587
chr11	59449729	59449730
chr11	59450129	59450130
chr11	59508163	59508164
chr11	59522037	59522038
chr11	59572792	59572793
chr11	59737909	59737910
chr11	59872080	59872081
chr11	59955128	59955129
chr11	59996855	59996856
chr11	60046863	60046864
chr11	60046910	60046911
chr11	60125122	60125123
chr11	60133214	60133215
chr11	60291684	60291685
chr11	60601496	60601497
chr11	60749308	60749309
chr11	60840690	60840691
chr11	61595630	61595631
chr11	62079335	62079336
chr11	62079397	62079398
chr11	62669658	62669659
chr11	62811282	62811283
chr11	62916928	62916929
chr11	62916941	62916942
chr11	63351388	63351389
chr11	63811191	63811192
chr11	64332068	64332069
chr11	64441011	64441012
chr11	64812113	64812114
chr11	64938615	64938616
chr11	65991514	65991515
chr11	66814508	66814509
chr11	66888526	66888527
chr11	66893493	66893494
chr11	66893514	66893515
chr11	67012980	67012981
chr11	67013366	67013367
chr11	67862946	67862947
chr11	67863441	67863442
chr11	67939596	67939597
chr11	67939675	67939676
chr11	67939699	67939700
chr11	67939839	67939840
chr11	68057926	68057927
chr11	68058471	68058472
chr11	68281146	68281147
chr11	68561752	68561753
chr11	68561827	68561828
chr11	68927645	68927646
chr11	69175694	69175695
chr11	69442626	69442627
chr11	69870694	69870695
chr11	69881846	69881847
chr11	70591519	70591520
chr11	70661693	70661694
chr11	71126117	71126118
chr11	71485715	71485716
chr11	71581382	71581383
chr11	71946764	71946765
chr11	72047745	72047746
chr11	72738801	72738802
chr11	72742220	72742221
chr11	74261569	74261570
chr11	74261749	74261750
chr11	74451150	74451151
chr11	74561629	74561630
chr11	74561654	74561655
chr11	74906393	74906394
chr11	75026072	75026073
chr11	75073763	75073764
chr11	75073964	75073965
chr11	75081726	75081727
chr11	75084565	75084566
chr11	75461653	75461654
chr11	75660288	75660289
chr11	75888386	75888387
chr11	76248777	76248778
chr11	76259217	76259218
chr11	76278339	76278340
chr11	76670941	76670942
chr11	76674790	76674791
chr11	76674796	76674797
chr11	77260469	77260470
chr11	77260617	77260618
chr11	77643087	77643088
chr11	77650041	77650042
chr11	77771868	77771869
chr11	77966748	77966749
chr11	78053772	78053773
chr11	78053805	78053806
chr11	78053830	78053831
chr11	78053998	78053999
chr11	78228575	78228576
chr11	78611024	78611025
chr11	78611026	78611027
chr11	78611028	78611029
chr11	78611030	78611031
chr11	78611050	78611051
chr11	78611062	78611063
chr11	78611074	78611075
chr11	78611078	78611079
chr11	78611092	78611093
chr11	78611098	78611099
chr11	78611116	78611117
chr11	78861059	78861060
chr11	78868738	78868739
chr11	78868789	78868790
chr11	78868872	78868873
chr11	78868899	78868900
chr11	78868904	78868905
chr11	78893721	78893722
chr11	78893764	78893765
chr11	78956016	78956017
chr11	78958380	78958381
chr11	79267343	79267344
chr11	79267421	79267422
chr11	79340770	79340771
chr11	79388996	79388997
chr11	79389038	79389039
chr11	79389054	79389055
chr11	79389091	79389092
chr11	79389097	79389098
chr11	79389162	79389163
chr11	79458401	79458402
chr11	79491779	79491780
chr11	79523923	79523924
chr11	79533977	79533978
chr11	79606431	79606432
chr11	79699813	79699814
chr11	80098543	80098544
chr11	80098558	80098559
chr11	80125054	80125055
chr11	80322304	80322305
chr11	80322529	80322530
chr11	80322648	80322649
chr11	80325838	80325839
chr11	80325863	80325864
chr11	80326151	80326152
chr11	80326406	80326407
chr11	80517546	80517547
chr11	80651526	80651527
chr11	80684962	80684963
chr11	80925811	80925812
chr11	83890623	83890624
chr11	84248569	84248570
chr11	84315904	84315905
chr11	84506353	84506354
chr11	84724141	84724142
chr11	84724144	84724145
chr11	84724158	84724159
chr11	86391387	86391388
chr11	86558307	86558308
chr11	86558326	86558327
chr11	87218342	87218343
chr11	87292395	87292396
chr11	87494438	87494439
chr11	87945638	87945639
chr11	87945925	87945926
chr11	87964853	87964854
chr11	87969266	87969267
chr11	87972281	87972282
chr11	88066677	88066678
chr11	88162424	88162425
chr11	88162468	88162469
chr11	88200689	88200690
chr11	88215062	88215063
chr11	88215121	88215122
chr11	88278176	88278177
chr11	88321674	88321675
chr11	88323896	88323897
chr11	88323988	88323989
chr11	88362936	88362937
chr11	88373107	88373108
chr11	88516258	88516259
chr11	88571268	88571269
chr11	88571756	88571757
chr11	88710536	88710537
chr11	88871187	88871188
chr11	88917432	88917433
chr11	89091322	89091323
chr11	89234363	89234364
chr11	89809312	89809313
chr11	90094258	90094259
chr11	90142598	90142599
chr11	92906540	92906541
chr11	93047128	93047129
chr11	93135256	93135257
chr11	93690692	93690693
chr11	93996161	93996162
chr11	94054711	94054712
chr11	94090664	94090665
chr11	94268452	94268453
chr11	94832359	94832360
chr11	94940713	94940714
chr11	94972892	94972893
chr11	95166733	95166734
chr11	95218203	95218204
chr11	95231341	95231342
chr11	95231406	95231407
chr11	95231474	95231475
chr11	95231666	95231667
chr11	95365650	95365651
chr11	95436415	95436416
chr11	95703351	95703352
chr11	96624693	96624694
chr11	97232112	97232113
chr11	97328293	97328294
chr11	97404752	97404753
chr11	97472710	97472711
chr11	97582963	97582964
chr11	97675201	97675202
chr11	97675246	97675247
chr11	97675466	97675467
chr11	97675573	97675574
chr11	97675576	97675577
chr11	97896355	97896356
chr11	97896379	97896380
chr11	98456977	98456978
chr11	98460284	98460285
chr11	98460312	98460313
chr11	98570373	98570374
chr11	98792506	98792507
chr11	99008821	99008822
chr11	99057992	99057993
chr11	99194924	99194925
chr11	99194934	99194935
chr11	99886629	99886630
chr11	99907725	99907726
chr11	99907773	99907774
chr11	100251600	100251601
chr11	100251624	100251625
chr11	100432628	100432629
chr11	100456109	100456110
chr11	100456160	100456161
chr11	100490203	100490204
chr11	100490266	100490267
chr11	100490319	100490320
chr11	100590022	100590023
chr11	100602855	100602856
chr11	100735871	100735872
chr11	100982262	100982263
chr11	101358421	101358422
chr11	101358504	101358505
chr11	101358509	101358510
chr11	101387377	101387378
chr11	101387419	101387420
chr11	101750265	101750266
chr11	102076015	102076016
chr11	102076019	102076020
chr11	102080896	102080897
chr11	102122139	102122140
chr11	102294314	102294315
chr11	102294316	102294317
chr11	102294332	102294333
chr11	102371689	102371690
chr11	102721327	102721328
chr11	102721390	102721391
chr11	102721423	102721424
chr11	102721426	102721427
chr11	102811722	102811723
chr11	102911546	102911547
chr11	102911686	102911687
chr11	102929169	102929170
chr11	102929314	102929315
chr11	102981710	102981711
chr11	102981890	102981891
chr11	103038802	103038803
chr11	103186151	103186152
chr11	103270431	103270432
chr11	103665602	103665603
chr11	103680135	103680136
chr11	104133440	104133441
chr11	104133512	104133513
chr11	104133777	104133778
chr11	104133826	104133827
chr11	104133836	104133837
chr11	105199977	105199978
chr11	105200003	105200004
chr11	105200120	105200121
chr11	105200165	105200166
chr11	105223252	105223253
chr11	105313076	105313077
chr11	105766947	105766948
chr11	105767064	105767065
chr11	105964447	105964448
chr11	106462547	106462548
chr11	106684296	106684297
chr11	106684359	106684360
chr11	106684393	106684394
chr11	106684449	106684450
chr11	106902883	106902884
chr11	106903616	106903617
chr11	106908180	106908181
chr11	106908184	106908185
chr11	107016686	107016687
chr11	107147144	107147145
chr11	107816069	107816070
chr11	108123227	108123228
chr11	108613914	108613915
chr11	108758501	108758502
chr11	108763085	108763086
chr11	108763141	108763142
chr11	109209039	109209040
chr11	109431285	109431286
chr11	109449213	109449214
chr11	109481882	109481883
chr11	109481916	109481917
chr11	109509901	109509902
chr11	109509946	109509947
chr11	109721246	109721247
chr11	110360122	110360123
chr11	110406107	110406108
chr11	111066674	111066675
chr11	111312399	111312400
chr11	111312437	111312438
chr11	112312839	112312840
chr11	112312847	112312848
chr11	112312851	112312852
chr11	112350775	112350776
chr11	112777424	112777425
chr11	112777547	112777548
chr11	112851722	112851723
chr11	113081099	113081100
chr11	113100463	113100464
chr11	113194860	113194861
chr11	113221702	113221703
chr11	113400882	113400883
chr11	113535045	113535046
chr11	113535222	113535223
chr11	113535253	113535254
chr11	113855944	113855945
chr11	113878305	113878306
chr11	113905068	113905069
chr11	114266013	114266014
chr11	114546495	114546496
chr11	114565759	114565760
chr11	114565772	114565773
chr11	114592833	114592834
chr11	114636610	114636611
chr11	115069663	115069664
chr11	115070258	115070259
chr11	115107864	115107865
chr11	115107869	115107870
chr11	115350069	115350070
chr11	115378427	115378428
chr11	115469835	115469836
chr11	115469862	115469863
chr11	115469869	115469870
chr11	115470012	115470013
chr11	115540270	115540271
chr11	115540294	115540295
chr11	115540298	115540299
chr11	115540414	115540415
chr11	115611383	115611384
chr11	115611389	115611390
chr11	115640829	115640830
chr11	115736736	115736737
chr11	115772384	115772385
chr11	115772507	115772508
chr11	115772594	115772595
chr11	116157505	116157506
chr11	116157699	116157700
chr11	116220764	116220765
chr11	116459645	116459646
chr11	116459657	116459658
chr11	116542573	116542574
chr11	116542670	116542671
chr11	116686861	116686862
chr11	116942630	116942631
chr11	117015040	117015041
chr11	117029128	117029129
chr11	117029726	117029727
chr11	117077666	117077667
chr11	117336501	117336502
chr11	117336575	117336576
chr11	117610862	117610863
chr11	117610896	117610897
chr11	117663110	117663111
chr11	117663117	117663118
chr11	117690422	117690423
chr11	117739296	117739297
chr11	117812917	117812918
chr11	117995828	117995829
chr11	118034174	118034175
chr11	118036305	118036306
chr11	118041182	118041183
chr11	118041278	118041279
chr11	118041280	118041281
chr11	118041303	118041304
chr11	118073237	118073238
chr11	118088507	118088508
chr11	118088595	118088596
chr11	118211138	118211139
chr11	118312782	118312783
chr11	118414635	118414636
chr11	118609951	118609952
chr11	118967425	118967426
chr11	119076864	119076865
chr11	119202314	119202315
chr11	119357686	119357687
chr11	119357709	119357710
chr11	119384321	119384322
chr11	119486991	119486992
chr11	119493840	119493841
chr11	119567204	119567205
chr11	119567253	119567254
chr11	119678574	119678575
chr11	119685833	119685834
chr11	119685836	119685837
chr11	119709033	119709034
chr11	119709125	119709126
chr11	119735783	119735784
chr11	119740998	119740999
chr11	119741087	119741088
chr11	119741120	119741121
chr11	119798727	119798728
chr11	119874137	119874138
chr11	120025932	120025933
chr11	120046745	120046746
chr11	120046896	120046897
chr11	120158138	120158139
chr11	120159859	120159860
chr11	120382519	120382520
chr11	120382593	120382594
chr11	120399967	120399968
chr11	120713495	120713496
chr11	120718788	120718789
chr11	121176366	121176367
chr11	121208515	121208516
chr12	3283108	3283109
chr12	3350593	3350594
chr12	3430351	3430352
chr12	3725140	3725141
chr12	3841471	3841472
chr12	3862109	3862110
chr12	3947569	3947570
chr12	4285475	4285476
chr12	4488745	4488746
chr12	4508912	4508913
chr12	4595602	4595603
chr12	4595640	4595641
chr12	5136230	5136231
chr12	5136232	5136233
chr12	5343214	5343215
chr12	8441318	8441319
chr12	8441345	8441346
chr12	8461373	8461374
chr12	8478027	8478028
chr12	9181199	9181200
chr12	9311126	9311127
chr12	9740065	9740066
chr12	10238072	10238073
chr12	10520455	10520456
chr12	11570388	11570389
chr12	11933729	11933730
chr12	12778138	12778139
chr12	12880386	12880387
chr12	12883509	12883510
chr12	12884613	12884614
chr12	12884616	12884617
chr12	14472160	14472161
chr12	15317939	15317940
chr12	16016999	16017000
chr12	16164814	16164815
chr12	16441648	16441649
chr12	16522273	16522274
chr12	16526858	16526859
chr12	16642654	16642655
chr12	16642798	16642799
chr12	16651061	16651062
chr12	16651170	16651171
chr12	16827758	16827759
chr12	16827823	16827824
chr12	16827876	16827877
chr12	16881131	16881132
chr12	16910916	16910917
chr12	16910975	16910976
chr12	17231935	17231936
chr12	17367019	17367020
chr12	17659518	17659519
chr12	18811538	18811539
chr12	19444434	19444435
chr12	19709399	19709400
chr12	19755143	19755144
chr12	20330369	20330370
chr12	20422421	20422422
chr12	20738184	20738185
chr12	20793071	20793072
chr12	21015173	21015174
chr12	21040739	21040740
chr12	21173811	21173812
chr12	21644316	21644317
chr12	21691682	21691683
chr12	22097462	22097463
chr12	23156128	23156129
chr12	23505522	23505523
chr12	24516654	24516655
chr12	25132150	25132151
chr12	25327276	25327277
chr12	25361544	25361545
chr12	25361548	25361549
chr12	25613047	25613048
chr12	26515328	26515329
chr12	26673025	26673026
chr12	27090034	27090035
chr12	27382271	27382272
chr12	27443931	27443932
chr12	27466524	27466525
chr12	27466663	27466664
chr12	27520412	27520413
chr12	27803486	27803487
chr12	27995049	27995050
chr12	28409961	28409962
chr12	29167735	29167736
chr12	29292809	29292810
chr12	29292924	29292925
chr12	29826187	29826188
chr12	29826209	29826210
chr12	29826231	29826232
chr12	29826236	29826237
chr12	29826251	29826252
chr12	30176807	30176808
chr12	30516498	30516499
chr12	30602298	30602299
chr12	30689054	30689055
chr12	30689362	30689363
chr12	30693849	30693850
chr12	30701136	30701137
chr12	30734773	30734774
chr12	30804533	30804534
chr12	31283964	31283965
chr12	32611934	32611935
chr12	32611955	32611956
chr12	32768637	32768638
chr12	32894669	32894670
chr12	32894735	32894736
chr12	32952839	32952840
chr12	33168525	33168526
chr12	33203476	33203477
chr12	33442559	33442560
chr12	33581437	33581438
chr12	33581517	33581518
chr12	33581640	33581641
chr12	33705106	33705107
chr12	33764647	33764648
chr12	33771121	33771122
chr12	34465792	34465793
chr12	35243528	35243529
chr12	35475710	35475711
chr12	35626649	35626650
chr12	35679812	35679813
chr12	36168886	36168887
chr12	36822237	36822238
chr12	37389230	37389231
chr12	37742286	37742287
chr12	38172090	38172091
chr12	38172265	38172266
chr12	39003458	39003459
chr12	39702297	39702298
chr12	39950678	39950679
chr12	40028063	40028064
chr12	40487900	40487901
chr12	40684799	40684800
chr12	40697765	40697766
chr12	40940710	40940711
chr12	41191263	41191264
chr12	41191358	41191359
chr12	41225513	41225514
chr12	41239246	41239247
chr12	41239283	41239284
chr12	41759939	41759940
chr12	41949774	41949775
chr12	42208197	42208198
chr12	42746386	42746387
chr12	45145739	45145740
chr12	46027122	46027123
chr12	46145593	46145594
chr12	46790437	46790438
chr12	47747330	47747331
chr12	50574532	50574533
chr12	53001696	53001697
chr12	53086970	53086971
chr12	53086973	53086974
chr12	53442158	53442159
chr12	53691467	53691468
chr12	53776094	53776095
chr12	53875436	53875437
chr12	53875491	53875492
chr12	53948188	53948189
chr12	53955330	53955331
chr12	53978235	53978236
chr12	53993618	53993619
chr12	54394088	54394089
chr12	54423823	54423824
chr12	55353273	55353274
chr12	55388081	55388082
chr12	55502801	55502802
chr12	56548354	56548355
chr12	56858244	56858245
chr12	56907182	56907183
chr12	56907205	56907206
chr12	57516243	57516244
chr12	57516305	57516306
chr12	60725083	60725084
chr12	62666385	62666386
chr12	63978995	63978996
chr12	64058804	64058805
chr12	65008302	65008303
chr12	65312742	65312743
chr12	67967477	67967478
chr12	68112466	68112467
chr12	68924316	68924317
chr12	68924318	68924319
chr12	69309555	69309556
chr12	69564130	69564131
chr12	69922430	69922431
chr12	70598353	70598354
chr12	70824077	70824078
chr12	70824111	70824112
chr12	70824137	70824138
chr12	70964725	70964726
chr12	71067221	71067222
chr12	71171451	71171452
chr12	71209293	71209294
chr12	71469080	71469081
chr12	71605217	71605218
chr12	71717608	71717609
chr12	71717610	71717611
chr12	71755767	71755768
chr12	71781210	71781211
chr12	71781231	71781232
chr12	71954063	71954064
chr12	71977760	71977761
chr12	72574567	72574568
chr12	72725225	72725226
chr12	72863787	72863788
chr12	72987619	72987620
[truncated: 8,077 more rows]

## Sheet: BAM
Supplementary File 3. Differentially methylated sites (DMSs) identified during direct reprogramming driven by Ascl1-alone or BAM.
Supplementary File 3B. BAM CG-DMSs
chr1	3334822	3334823
chr1	4364828	4364829
chr1	4524449	4524450
chr1	4621110	4621111
chr1	5684645	5684646
chr1	6880091	6880092
chr1	7117579	7117580
chr1	7127372	7127373
chr1	7148880	7148881
chr1	7878938	7878939
chr1	7922686	7922687
chr1	8222297	8222298
chr1	8455210	8455211
chr1	8509395	8509396
chr1	8778948	8778949
chr1	9667062	9667063
chr1	9724490	9724491
chr1	9831628	9831629
chr1	10004578	10004579
chr1	10467137	10467138
chr1	10661774	10661775
chr1	11168008	11168009
chr1	11197510	11197511
chr1	11309960	11309961
chr1	11504193	11504194
chr1	11643474	11643475
chr1	11643620	11643621
chr1	12170824	12170825
chr1	12442375	12442376
chr1	12826219	12826220
chr1	13158324	13158325
chr1	13303697	13303698
chr1	13304815	13304816
chr1	14444125	14444126
chr1	14560257	14560258
chr1	14616622	14616623
chr1	14616933	14616934
chr1	15817192	15817193
chr1	16437424	16437425
chr1	16575419	16575420
chr1	17383721	17383722
chr1	17746384	17746385
chr1	17746392	17746393
chr1	17756327	17756328
chr1	18455824	18455825
chr1	18455851	18455852
chr1	19402710	19402711
chr1	19860370	19860371
chr1	19860379	19860380
chr1	20334918	20334919
chr1	20466316	20466317
chr1	20500270	20500271
chr1	20584589	20584590
chr1	20623934	20623935
chr1	20813951	20813952
chr1	20836027	20836028
chr1	20857913	20857914
chr1	20896032	20896033
chr1	20896327	20896328
chr1	20898001	20898002
chr1	21220296	21220297
chr1	21222153	21222154
chr1	21607719	21607720
chr1	21628721	21628722
chr1	21641092	21641093
chr1	21641115	21641116
chr1	21641126	21641127
chr1	21650960	21650961
chr1	21650965	21650966
chr1	21738237	21738238
chr1	21741783	21741784
chr1	22124161	22124162
chr1	22182763	22182764
chr1	22344603	22344604
chr1	22364535	22364536
chr1	22593291	22593292
chr1	23222127	23222128
chr1	23232213	23232214
chr1	23233605	23233606
chr1	23265177	23265178
chr1	23327970	23327971
chr1	23907344	23907345
chr1	23979833	23979834
chr1	24660959	24660960
chr1	24762883	24762884
chr1	25223124	25223125
chr1	25471899	25471900
chr1	25472646	25472647
chr1	25861002	25861003
chr1	25885677	25885678
chr1	25949020	25949021
chr1	26713829	26713830
chr1	27558426	27558427
chr1	27837059	27837060
chr1	27839339	27839340
chr1	28104217	28104218
chr1	28327212	28327213
chr1	28416672	28416673
chr1	28697750	28697751
chr1	28697946	28697947
chr1	28931157	28931158
chr1	29125472	29125473
chr1	29207258	29207259
chr1	29261955	29261956
chr1	29329414	29329415
chr1	29368241	29368242
chr1	29989557	29989558
chr1	30900717	30900718
chr1	31018254	31018255
chr1	31077546	31077547
chr1	31668126	31668127
chr1	31970528	31970529
chr1	32249343	32249344
chr1	32253743	32253744
chr1	32348171	32348172
chr1	32626674	32626675
chr1	32754319	32754320
chr1	33551792	33551793
chr1	33567776	33567777
chr1	33584351	33584352
chr1	33584414	33584415
chr1	33873479	33873480
chr1	33904848	33904849
chr1	34154701	34154702
chr1	34154723	34154724
chr1	34178783	34178784
chr1	34246255	34246256
chr1	34356701	34356702
chr1	34723211	34723212
chr1	35152485	35152486
chr1	36397384	36397385
chr1	36427113	36427114
chr1	36535191	36535192
chr1	36887739	36887740
chr1	36950377	36950378
chr1	36955869	36955870
chr1	37051991	37051992
chr1	37117732	37117733
chr1	37118114	37118115
chr1	37223442	37223443
chr1	37389925	37389926
chr1	37418695	37418696
chr1	38329531	38329532
chr1	38905124	38905125
chr1	38905267	38905268
chr1	38937024	38937025
chr1	39655587	39655588
chr1	39655601	39655602
chr1	39968630	39968631
chr1	39970600	39970601
chr1	40000186	40000187
chr1	40001537	40001538
chr1	40029355	40029356
chr1	40032804	40032805
chr1	40036684	40036685
chr1	40036686	40036687
chr1	40391287	40391288
chr1	40881655	40881656
chr1	40881664	40881665
chr1	41112080	41112081
chr1	41504263	41504264
chr1	41801293	41801294
chr1	41947967	41947968
chr1	42209565	42209566
chr1	42287443	42287444
chr1	42287471	42287472
chr1	42287497	42287498
chr1	42287950	42287951
chr1	42315131	42315132
chr1	42315158	42315159
chr1	42316245	42316246
chr1	42318031	42318032
chr1	42596155	42596156
chr1	42737088	42737089
chr1	42738660	42738661
chr1	42934249	42934250
chr1	43607558	43607559
chr1	44033436	44033437
chr1	44034683	44034684
chr1	44034813	44034814
chr1	44203873	44203874
chr1	44560462	44560463
chr1	44630133	44630134
chr1	44646574	44646575
chr1	44679674	44679675
chr1	44790529	44790530
chr1	44822986	44822987
chr1	44823069	44823070
chr1	44827191	44827192
chr1	45005086	45005087
chr1	45032660	45032661
chr1	45354939	45354940
chr1	45403599	45403600
chr1	45455050	45455051
chr1	45459304	45459305
chr1	45460604	45460605
chr1	45460834	45460835
chr1	45553818	45553819
chr1	45553825	45553826
chr1	45641499	45641500
chr1	45651448	45651449
chr1	45755117	45755118
chr1	45858930	45858931
chr1	46167001	46167002
chr1	46194804	46194805
chr1	46194955	46194956
chr1	46195971	46195972
chr1	46475678	46475679
chr1	47101547	47101548
chr1	47319068	47319069
chr1	47331197	47331198
chr1	47335390	47335391
chr1	47698533	47698534
chr1	48006503	48006504
chr1	48316040	48316041
chr1	48468630	48468631
chr1	48580881	48580882
chr1	50107426	50107427
chr1	50548962	50548963
chr1	50573195	50573196
chr1	50705951	50705952
chr1	50864008	50864009
chr1	50988348	50988349
chr1	50997603	50997604
chr1	50997628	50997629
chr1	50997639	50997640
chr1	51020200	51020201
chr1	51020347	51020348
chr1	51021576	51021577
chr1	51026306	51026307
chr1	51030863	51030864
chr1	51036125	51036126
chr1	51108861	51108862
chr1	51109478	51109479
chr1	51118902	51118903
chr1	51133539	51133540
chr1	51150634	51150635
chr1	51151673	51151674
chr1	51153645	51153646
chr1	51169470	51169471
chr1	51171779	51171780
chr1	51263434	51263435
chr1	51273137	51273138
chr1	51273156	51273157
chr1	51273523	51273524
chr1	51666185	51666186
chr1	51707248	51707249
chr1	51708287	51708288
chr1	51854968	51854969
chr1	51907565	51907566
chr1	52720278	52720279
chr1	52720318	52720319
chr1	53734792	53734793
chr1	53863423	53863424
chr1	54176719	54176720
chr1	54307119	54307120
chr1	54407088	54407089
chr1	54635738	54635739
chr1	54772533	54772534
chr1	55218313	55218314
chr1	55218320	55218321
chr1	55218438	55218439
chr1	55218510	55218511
chr1	55278264	55278265
chr1	55304363	55304364
chr1	55571519	55571520
chr1	55588809	55588810
chr1	56300137	56300138
chr1	56459986	56459987
chr1	56851309	56851310
chr1	56851343	56851344
chr1	56851410	56851411
chr1	56851441	56851442
chr1	56851641	56851642
chr1	56852046	56852047
chr1	56852067	56852068
chr1	56852089	56852090
chr1	56852366	56852367
chr1	56852382	56852383
chr1	56852774	56852775
chr1	57071951	57071952
chr1	57444949	57444950
chr1	57666622	57666623
chr1	58166557	58166558
chr1	58823829	58823830
chr1	59471678	59471679
chr1	59846179	59846180
chr1	59846244	59846245
chr1	59846467	59846468
chr1	59905662	59905663
chr1	59912579	59912580
chr1	59931333	59931334
chr1	60324761	60324762
chr1	60401088	60401089
chr1	60581370	60581371
chr1	61109835	61109836
chr1	61367178	61367179
chr1	61373304	61373305
chr1	61397120	61397121
chr1	61529293	61529294
chr1	62014781	62014782
chr1	62016936	62016937
chr1	62016967	62016968
chr1	62040985	62040986
chr1	62179559	62179560
chr1	62179674	62179675
chr1	62292194	62292195
chr1	62292571	62292572
chr1	62302078	62302079
chr1	62302102	62302103
chr1	62476436	62476437
chr1	62476446	62476447
chr1	62512799	62512800
chr1	62980976	62980977
chr1	63340843	63340844
chr1	63591149	63591150
chr1	63591224	63591225
chr1	63591353	63591354
chr1	63979386	63979387
chr1	64045946	64045947
chr1	64046193	64046194
chr1	64081833	64081834
chr1	64081929	64081930
chr1	64082498	64082499
chr1	64143308	64143309
chr1	64163223	64163224
chr1	64163245	64163246
chr1	64547361	64547362
chr1	64618632	64618633
chr1	64689378	64689379
chr1	64758384	64758385
chr1	64766730	64766731
chr1	64900355	64900356
chr1	65110292	65110293
chr1	65290534	65290535
chr1	65292304	65292305
chr1	65292727	65292728
chr1	65314140	65314141
chr1	65423248	65423249
chr1	65590836	65590837
chr1	65590856	65590857
chr1	65590864	65590865
chr1	65590887	65590888
chr1	65591156	65591157
chr1	65592480	65592481
chr1	65703103	65703104
chr1	65932196	65932197
chr1	66084075	66084076
chr1	66197213	66197214
chr1	66197356	66197357
chr1	66234003	66234004
chr1	66241832	66241833
chr1	66241855	66241856
chr1	66253799	66253800
chr1	66334425	66334426
chr1	66335756	66335757
chr1	66339339	66339340
chr1	66362110	66362111
chr1	66367782	66367783
chr1	66368790	66368791
chr1	66433158	66433159
chr1	66436399	66436400
chr1	66538726	66538727
chr1	66542126	66542127
chr1	66838972	66838973
chr1	66869422	66869423
chr1	66869441	66869442
chr1	66869659	66869660
chr1	67154661	67154662
chr1	67542891	67542892
chr1	67905044	67905045
chr1	68128055	68128056
chr1	68144789	68144790
chr1	68194259	68194260
chr1	68263084	68263085
chr1	68343255	68343256
chr1	68343386	68343387
chr1	68642884	68642885
chr1	68907207	68907208
chr1	69181588	69181589
chr1	69248573	69248574
chr1	69378364	69378365
chr1	69558567	69558568
chr1	69755088	69755089
chr1	69755093	69755094
chr1	70127377	70127378
chr1	70128303	70128304
chr1	70172092	70172093
chr1	70172267	70172268
chr1	70353367	70353368
chr1	70355128	70355129
chr1	70403857	70403858
chr1	70405093	70405094
chr1	70412911	70412912
chr1	70427010	70427011
chr1	70471804	70471805
chr1	70472626	70472627
chr1	70544000	70544001
chr1	70613693	70613694
chr1	70620424	70620425
chr1	70640523	70640524
chr1	70665229	70665230
chr1	71007176	71007177
chr1	71014451	71014452
chr1	71014466	71014467
chr1	71014478	71014479
chr1	71313380	71313381
chr1	71395262	71395263
chr1	71661681	71661682
chr1	71944516	71944517
chr1	71944868	71944869
chr1	72352907	72352908
chr1	72460684	72460685
chr1	72633125	72633126
chr1	72633140	72633141
chr1	72763321	72763322
chr1	72786224	72786225
chr1	72786238	72786239
chr1	72786241	72786242
chr1	72786250	72786251
chr1	72786256	72786257
chr1	72798085	72798086
chr1	73216240	73216241
chr1	73308094	73308095
chr1	73308099	73308100
chr1	73308114	73308115
chr1	73897081	73897082
chr1	74337048	74337049
chr1	74440089	74440090
chr1	74590831	74590832
chr1	74711853	74711854
chr1	74797568	74797569
chr1	75211436	75211437
chr1	75362782	75362783
chr1	76026013	76026014
chr1	76153098	76153099
chr1	76184709	76184710
chr1	76702062	76702063
chr1	76702086	76702087
chr1	76897937	76897938
chr1	77036394	77036395
chr1	77097455	77097456
chr1	77492790	77492791
chr1	77493635	77493636
chr1	77892544	77892545
chr1	78590317	78590318
chr1	78757890	78757891
chr1	78956920	78956921
chr1	79085548	79085549
chr1	79621394	79621395
chr1	80284021	80284022
chr1	80850972	80850973
chr1	80943690	80943691
chr1	81360421	81360422
chr1	81388576	81388577
chr1	81517904	81517905
chr1	81662746	81662747
chr1	81751509	81751510
chr1	81751953	81751954
chr1	81942043	81942044
chr1	81942159	81942160
chr1	82239965	82239966
chr1	82240162	82240163
chr1	82524418	82524419
chr1	82699755	82699756
chr1	82902682	82902683
chr1	83751960	83751961
chr1	83793501	83793502
chr1	84083920	84083921
chr1	84208067	84208068
chr1	84278200	84278201
chr1	84443403	84443404
chr1	87660992	87660993
chr1	87818462	87818463
chr1	87818479	87818480
chr1	88014184	88014185
chr1	88244614	88244615
chr1	89354875	89354876
chr1	89504506	89504507
chr1	89504525	89504526
chr1	89606105	89606106
chr1	89683009	89683010
chr1	89683085	89683086
chr1	89869945	89869946
chr1	89870089	89870090
chr1	90402084	90402085
chr1	90458215	90458216
chr1	90555209	90555210
chr1	90806548	90806549
chr1	91291474	91291475
chr1	91297399	91297400
chr1	91297439	91297440
chr1	91414092	91414093
chr1	91484000	91484001
chr1	91695476	91695477
chr1	92124617	92124618
chr1	92301331	92301332
chr1	92325616	92325617
chr1	92371948	92371949
chr1	92630628	92630629
chr1	93078680	93078681
chr1	93526907	93526908
chr1	93764258	93764259
chr1	93881528	93881529
chr1	93972070	93972071
chr1	93996982	93996983
chr1	94033929	94033930
chr1	94074555	94074556
chr1	94292156	94292157
chr1	94945549	94945550
chr1	94968451	94968452
chr1	94980061	94980062
chr1	94980210	94980211
chr1	94982052	94982053
chr1	95318238	95318239
chr1	95754260	95754261
chr1	96309751	96309752
chr1	96400238	96400239
chr1	96440825	96440826
chr1	96568380	96568381
chr1	96568420	96568421
chr1	96901336	96901337
chr1	96920141	96920142
chr1	96937341	96937342
chr1	97218028	97218029
chr1	97535646	97535647
chr1	97933360	97933361
chr1	97979727	97979728
chr1	98010448	98010449
chr1	99685530	99685531
chr1	99759952	99759953
chr1	99759957	99759958
chr1	99759969	99759970
chr1	99759971	99759972
chr1	99759990	99759991
chr1	99760017	99760018
chr1	99760040	99760041
chr1	99909802	99909803
chr1	99921595	99921596
chr1	99921976	99921977
chr1	99922040	99922041
chr1	99922109	99922110
chr1	99922400	99922401
chr1	99939001	99939002
chr1	99957041	99957042
chr1	99960477	99960478
chr1	100087565	100087566
chr1	100087884	100087885
chr1	100088843	100088844
chr1	102096298	102096299
chr1	106296441	106296442
chr1	108070550	108070551
chr1	108137509	108137510
chr1	108499991	108499992
chr1	108550249	108550250
chr1	108571166	108571167
chr1	109564604	109564605
chr1	109740677	109740678
chr1	109872388	109872389
chr1	110152411	110152412
chr1	110670936	110670937
chr1	110890977	110890978
chr1	110966021	110966022
chr1	111057462	111057463
chr1	111086848	111086849
chr1	111194861	111194862
chr1	111411177	111411178
chr1	112363917	112363918
chr1	112591115	112591116
chr1	113293438	113293439
chr1	113634340	113634341
chr1	113644505	113644506
chr1	113662324	113662325
chr1	113735032	113735033
chr1	113759778	113759779
chr1	114149267	114149268
chr1	114761673	114761674
chr1	115899399	115899400
chr1	116124856	116124857
chr1	117577587	117577588
chr1	118883629	118883630
chr1	120316068	120316069
chr1	120331857	120331858
chr1	120334173	120334174
chr1	120837100	120837101
chr1	121153546	121153547
chr1	121285440	121285441
chr1	121578614	121578615
chr1	121618007	121618008
chr1	121621603	121621604
chr1	121678014	121678015
chr1	121697369	121697370
chr1	121775519	121775520
chr1	122012600	122012601
chr1	122012687	122012688
chr1	122012690	122012691
chr1	122012718	122012719
chr1	122012728	122012729
chr1	122012734	122012735
chr1	122012896	122012897
chr1	122013551	122013552
chr1	122659953	122659954
chr1	123211310	123211311
chr1	123315791	123315792
chr1	124236582	124236583
chr1	124800411	124800412
chr1	125738952	125738953
chr1	125899493	125899494
chr1	125915555	125915556
chr1	126141751	126141752
chr1	126239294	126239295
chr1	126239314	126239315
chr1	127920835	127920836
chr1	128229034	128229035
chr1	128440821	128440822
chr1	128454207	128454208
chr1	129286019	129286020
chr1	129286039	129286040
chr1	129311134	129311135
chr1	129316281	129316282
chr1	129379546	129379547
chr1	129563618	129563619
chr1	129801443	129801444
chr1	129912890	129912891
chr1	129912950	129912951
chr1	129930038	129930039
chr1	130027653	130027654
chr1	130039618	130039619
chr1	130044726	130044727
chr1	130181848	130181849
chr1	130240914	130240915
chr1	130241095	130241096
chr1	130241104	130241105
chr1	130241150	130241151
chr1	130273668	130273669
chr1	130275613	130275614
chr1	130279097	130279098
chr1	130285999	130286000
chr1	130302066	130302067
chr1	130753661	130753662
chr1	131486077	131486078
chr1	131607545	131607546
chr1	131752311	131752312
chr1	131892630	131892631
chr1	132067070	132067071
chr1	132619929	132619930
chr1	132992108	132992109
chr1	133379789	133379790
chr1	133699404	133699405
chr1	133741596	133741597
chr1	134285558	134285559
chr1	134286760	134286761
chr1	134402110	134402111
chr1	134831380	134831381
chr1	135003789	135003790
chr1	135080372	135080373
chr1	135086930	135086931
chr1	135290090	135290091
chr1	136039219	136039220
chr1	136163182	136163183
chr1	136638202	136638203
chr1	136701006	136701007
chr1	136725094	136725095
chr1	137053465	137053466
chr1	137395784	137395785
chr1	137534434	137534435
chr1	137631888	137631889
chr1	138228751	138228752
chr1	138228755	138228756
chr1	138231185	138231186
chr1	138311581	138311582
chr1	138507421	138507422
chr1	138802346	138802347
chr1	138988642	138988643
chr1	139025868	139025869
chr1	139177917	139177918
chr1	139300113	139300114
chr1	139350438	139350439
chr1	139370917	139370918
chr1	139373207	139373208
chr1	139404177	139404178
chr1	139553182	139553183
chr1	139553545	139553546
chr1	139553847	139553848
chr1	139554117	139554118
chr1	139594304	139594305
chr1	139679776	139679777
chr1	139738188	139738189
chr1	139797971	139797972
chr1	139798848	139798849
chr1	139799992	139799993
chr1	139818035	139818036
chr1	139860743	139860744
chr1	139863053	139863054
chr1	139863059	139863060
chr1	139863360	139863361
chr1	140023801	140023802
chr1	140291041	140291042
chr1	140393692	140393693
chr1	140396778	140396779
chr1	140396883	140396884
chr1	140430974	140430975
chr1	140491677	140491678
chr1	140511342	140511343
chr1	140889361	140889362
chr1	140896309	140896310
chr1	140917184	140917185
chr1	140918899	140918900
chr1	140921347	140921348
chr1	140922030	140922031
chr1	140922850	140922851
chr1	140961893	140961894
chr1	140976453	140976454
chr1	140976700	140976701
chr1	140985632	140985633
chr1	140986051	140986052
chr1	140998169	140998170
chr1	141692679	141692680
chr1	142183656	142183657
chr1	142244249	142244250
chr1	142320513	142320514
chr1	142323597	142323598
chr1	142421468	142421469
chr1	142430029	142430030
chr1	143366740	143366741
chr1	143367497	143367498
chr1	144281225	144281226
chr1	144562063	144562064
chr1	144593485	144593486
chr1	144881400	144881401
chr1	145086566	145086567
chr1	145097493	145097494
chr1	145453185	145453186
chr1	145488306	145488307
chr1	145488640	145488641
chr1	145494505	145494506
chr1	145505383	145505384
chr1	145514111	145514112
chr1	145521982	145521983
chr1	145589605	145589606
chr1	145645151	145645152
chr1	145877745	145877746
chr1	145877766	145877767
chr1	145998852	145998853
chr1	146268972	146268973
chr1	146365831	146365832
chr1	146393097	146393098
chr1	147175256	147175257
chr1	147198059	147198060
chr1	147209288	147209289
chr1	147922236	147922237
chr1	148158760	148158761
chr1	148329214	148329215
chr1	148565175	148565176
chr1	148601339	148601340
chr1	148636067	148636068
chr1	149068832	149068833
chr1	149069048	149069049
chr1	149153440	149153441
chr1	149165634	149165635
chr1	149165868	149165869
chr1	149318505	149318506
chr1	149467281	149467282
chr1	150003423	150003424
chr1	150331696	150331697
chr1	150416381	150416382
chr1	150482841	150482842
chr1	150571564	150571565
chr1	150628437	150628438
chr1	150779756	150779757
chr1	150779780	150779781
chr1	151104248	151104249
chr1	151427786	151427787
chr1	151586041	151586042
chr1	152144913	152144914
chr1	152168089	152168090
chr1	152168301	152168302
chr1	152220467	152220468
chr1	152422294	152422295
chr1	152429420	152429421
chr1	152532193	152532194
chr1	152725332	152725333
chr1	152735610	152735611
chr1	152761769	152761770
chr1	152900788	152900789
chr1	153334981	153334982
chr1	153382889	153382890
chr1	153410524	153410525
chr1	153413828	153413829
chr1	153553693	153553694
chr1	153616590	153616591
chr1	153751684	153751685
chr1	153811591	153811592
chr1	153824169	153824170
chr1	153833786	153833787
chr1	154086038	154086039
chr1	154088663	154088664
chr1	154315610	154315611
chr1	154315645	154315646
chr1	154315680	154315681
chr1	154315699	154315700
chr1	154315768	154315769
chr1	154425566	154425567
chr1	154440106	154440107
chr1	154618174	154618175
chr1	154862235	154862236
chr1	154887193	154887194
chr1	154993734	154993735
chr1	154993759	154993760
chr1	155307086	155307087
chr1	155362562	155362563
chr1	155370986	155370987
chr1	155442246	155442247
chr1	155526380	155526381
chr1	155783464	155783465
chr1	155966483	155966484
chr1	156470304	156470305
chr1	156960931	156960932
chr1	156969688	156969689
chr1	156969697	156969698
chr1	157194759	157194760
chr1	157238292	157238293
chr1	157238387	157238388
chr1	157238620	157238621
chr1	157453324	157453325
chr1	157453334	157453335
chr1	157503611	157503612
chr1	157616319	157616320
chr1	158296484	158296485
chr1	158358418	158358419
chr1	158400773	158400774
chr1	158954488	158954489
chr1	159044832	159044833
chr1	159178296	159178297
chr1	159178314	159178315
chr1	159262989	159262990
chr1	159265188	159265189
chr1	159265823	159265824
chr1	159266142	159266143
chr1	159266185	159266186
chr1	159275312	159275313
chr1	159288854	159288855
chr1	159292202	159292203
chr1	159292628	159292629
chr1	160967187	160967188
chr1	161102657	161102658
chr1	161102671	161102672
chr1	161187326	161187327
chr1	161197556	161197557
chr1	161215266	161215267
chr1	161218104	161218105
chr1	161230126	161230127
chr1	161250268	161250269
chr1	161343640	161343641
chr1	161343652	161343653
chr1	161343682	161343683
chr1	161482308	161482309
chr1	161601121	161601122
chr1	161644657	161644658
chr1	161679841	161679842
chr1	161943936	161943937
chr1	162045564	162045565
chr1	162281603	162281604
chr1	162296805	162296806
chr1	162427388	162427389
chr1	162464147	162464148
chr1	162478171	162478172
chr1	162519002	162519003
chr1	162631198	162631199
chr1	163199521	163199522
chr1	163471230	163471231
chr1	164541350	164541351
chr1	164541406	164541407
chr1	164631573	164631574
chr1	164651925	164651926
chr1	164822645	164822646
chr1	164990798	164990799
chr1	165145537	165145538
chr1	165269481	165269482
chr1	165434146	165434147
chr1	165732659	165732660
chr1	165745721	165745722
chr1	166250766	166250767
chr1	166536303	166536304
chr1	166536538	166536539
chr1	166536828	166536829
chr1	166744365	166744366
chr1	166800071	166800072
chr1	166972168	166972169
chr1	167286380	167286381
chr1	167331247	167331248
chr1	167674794	167674795
chr1	167841924	167841925
chr1	167844312	167844313
chr1	167863570	167863571
chr1	167864190	167864191
chr1	167865841	167865842
chr1	167865848	167865849
chr1	167866064	167866065
chr1	167866081	167866082
chr1	167876923	167876924
chr1	169116525	169116526
chr1	169170190	169170191
chr1	169170203	169170204
chr1	169976568	169976569
chr1	170110816	170110817
chr1	170122255	170122256
chr1	170146705	170146706
chr1	170146761	170146762
chr1	170406768	170406769
chr1	170694932	170694933
chr1	170709746	170709747
chr1	170990992	170990993
chr1	170991000	170991001
chr1	171069816	171069817
chr1	171575317	171575318
chr1	171778694	171778695
chr1	171778846	171778847
chr1	171864204	171864205
chr1	171864436	171864437
chr1	171925855	171925856
chr1	171941618	171941619
chr1	172523728	172523729
chr1	173099314	173099315
chr1	173278058	173278059
chr1	173946599	173946600
chr1	173955622	173955623
chr1	174131673	174131674
chr1	174132365	174132366
chr1	174134782	174134783
chr1	174150987	174150988
chr1	174272720	174272721
chr1	175043296	175043297
chr1	175043298	175043299
chr1	176556778	176556779
chr1	177035023	177035024
chr1	178684686	178684687
chr1	178698543	178698544
chr1	178704082	178704083
chr1	178705017	178705018
chr1	178705168	178705169
chr1	178718640	178718641
chr1	178726949	178726950
chr1	178735302	178735303
chr1	178735383	178735384
chr1	178737544	178737545
chr1	178751961	178751962
chr1	178853105	178853106
chr1	178875666	178875667
chr1	178876492	178876493
chr1	178876894	178876895
chr1	178877108	178877109
chr1	178945560	178945561
chr1	178986832	178986833
chr1	179005256	179005257
chr1	179057151	179057152
chr1	179075921	179075922
chr1	179077614	179077615
chr1	179080987	179080988
chr1	179081139	179081140
chr1	179087879	179087880
chr1	179088453	179088454
chr1	179178441	179178442
chr1	179179120	179179121
chr1	179374457	179374458
chr1	179374799	179374800
chr1	179375117	179375118
chr1	179375194	179375195
chr1	179375962	179375963
chr1	179866924	179866925
chr1	180133685	180133686
chr1	180320015	180320016
chr1	180389968	180389969
chr1	180733482	180733483
chr1	180759719	180759720
chr1	180759936	180759937
chr1	180847393	180847394
chr1	181021844	181021845
chr1	181091242	181091243
chr1	181260717	181260718
chr1	181389311	181389312
chr1	181450475	181450476
chr1	181619844	181619845
chr1	181793662	181793663
chr1	182035271	182035272
chr1	182039149	182039150
chr1	182057120	182057121
chr1	182262861	182262862
chr1	182312537	182312538
chr1	182312727	182312728
chr1	182351217	182351218
chr1	183462642	183462643
chr1	183568488	183568489
chr1	183568503	183568504
chr1	183861197	183861198
chr1	183861201	183861202
chr1	183897718	183897719
chr1	183929122	183929123
chr1	184017065	184017066
chr1	184064252	184064253
chr1	184386274	184386275
chr1	185479061	185479062
chr1	185603524	185603525
chr1	185638092	185638093
chr1	185728668	185728669
chr1	187025245	187025246
chr1	187702021	187702022
chr1	187843327	187843328
chr1	188041951	188041952
chr1	188257760	188257761
chr1	188328701	188328702
chr1	188451373	188451374
chr1	188459069	188459070
chr1	188479026	188479027
chr1	189007193	189007194
chr1	189094809	189094810
chr1	189153429	189153430
chr1	190092813	190092814
chr1	190221953	190221954
chr1	190222126	190222127
chr1	190222128	190222129
chr1	190222693	190222694
chr1	190222901	190222902
chr1	190280319	190280320
chr1	190317040	190317041
chr1	190342359	190342360
chr1	190552879	190552880
chr1	190552899	190552900
chr1	190596553	190596554
chr1	190658075	190658076
chr1	190772437	190772438
chr1	190872039	190872040
chr1	191460016	191460017
chr1	191510493	191510494
chr1	191575257	191575258
chr1	191689074	191689075
chr1	191778411	191778412
chr1	191858037	191858038
chr1	192055675	192055676
chr1	192247173	192247174
chr1	192305061	192305062
chr1	192474447	192474448
chr1	192551941	192551942
chr1	192552100	192552101
chr1	192552745	192552746
chr1	193440419	193440420
chr1	193625785	193625786
chr1	193633195	193633196
chr1	193878315	193878316
chr1	193923516	193923517
chr1	194275758	194275759
chr1	195250650	195250651
chr1	195820626	195820627
chr1	195820647	195820648
chr1	195820808	195820809
chr1	196019342	196019343
chr1	196033779	196033780
chr1	196034375	196034376
chr1	196294421	196294422
chr1	196603848	196603849
chr1	196809310	196809311
chr1	197146824	197146825
chr10	3187777	3187778
chr10	4216331	4216332
chr10	4222785	4222786
chr10	4478022	4478023
chr10	4478182	4478183
chr10	4706140	4706141
chr10	4730946	4730947
chr10	5202351	5202352
chr10	5235490	5235491
chr10	5249116	5249117
chr10	5375909	5375910
chr10	5848994	5848995
chr10	6024594	6024595
chr10	6233843	6233844
chr10	6233906	6233907
chr10	6650751	6650752
chr10	6673751	6673752
chr10	6952192	6952193
chr10	7315667	7315668
chr10	7632776	7632777
chr10	7633933	7633934
chr10	7758715	7758716
chr10	8059650	8059651
chr10	8391379	8391380
chr10	8469572	8469573
chr10	8469584	8469585
chr10	8521217	8521218
chr10	8662992	8662993
chr10	8952271	8952272
chr10	8983711	8983712
chr10	8983791	8983792
chr10	9106142	9106143
chr10	9144491	9144492
chr10	9145153	9145154
chr10	9145202	9145203
chr10	9145210	9145211
chr10	9148633	9148634
chr10	9148814	9148815
chr10	9148823	9148824
chr10	9148916	9148917
chr10	9218608	9218609
chr10	9218751	9218752
chr10	9218767	9218768
chr10	9254487	9254488
chr10	9254814	9254815
chr10	9289299	9289300
chr10	9299608	9299609
chr10	9322686	9322687
chr10	9322697	9322698
chr10	9323693	9323694
chr10	9359392	9359393
chr10	9369603	9369604
chr10	9413940	9413941
chr10	9528779	9528780
chr10	9617947	9617948
chr10	10139220	10139221
chr10	10170190	10170191
chr10	10882611	10882612
chr10	11022685	11022686
chr10	11235285	11235286
chr10	11323121	11323122
chr10	11390082	11390083
chr10	11415191	11415192
chr10	11482171	11482172
chr10	11930269	11930270
chr10	12059408	12059409
chr10	12200123	12200124
chr10	12203677	12203678
chr10	12255930	12255931
chr10	12305715	12305716
chr10	12333063	12333064
chr10	12541330	12541331
chr10	13637328	13637329
chr10	13637332	13637333
chr10	13637367	13637368
chr10	13784790	13784791
chr10	13800378	13800379
chr10	13801720	13801721
chr10	13948714	13948715
chr10	13983813	13983814
chr10	13985380	13985381
chr10	14068216	14068217
chr10	14242588	14242589
chr10	14259516	14259517
chr10	14376837	14376838
chr10	14509921	14509922
chr10	14673666	14673667
chr10	14751457	14751458
chr10	14946071	14946072
chr10	14946213	14946214
chr10	14965476	14965477
chr10	14975751	14975752
chr10	15019033	15019034
chr10	15019817	15019818
chr10	15025529	15025530
chr10	15112712	15112713
chr10	15407978	15407979
chr10	15729784	15729785
chr10	15838978	15838979
chr10	15838981	15838982
chr10	15843052	15843053
chr10	15843932	15843933
chr10	15870813	15870814
chr10	15879903	15879904
chr10	15891595	15891596
chr10	15971556	15971557
chr10	16068786	16068787
chr10	16068950	16068951
chr10	16069462	16069463
chr10	16078455	16078456
chr10	16104858	16104859
chr10	16262886	16262887
chr10	16318812	16318813
chr10	16428133	16428134
chr10	16428142	16428143
chr10	16443086	16443087
chr10	16446366	16446367
chr10	16448933	16448934
chr10	16454939	16454940
chr10	16519242	16519243
chr10	16566029	16566030
chr10	16599187	16599188
chr10	16599419	16599420
chr10	16599513	16599514
chr10	16674365	16674366
chr10	16715479	16715480
chr10	16723903	16723904
chr10	16816085	16816086
chr10	16876618	16876619
chr10	16937945	16937946
chr10	16943765	16943766
chr10	17276375	17276376
chr10	17447073	17447074
chr10	17447079	17447080
chr10	17784912	17784913
chr10	17791791	17791792
chr10	17800964	17800965
chr10	17801138	17801139
chr10	19152465	19152466
chr10	19283276	19283277
chr10	19330065	19330066
chr10	19330802	19330803
chr10	19331353	19331354
chr10	19383277	19383278
chr10	19445561	19445562
chr10	19870181	19870182
chr10	20249009	20249010
chr10	20664407	20664408
chr10	20743203	20743204
chr10	20830100	20830101
chr10	21033836	21033837
chr10	21650939	21650940
chr10	22446124	22446125
chr10	22446146	22446147
chr10	22952615	22952616
chr10	23027503	23027504
chr10	23426023	23426024
chr10	23533029	23533030
chr10	23621042	23621043
chr10	23621455	23621456
chr10	24037443	24037444
chr10	24037463	24037464
chr10	24607575	24607576
chr10	24736160	24736161
chr10	24999612	24999613
chr10	25268506	25268507
chr10	25291496	25291497
chr10	25462884	25462885
chr10	25629224	25629225
chr10	25635173	25635174
chr10	25762840	25762841
chr10	25780916	25780917
chr10	25885688	25885689
chr10	26003885	26003886
chr10	26008951	26008952
chr10	26226139	26226140
chr10	26260432	26260433
chr10	26359261	26359262
chr10	26547681	26547682
chr10	26576123	26576124
chr10	26742121	26742122
chr10	26795582	26795583
chr10	26797529	26797530
chr10	26803454	26803455
chr10	26823926	26823927
chr10	26832641	26832642
chr10	26876083	26876084
chr10	26901655	26901656
chr10	26942532	26942533
chr10	27021699	27021700
chr10	27042508	27042509
chr10	27042554	27042555
chr10	27042563	27042564
chr10	27155886	27155887
chr10	27214023	27214024
chr10	27272651	27272652
chr10	27310739	27310740
chr10	27310811	27310812
chr10	27312778	27312779
chr10	27457222	27457223
chr10	27679946	27679947
chr10	27754222	27754223
chr10	27754289	27754290
chr10	27787813	27787814
chr10	27855226	27855227
chr10	27951402	27951403
chr10	28086473	28086474
chr10	28195705	28195706
chr10	28204837	28204838
chr10	28437428	28437429
chr10	28846252	28846253
chr10	29074229	29074230
chr10	29174370	29174371
chr10	29358731	29358732
chr10	29884521	29884522
chr10	30126167	30126168
chr10	30216307	30216308
chr10	30495063	30495064
chr10	30662074	30662075
chr10	31051179	31051180
chr10	31224110	31224111
chr10	31224220	31224221
chr10	31275091	31275092
chr10	31312901	31312902
chr10	31333702	31333703
chr10	31532740	31532741
chr10	32270933	32270934
chr10	32404027	32404028
chr10	32863103	32863104
chr10	33916590	33916591
chr10	34015069	34015070
chr10	34019391	34019392
chr10	34337828	34337829
chr10	34632336	34632337
chr10	34704942	34704943
chr10	34819445	34819446
chr10	35067136	35067137
chr10	36149614	36149615
chr10	36854783	36854784
chr10	37098863	37098864
chr10	37098885	37098886
chr10	37483775	37483776
chr10	37483781	37483782
chr10	37523351	37523352
chr10	37602544	37602545
chr10	37623945	37623946
chr10	37666030	37666031
chr10	37792999	37793000
chr10	37824124	37824125
chr10	37873649	37873650
chr10	37873719	37873720
chr10	37951668	37951669
chr10	37951929	37951930
chr10	38078170	38078171
chr10	38274616	38274617
chr10	38274940	38274941
chr10	38687615	38687616
chr10	38893707	38893708
chr10	39191856	39191857
chr10	39204268	39204269
chr10	39205838	39205839
chr10	39366010	39366011
chr10	39405230	39405231
chr10	39500556	39500557
chr10	39524814	39524815
chr10	39553967	39553968
chr10	39566921	39566922
chr10	39727025	39727026
chr10	40071249	40071250
chr10	40220157	40220158
chr10	40467599	40467600
chr10	40569095	40569096
chr10	40569101	40569102
chr10	40569211	40569212
chr10	40762089	40762090
chr10	41430783	41430784
chr10	41436889	41436890
chr10	41453186	41453187
chr10	42043060	42043061
chr10	42059870	42059871
chr10	42066913	42066914
chr10	42410464	42410465
chr10	42410558	42410559
chr10	42540047	42540048
chr10	42823179	42823180
chr10	42823234	42823235
chr10	42842257	42842258
chr10	42874727	42874728
chr10	42996483	42996484
chr10	43028191	43028192
chr10	43028967	43028968
chr10	43347819	43347820
chr10	43899076	43899077
chr10	43942775	43942776
chr10	43962341	43962342
chr10	43985259	43985260
chr10	44069700	44069701
chr10	44344362	44344363
chr10	44805024	44805025
chr10	44815609	44815610
chr10	44871539	44871540
chr10	45141005	45141006
chr10	45177213	45177214
chr10	45744203	45744204
chr10	45765582	45765583
chr10	46070194	46070195
chr10	46203574	46203575
chr10	46380423	46380424
chr10	46388430	46388431
chr10	46546625	46546626
chr10	46712816	46712817
chr10	46983492	46983493
chr10	47283267	47283268
chr10	47357415	47357416
chr10	47576960	47576961
chr10	47592950	47592951
chr10	47643898	47643899
chr10	47694334	47694335
chr10	47855574	47855575
chr10	48480675	48480676
chr10	48597443	48597444
chr10	48597449	48597450
chr10	48847515	48847516
chr10	48931239	48931240
chr10	49042828	49042829
chr10	49246659	49246660
chr10	49654740	49654741
chr10	50391249	50391250
chr10	50391514	50391515
chr10	50485263	50485264
chr10	50511358	50511359
chr10	50511922	50511923
chr10	50514162	50514163
chr10	50563284	50563285
chr10	50563300	50563301
chr10	50563444	50563445
chr10	50726509	50726510
chr10	50743932	50743933
chr10	50978049	50978050
chr10	51219523	51219524
chr10	51546553	51546554
chr10	53025831	53025832
chr10	53025908	53025909
chr10	53399797	53399798
chr10	53682722	53682723
chr10	53713581	53713582
chr10	53902877	53902878
chr10	54323195	54323196
chr10	54351273	54351274
chr10	54527020	54527021
chr10	54571246	54571247
chr10	54769023	54769024
chr10	55253664	55253665
chr10	55358821	55358822
chr10	55650091	55650092
chr10	55709071	55709072
chr10	56105527	56105528
chr10	56105557	56105558
chr10	56212987	56212988
chr10	56432541	56432542
chr10	56432582	56432583
chr10	56759501	56759502
chr10	56811451	56811452
chr10	57039252	57039253
chr10	57126595	57126596
chr10	57203777	57203778
chr10	57292172	57292173
chr10	57292450	57292451
chr10	57507958	57507959
chr10	57525529	57525530
chr10	57939828	57939829
chr10	57939894	57939895
chr10	57939952	57939953
chr10	58263873	58263874
chr10	58370223	58370224
chr10	58444753	58444754
chr10	58517605	58517606
chr10	59031420	59031421
chr10	59031441	59031442
chr10	59031723	59031724
chr10	59031850	59031851
chr10	59089816	59089817
chr10	59228174	59228175
chr10	59235151	59235152
chr10	59236719	59236720
chr10	59236721	59236722
chr10	59351053	59351054
chr10	59635615	59635616
chr10	59728279	59728280
chr10	59728285	59728286
chr10	59728303	59728304
chr10	59742758	59742759
chr10	60027024	60027025
chr10	60184033	60184034
chr10	60718031	60718032
chr10	61033560	61033561
chr10	61132061	61132062
chr10	61189243	61189244
chr10	61214772	61214773
chr10	61759123	61759124
chr10	61798180	61798181
chr10	62076504	62076505
chr10	62202760	62202761
chr10	62893238	62893239
chr10	63143505	63143506
chr10	63486332	63486333
chr10	63530231	63530232
chr10	64051868	64051869
chr10	64121054	64121055
chr10	64374510	64374511
chr10	64376648	64376649
chr10	64609032	64609033
chr10	64646173	64646174
chr10	64811993	64811994
chr10	65321570	65321571
chr10	65482645	65482646
chr10	65733851	65733852
chr10	65809011	65809012
chr10	66038106	66038107
chr10	66282135	66282136
chr10	66282408	66282409
chr10	66385215	66385216
chr10	66663900	66663901
chr10	66689055	66689056
chr10	66712458	66712459
chr10	66713827	66713828
chr10	67023165	67023166
chr10	67572969	67572970
chr10	67573017	67573018
chr10	67573181	67573182
chr10	67573209	67573210
chr10	67594837	67594838
chr10	67600528	67600529
chr10	67616711	67616712
chr10	67818527	67818528
chr10	67993602	67993603
chr10	67999887	67999888
chr10	68131941	68131942
chr10	68132467	68132468
chr10	68132729	68132730
chr10	68356174	68356175
chr10	68371967	68371968
chr10	68431406	68431407
chr10	68731139	68731140
chr10	68731281	68731282
chr10	68928618	68928619
chr10	68928631	68928632
chr10	68928781	68928782
chr10	69333838	69333839
chr10	69583622	69583623
chr10	69882456	69882457
chr10	69882497	69882498
chr10	69947222	69947223
chr10	69996210	69996211
chr10	70018591	70018592
chr10	70100504	70100505
chr10	70136211	70136212
chr10	70196384	70196385
chr10	70202836	70202837
chr10	70203082	70203083
chr10	70434365	70434366
chr10	70491444	70491445
chr10	70900578	70900579
chr10	71025744	71025745
chr10	71353816	71353817
chr10	72052812	72052813
chr10	72242484	72242485
chr10	72350808	72350809
chr10	72350811	72350812
chr10	72585053	72585054
chr10	72679500	72679501
chr10	73245913	73245914
chr10	73314795	73314796
chr10	74103570	74103571
chr10	74808271	74808272
chr10	74819066	74819067
chr10	75109407	75109408
chr10	76103916	76103917
chr10	76621795	76621796
chr10	76767725	76767726
chr10	76846221	76846222
chr10	77445639	77445640
chr10	77544642	77544643
chr10	77851553	77851554
chr10	78053433	78053434
chr10	79169637	79169638
chr10	79198432	79198433
chr10	79397156	79397157
chr10	79435922	79435923
chr10	79551535	79551536
chr10	79679796	79679797
chr10	79882932	79882933
chr10	80141685	80141686
chr10	80199624	80199625
chr10	80203973	80203974
chr10	80695587	80695588
chr10	80696406	80696407
chr10	80751282	80751283
chr10	80795644	80795645
chr10	82218431	82218432
chr10	82233931	82233932
chr10	82247116	82247117
chr10	82357033	82357034
chr10	82649796	82649797
chr10	82784250	82784251
chr10	83107903	83107904
chr10	83855774	83855775
chr10	84120643	84120644
chr10	84121315	84121316
chr10	84273405	84273406
chr10	84410320	84410321
chr10	84469177	84469178
chr10	84469312	84469313
chr10	84471279	84471280
chr10	84479222	84479223
chr10	85733734	85733735
chr10	85768417	85768418
chr10	85805942	85805943
chr10	86250791	86250792
chr10	87625509	87625510
chr10	87625516	87625517
chr10	87978121	87978122
chr10	88898087	88898088
chr10	88968529	88968530
chr10	89285809	89285810
chr10	89374844	89374845
chr10	89579587	89579588
chr10	89622586	89622587
chr10	89740182	89740183
chr10	90184282	90184283
chr10	90464457	90464458
chr10	90527170	90527171
chr10	90607401	90607402
chr10	90612598	90612599
chr10	90627939	90627940
chr10	90650390	90650391
chr10	91456534	91456535
chr10	91785677	91785678
chr10	92038092	92038093
chr10	92091646	92091647
chr10	92169575	92169576
chr10	92326407	92326408
chr10	92532738	92532739
chr10	92601218	92601219
chr10	92602117	92602118
chr10	92625509	92625510
chr10	92625527	92625528
chr10	92653063	92653064
chr10	92691557	92691558
chr10	92695046	92695047
chr10	92722684	92722685
chr10	92726144	92726145
chr10	92726147	92726148
chr10	92726215	92726216
chr10	92735961	92735962
chr10	92788581	92788582
chr10	92881897	92881898
chr10	93057693	93057694
chr10	93151802	93151803
chr10	93163445	93163446
chr10	93163451	93163452
chr10	93170113	93170114
chr10	93172534	93172535
chr10	93246776	93246777
chr10	93324436	93324437
chr10	93442152	93442153
chr10	93467556	93467557
chr10	93550438	93550439
chr10	93645408	93645409
chr10	93688615	93688616
chr10	93716733	93716734
chr10	93745066	93745067
chr10	93878901	93878902
chr10	93939522	93939523
chr10	94165004	94165005
chr10	94173214	94173215
chr10	94180733	94180734
chr10	94208163	94208164
chr10	94276116	94276117
chr10	94729743	94729744
chr10	94862013	94862014
chr10	94946054	94946055
chr10	95458237	95458238
chr10	95463547	95463548
chr10	95653403	95653404
chr10	96043119	96043120
chr10	96251475	96251476
chr10	96251554	96251555
chr10	96251732	96251733
chr10	96252166	96252167
chr10	96406129	96406130
chr10	96407034	96407035
chr10	96615237	96615238
chr10	96615558	96615559
chr10	96831380	96831381
chr10	96831718	96831719
chr10	96848155	96848156
chr10	96850841	96850842
chr10	96854334	96854335
chr10	96897022	96897023
chr10	96903382	96903383
chr10	96908478	96908479
chr10	97077774	97077775
chr10	97124079	97124080
chr10	97141837	97141838
chr10	97230336	97230337
chr10	97249785	97249786
chr10	97270198	97270199
chr10	97270779	97270780
chr10	97469701	97469702
chr10	97470018	97470019
chr10	97531890	97531891
chr10	97571832	97571833
chr10	97610034	97610035
chr10	97659843	97659844
chr10	97765974	97765975
chr10	97912787	97912788
chr10	97918044	97918045
chr10	97926142	97926143
chr10	98627549	98627550
chr10	99102455	99102456
chr10	99292833	99292834
chr10	99297775	99297776
chr10	99371123	99371124
chr10	99371368	99371369
chr10	99371374	99371375
chr10	99371456	99371457
chr10	99510946	99510947
chr10	99574242	99574243
chr10	99615233	99615234
chr10	99911085	99911086
chr10	99911893	99911894
chr10	99977423	99977424
chr10	99977438	99977439
chr10	99977452	99977453
chr10	99977799	99977800
chr10	99979084	99979085
chr10	99984185	99984186
chr10	99991172	99991173
chr10	99991177	99991178
chr10	100019459	100019460
chr10	100133541	100133542
chr10	100340317	100340318
chr10	100416147	100416148
chr10	100441984	100441985
chr10	100603016	100603017
chr10	100801231	100801232
chr10	100813932	100813933
chr10	100813942	100813943
chr10	100977410	100977411
chr10	100977453	100977454
chr10	100977886	100977887
chr10	100979789	100979790
chr10	100983350	100983351
chr10	101062799	101062800
chr10	101101252	101101253
chr10	101103181	101103182
chr10	101308913	101308914
chr10	101309040	101309041
chr10	101424125	101424126
chr10	101424307	101424308
chr10	101426954	101426955
chr10	101433051	101433052
chr10	101458329	101458330
chr10	101460501	101460502
chr10	101460555	101460556
chr10	101511563	101511564
chr10	101597269	101597270
chr10	101613035	101613036
chr10	101647302	101647303
chr10	101685003	101685004
chr10	101718668	101718669
chr10	101809090	101809091
chr10	101824783	101824784
chr10	101951200	101951201
chr10	102009203	102009204
chr10	102025141	102025142
chr10	102041769	102041770
chr10	102085136	102085137
chr10	102168694	102168695
chr10	102385181	102385182
chr10	102565451	102565452
chr10	102565810	102565811
chr10	103184972	103184973
chr10	103185244	103185245
chr10	103185973	103185974
chr10	103190056	103190057
chr10	103194725	103194726
chr10	103256376	103256377
chr10	103290315	103290316
chr10	103360365	103360366
chr10	103441700	103441701
chr10	103466317	103466318
chr10	103728031	103728032
chr10	103736271	103736272
chr10	103802573	103802574
chr10	103804269	103804270
chr10	103804443	103804444
chr10	103893437	103893438
chr10	103917918	103917919
chr10	103938761	103938762
chr10	103984293	103984294
chr10	104037728	104037729
chr10	104124035	104124036
chr10	104375826	104375827
chr10	104444406	104444407
chr10	104444831	104444832
chr10	104839446	104839447
chr10	104841230	104841231
chr10	104923782	104923783
chr10	105230770	105230771
chr10	105288260	105288261
chr10	105288387	105288388
chr10	106175157	106175158
chr10	106253210	106253211
chr10	106365694	106365695
chr10	106422008	106422009
chr10	106422188	106422189
chr10	106422247	106422248
chr10	106548242	106548243
chr10	106625260	106625261
chr10	106780949	106780950
chr10	106784940	106784941
chr10	106788793	106788794
chr10	106940607	106940608
chr10	107054500	107054501
chr10	107069802	107069803
chr10	107202301	107202302
chr10	107297465	107297466
chr10	107471247	107471248
chr10	107570667	107570668
chr10	107570732	107570733
chr10	107705338	107705339
chr10	107775406	107775407
chr10	107776070	107776071
chr10	107833934	107833935
chr10	108018079	108018080
chr10	108138731	108138732
chr10	108253596	108253597
chr10	108253658	108253659
chr10	108382328	108382329
chr10	108382847	108382848
chr10	108416707	108416708
chr10	108444586	108444587
chr10	108736916	108736917
chr10	109079357	109079358
chr10	109120775	109120776
chr10	109216417	109216418
chr10	109216419	109216420
chr10	109219539	109219540
chr10	109230655	109230656
chr10	109312908	109312909
chr10	109313064	109313065
chr10	109313414	109313415
chr10	109412221	109412222
chr10	109419553	109419554
chr10	109677830	109677831
chr10	109678041	109678042
chr10	109679169	109679170
chr10	109710069	109710070
chr10	109730533	109730534
chr10	110196168	110196169
chr10	110249937	110249938
chr10	110429394	110429395
chr10	110536746	110536747
chr10	110733285	110733286
chr10	110949368	110949369
chr10	111096095	111096096
chr10	111113391	111113392
chr10	111354679	111354680
chr10	111386279	111386280
chr10	111497442	111497443
chr10	112056372	112056373
chr10	112061295	112061296
chr10	112088476	112088477
chr10	112117689	112117690
chr10	112337584	112337585
chr10	112388360	112388361
chr10	112473783	112473784
chr10	112540545	112540546
chr10	112945465	112945466
chr10	112945609	112945610
chr10	112985189	112985190
chr10	113025406	113025407
chr10	113180527	113180528
chr10	113419908	113419909
chr10	113616447	113616448
chr10	113971243	113971244
chr10	114004379	114004380
chr10	114416824	114416825
chr10	115101782	115101783
chr10	115101809	115101810
chr10	115101958	115101959
chr10	115507651	115507652
chr10	115507660	115507661
chr10	115657168	115657169
chr10	115799445	115799446
chr10	116172796	116172797
chr10	116532025	116532026
chr10	116532057	116532058
chr10	116532067	116532068
chr10	116783029	116783030
chr10	116786889	116786890
chr10	116826944	116826945
chr10	116848305	116848306
chr10	117037265	117037266
chr10	117643764	117643765
chr10	117836803	117836804
chr10	118184802	118184803
chr10	118407829	118407830
chr10	118654105	118654106
chr10	119321967	119321968
chr10	119322080	119322081
chr10	119322155	119322156
chr10	119463592	119463593
chr10	119463602	119463603
chr10	119463748	119463749
chr10	119781961	119781962
chr10	119814784	119814785
chr10	119814794	119814795
chr10	120104545	120104546
chr10	120104708	120104709
chr10	121048708	121048709
chr10	121433713	121433714
chr10	121558139	121558140
chr10	121585825	121585826
chr10	121644560	121644561
chr10	121644692	121644693
chr10	122514312	122514313
chr10	122573157	122573158
chr10	122586774	122586775
chr10	122772970	122772971
chr10	122820900	122820901
chr10	122884068	122884069
chr10	123073862	123073863
chr10	123073876	123073877
chr10	123166620	123166621
chr10	123539734	123539735
chr10	123554671	123554672
chr10	123736056	123736057
chr10	124007577	124007578
chr10	124008552	124008553
chr10	124241039	124241040
chr10	124777972	124777973
chr10	124926692	124926693
chr10	124933520	124933521
chr10	126247907	126247908
chr10	126724068	126724069
chr10	126882002	126882003
chr10	126978373	126978374
chr10	127663536	127663537
chr10	127734014	127734015
chr10	127826209	127826210
chr10	127830423	127830424
chr10	127877640	127877641
chr10	127940143	127940144
chr10	128139577	128139578
chr10	128139589	128139590
chr10	129826515	129826516
chr10	129896530	129896531
chr11	3022942	3022943
chr11	3296659	3296660
chr11	3296661	3296662
chr11	3296688	3296689
chr11	3362467	3362468
chr11	3384549	3384550
chr11	3511824	3511825
chr11	3803184	3803185
chr11	4274379	4274380
chr11	4996632	4996633
chr11	5067533	5067534
chr11	5394992	5394993
chr11	5867923	5867924
chr11	6019457	6019458
chr11	6294399	6294400
chr11	7680428	7680429
chr11	8013906	8013907
chr11	8114671	8114672
chr11	8159946	8159947
chr11	8332238	8332239
chr11	8332260	8332261
chr11	8356964	8356965
chr11	8357244	8357245
chr11	8366800	8366801
chr11	8430974	8430975
chr11	8644009	8644010
chr11	8644378	8644379
chr11	10104750	10104751
chr11	10743924	10743925
chr11	10998413	10998414
chr11	12050967	12050968
chr11	12056623	12056624
chr11	12132339	12132340
chr11	12132734	12132735
chr11	12133000	12133001
chr11	12422490	12422491
chr11	13416724	13416725
chr11	14421265	14421266
chr11	15533316	15533317
chr11	15644939	15644940
chr11	15675362	15675363
chr11	16267160	16267161
chr11	16731916	16731917
chr11	16748557	16748558
chr11	16841910	16841911
chr11	17089616	17089617
chr11	17092573	17092574
chr11	17092650	17092651
chr11	17092678	17092679
chr11	17385912	17385913
chr11	17522969	17522970
chr11	17780179	17780180
chr11	17852741	17852742
chr11	17952233	17952234
chr11	18016075	18016076
chr11	18830145	18830146
chr11	18890597	18890598
chr11	18945505	18945506
chr11	19096426	19096427
chr11	19135858	19135859
chr11	19848684	19848685
chr11	19881008	19881009
chr11	19891409	19891410
chr11	20131173	20131174
chr11	20272885	20272886
chr11	20936419	20936420
chr11	21264847	21264848
chr11	21350718	21350719
chr11	21905542	21905543
chr11	21957524	21957525
chr11	21957917	21957918
chr11	21989666	21989667
chr11	22159227	22159228
chr11	22359687	22359688
chr11	23162257	23162258
chr11	23176170	23176171
[truncated: 13,095 more rows]
